# Supplementary material for: Dual-purpose dynamics emerge from a heterogeneous cell population in Drosophila metamorphosis
Source: PLoS Comput Biol. 2025 Aug 28;21(8):e1013331. doi: 10.1371/journal.pcbi.1013331 (PMC12393715; doi:10.1371/journal.pcbi.1013331)
Supplement: S1 Dataset — The ZIP file contains tab-separated text files of data used for the main plots. (PDF) [file pcbi.1013331.s014.zip]

Archive with 28 entries (27 files):
- S1_Dataset/
- __MACOSX/._S1_Dataset
- S1_Dataset/Fig7f.txt
- __MACOSX/S1_Dataset/._Fig7f.txt
- S1_Dataset/Fig8h.txt
- __MACOSX/S1_Dataset/._Fig8h.txt
- S1_Dataset/Fig1c.txt
- __MACOSX/S1_Dataset/._Fig1c.txt
- S1_Dataset/Fig6e,7e.txt
- __MACOSX/S1_Dataset/._Fig6e,7e.txt
- S1_Dataset/Fig2a.txt
- __MACOSX/S1_Dataset/._Fig2a.txt
- S1_Dataset/Fig2c.txt
- __MACOSX/S1_Dataset/._Fig2c.txt
- S1_Dataset/Fig2b.txt
- __MACOSX/S1_Dataset/._Fig2b.txt
- S1_Dataset/Fig8f.txt
- __MACOSX/S1_Dataset/._Fig8f.txt
- S1_Dataset/Fig4d.txt
- __MACOSX/S1_Dataset/._Fig4d.txt
- S1_Dataset/Fig8g.txt
- __MACOSX/S1_Dataset/._Fig8g.txt
- S1_Dataset/Fig4c.txt
- __MACOSX/S1_Dataset/._Fig4c.txt
- S1_Dataset/Fig6d,7d.txt
- __MACOSX/S1_Dataset/._Fig6d,7d.txt
- S1_Dataset/Fig4b.txt
- __MACOSX/S1_Dataset/._Fig4b.txt
