# Supplementary material for: Dual-purpose dynamics emerge from a heterogeneous cell population in Drosophila metamorphosis
Source: PLoS Comput Biol. 2025 Aug 28;21(8):e1013331. doi: 10.1371/journal.pcbi.1013331 (PMC12393715; doi:10.1371/journal.pcbi.1013331)
Supplement: S1 Dataset — The ZIP file contains tab-separated text files of data used for the main plots. (PDF) [file pcbi.1013331.s014.zip › S1_Dataset/Fig7f.txt]

Condition(0=Homo,1=SpeedHetero,2=TurnHetero)	Trial	Muscle-unit-ID	Host-hemocyte-ID(if-hetero,<400:Slow-or-Meander,>=400:Fast-or-Straight)
0	0	891	62
0	0	892	464
0	0	893	260
0	0	894	360
0	0	895	61
0	0	896	571
0	0	897	169
0	0	898	502
0	0	899	341
0	0	900	493
0	0	901	286
0	0	902	197
0	0	903	721
0	0	904	706
0	0	905	12
0	0	906	525
0	0	907	359
0	0	908	722
0	0	909	609
0	0	910	770
0	0	911	140
0	0	912	98
0	0	913	566
0	0	914	433
0	0	915	276
0	0	916	370
0	0	917	235
0	0	918	489
0	0	919	721
0	0	920	401
0	0	921	34
0	0	922	780
0	0	923	746
0	0	924	623
0	0	925	207
0	0	926	481
0	0	927	450
0	0	928	782
0	0	929	412
0	0	930	192
0	0	931	231
0	0	932	513
0	0	933	659
0	0	934	520
0	0	935	392
0	0	936	324
0	0	937	633
0	0	938	673
0	0	939	309
0	0	940	310
0	0	941	172
0	0	942	418
0	0	943	267
0	0	944	789
0	0	945	62
0	0	946	709
0	0	947	774
0	0	948	285
0	0	949	316
0	0	950	562
0	0	951	616
0	0	952	134
0	0	953	635
0	0	954	621
0	0	955	339
0	0	956	571
0	0	957	753
0	0	958	727
0	0	959	405
0	0	960	777
0	0	961	758
0	0	962	459
0	0	963	369
0	0	964	767
0	0	965	494
0	0	966	148
0	0	967	386
0	0	968	757
0	0	969	365
0	0	970	637
0	0	971	758
0	0	972	400
0	0	973	71
0	0	974	400
0	0	975	233
0	0	976	637
0	0	977	389
0	0	978	708
0	0	979	389
0	0	980	775
0	0	981	333
0	0	982	525
0	0	983	479
0	0	984	673
0	0	985	574
0	0	986	743
0	0	987	287
0	0	988	300
0	0	989	57
0	0	990	293
0	0	991	291
0	0	992	724
0	0	993	361
0	0	994	252
0	0	995	699
0	0	996	315
0	0	997	646
0	0	998	254
0	0	999	419
0	0	1000	246
0	0	1001	739
0	0	1002	585
0	0	1003	574
0	0	1004	288
0	0	1005	268
0	0	1006	582
0	0	1007	30
0	0	1008	775
0	0	1009	341
0	0	1010	502
0	0	1011	435
0	0	1012	32
0	0	1013	350
0	0	1014	498
0	0	1015	249
0	0	1016	772
0	0	1017	753
0	0	1018	732
0	0	1019	292
0	0	1020	353
0	0	1021	369
0	0	1022	406
0	0	1023	33
0	0	1024	178
0	0	1025	137
0	0	1026	310
0	0	1027	314
0	0	1028	251
0	0	1029	616
0	0	1030	637
0	0	1031	361
0	0	1032	56
0	0	1033	611
0	0	1034	442
0	0	1035	73
0	0	1036	481
0	0	1037	450
0	0	1038	262
0	0	1039	38
0	0	1040	300
0	0	1041	266
0	0	1042	349
0	0	1043	739
0	0	1044	442
0	0	1045	339
0	0	1046	352
0	0	1047	529
0	0	1048	5
0	0	1049	501
0	0	1050	21
0	0	1051	479
0	0	1052	234
0	0	1053	176
0	0	1054	689
0	0	1055	61
0	0	1056	277
0	0	1057	364
0	0	1058	743
0	0	1059	534
0	0	1060	131
0	0	1061	763
0	0	1062	192
0	0	1063	316
0	0	1064	576
0	0	1065	176
0	0	1066	342
0	0	1067	112
0	0	1068	262
0	0	1069	52
0	0	1070	426
0	0	1071	127
0	0	1072	708
0	0	1073	155
0	0	1074	638
0	0	1075	710
0	0	1076	751
0	0	1077	428
0	0	1078	662
0	0	1079	202
0	0	1080	32
0	0	1081	15
0	0	1082	254
0	0	1083	306
0	0	1084	775
0	0	1085	565
0	0	1086	212
0	0	1087	151
0	0	1088	115
0	0	1089	379
0	0	1090	344
0	0	1091	678
0	0	1092	394
0	0	1093	733
0	0	1094	237
0	0	1095	647
0	0	1096	206
0	0	1097	738
0	0	1098	147
0	0	1099	73
0	0	1100	239
0	0	1101	25
0	0	1102	219
0	0	1103	522
0	0	1104	93
0	0	1105	66
0	0	1106	29
0	0	1107	570
0	0	1108	751
0	0	1109	619
0	0	1110	29
0	0	1111	696
0	0	1112	466
0	0	1113	720
0	0	1114	234
0	0	1115	65
0	0	1116	298
0	0	1117	163
0	0	1118	108
0	0	1119	439
0	0	1120	72
0	0	1121	76
0	0	1122	477
0	0	1123	534
0	0	1124	334
0	0	1125	575
0	0	1126	666
0	0	1127	165
0	0	1128	84
0	0	1129	704
0	0	1130	131
0	0	1131	697
0	0	1132	756
0	0	1133	365
0	0	1134	403
0	0	1135	243
0	0	1136	254
0	0	1137	390
0	0	1138	582
0	0	1139	188
0	0	1140	599
0	0	1141	512
0	0	1142	5
0	0	1143	183
0	0	1144	483
0	0	1145	439
0	0	1146	141
0	0	1147	659
0	0	1148	679
0	0	1149	156
0	0	1150	663
0	0	1151	603
0	0	1152	459
0	0	1153	57
0	0	1154	702
0	0	1155	23
0	0	1156	108
0	0	1157	382
0	0	1158	192
0	0	1159	642
0	0	1160	483
0	0	1161	463
0	0	1162	99
0	0	1163	25
0	0	1164	650
0	0	1165	363
0	0	1166	525
0	0	1167	494
0	0	1168	663
0	0	1169	172
0	0	1170	572
0	0	1171	604
0	0	1172	605
0	0	1173	588
0	0	1174	370
0	0	1175	603
0	0	1176	311
0	0	1177	741
0	0	1178	418
0	0	1179	644
0	0	1180	466
0	0	1181	276
0	0	1182	217
0	0	1183	183
0	0	1184	488
0	0	1185	81
0	0	1186	147
0	0	1187	480
0	0	1188	234
0	0	1189	291
0	0	1190	20
0	0	1191	521
0	0	1192	615
0	0	1193	409
0	0	1194	416
0	0	1195	768
0	0	1196	599
0	0	1197	405
0	0	1198	252
0	0	1199	476
0	0	1200	342
0	0	1201	699
0	0	1202	676
0	0	1203	409
0	0	1204	483
0	0	1205	12
0	0	1206	300
0	0	1207	697
0	0	1208	230
0	0	1209	25
0	0	1210	376
0	0	1211	34
0	0	1212	356
0	0	1213	399
0	0	1214	702
0	0	1215	240
0	0	1216	558
0	0	1217	566
0	0	1218	789
0	0	1219	457
0	0	1220	246
0	0	1221	741
0	0	1222	277
0	0	1223	690
0	0	1224	795
0	0	1225	314
0	0	1226	597
0	0	1227	467
0	0	1228	673
0	0	1229	365
0	0	1230	5
0	0	1231	235
0	0	1232	767
0	0	1233	267
0	0	1234	131
0	0	1235	173
0	0	1236	94
0	0	1237	758
0	0	1238	403
0	0	1239	81
0	0	1240	598
0	0	1241	616
0	0	1242	406
0	0	1243	529
0	0	1244	367
0	0	1245	439
0	0	1246	280
0	0	1247	269
0	0	1248	432
0	0	1249	728
0	0	1250	617
0	0	1251	89
0	0	1252	743
0	0	1253	221
0	0	1254	742
0	0	1255	718
0	0	1256	394
0	0	1257	414
0	0	1258	786
0	0	1259	699
0	0	1260	773
0	0	1261	163
0	0	1262	194
0	0	1263	681
0	0	1264	689
0	0	1265	314
0	0	1266	239
0	0	1267	287
0	0	1268	150
0	0	1269	207
0	0	1270	20
0	0	1271	791
0	0	1272	756
0	0	1273	30
0	0	1274	13
0	0	1275	688
0	0	1276	597
0	0	1277	626
0	0	1278	357
0	0	1279	694
0	0	1280	777
0	0	1281	752
0	0	1282	261
0	0	1283	534
0	0	1284	293
0	0	1285	151
0	0	1286	744
0	0	1287	752
0	0	1288	668
0	0	1289	276
0	0	1290	356
0	0	1291	364
0	0	1292	380
0	0	1293	741
0	0	1294	315
0	0	1295	565
0	0	1296	407
0	0	1297	386
0	0	1298	338
0	0	1299	372
0	0	1300	623
0	0	1301	156
0	0	1302	662
0	0	1303	720
0	0	1304	477
0	0	1305	301
0	0	1306	1
0	0	1307	619
0	0	1308	56
0	0	1309	343
0	0	1310	9
0	0	1311	392
0	0	1312	679
0	0	1313	587
0	0	1314	615
0	0	1315	542
0	0	1316	148
0	0	1317	529
0	0	1318	795
0	0	1319	711
0	0	1320	508
0	0	1321	55
0	0	1322	729
0	0	1323	719
0	0	1324	197
0	0	1325	3
0	0	1326	756
0	0	1327	521
0	0	1328	432
0	0	1329	389
0	0	1330	576
0	0	1331	480
0	0	1332	504
0	0	1333	696
0	0	1334	98
0	0	1335	202
0	0	1336	777
0	0	1337	414
0	0	1338	82
0	0	1339	326
0	0	1340	344
0	0	1341	81
0	0	1342	770
0	0	1343	574
0	0	1344	563
0	0	1345	566
0	0	1346	621
0	0	1347	522
0	0	1348	45
0	0	1349	512
0	0	1350	1
0	0	1351	320
0	0	1352	370
0	0	1353	218
0	0	1354	585
0	0	1355	678
0	0	1356	666
0	0	1357	112
0	0	1358	550
0	0	1359	57
0	0	1360	45
0	0	1361	390
0	0	1362	51
0	0	1363	218
0	0	1364	520
0	0	1365	467
0	0	1366	550
0	0	1367	155
0	0	1368	724
0	0	1369	457
0	0	1370	477
0	0	1371	728
0	0	1372	356
0	0	1373	688
0	0	1374	498
0	0	1375	626
0	0	1376	772
0	0	1377	323
0	0	1378	572
0	0	1379	697
0	0	1380	29
0	0	1381	696
0	0	1382	47
0	0	1383	647
0	0	1384	349
0	0	1385	716
0	0	1386	199
0	0	1387	733
0	0	1388	143
0	0	1389	55
0	0	1390	676
0	0	1391	534
0	0	1392	262
0	0	1393	275
0	0	1394	742
0	0	1395	570
0	0	1396	722
0	0	1397	382
0	0	1398	689
0	0	1399	12
0	0	1400	638
0	0	1401	332
0	0	1402	615
0	0	1403	361
0	0	1404	666
0	0	1405	409
0	0	1406	433
0	0	1407	642
0	0	1408	321
0	0	1409	752
0	0	1410	528
0	0	1411	792
0	0	1412	246
0	0	1413	419
0	0	1414	767
0	0	1415	499
0	0	1416	508
0	0	1417	716
0	0	1418	504
0	0	1419	172
0	0	1420	562
0	0	1421	173
0	0	1422	315
0	0	1423	71
0	0	1424	285
0	0	1425	319
0	0	1426	293
0	0	1427	728
0	0	1428	528
0	0	1429	452
0	0	1430	709
0	0	1431	633
0	0	1432	465
0	0	1433	512
0	0	1434	576
0	0	1435	309
0	0	1436	795
0	0	1437	716
0	0	1438	712
0	0	1439	106
0	0	1440	735
0	0	1441	544
0	0	1442	134
0	0	1443	642
0	0	1444	567
0	0	1445	494
0	0	1446	56
0	0	1447	379
0	0	1448	401
0	0	1449	176
0	0	1450	288
0	0	1451	269
0	0	1452	134
0	0	1453	457
0	0	1454	429
0	0	1455	140
0	0	1456	45
0	0	1457	420
0	0	1458	799
0	0	1459	604
0	0	1460	311
0	0	1461	593
0	0	1462	417
0	0	1463	792
0	0	1464	563
0	0	1465	575
0	0	1466	442
0	0	1467	173
0	0	1468	686
0	0	1469	682
0	0	1470	484
0	0	1471	30
0	0	1472	11
0	0	1473	266
0	0	1474	344
0	0	1475	33
0	0	1476	432
0	0	1477	604
0	0	1478	250
0	0	1479	467
0	0	1480	709
0	0	1481	501
0	0	1482	357
0	0	1483	774
0	0	1484	237
0	0	1485	382
0	0	1486	567
0	0	1487	690
0	0	1488	342
0	0	1489	587
0	0	1490	520
0	0	1491	463
0	0	1492	770
0	0	1493	306
0	0	1494	251
0	0	1495	52
0	0	1496	367
0	0	1497	317
0	0	1498	598
0	0	1499	482
0	0	1500	285
0	0	1501	275
0	0	1502	230
0	0	1503	763
0	0	1504	732
0	0	1505	267
0	0	1506	108
0	0	1507	346
0	0	1508	780
0	0	1509	333
0	0	1510	376
0	0	1511	694
0	0	1512	115
0	0	1513	292
0	0	1514	277
0	0	1515	140
0	0	1516	360
0	0	1517	390
0	0	1518	98
0	0	1519	112
0	0	1520	513
0	0	1521	738
0	0	1522	418
0	0	1523	44
0	0	1524	563
0	0	1525	482
0	0	1526	423
0	0	1527	44
0	0	1528	9
0	0	1529	201
0	0	1530	623
0	0	1531	644
0	0	1532	282
0	0	1533	168
0	0	1534	406
0	0	1535	551
0	0	1536	102
0	0	1537	554
0	0	1538	498
0	0	1539	316
0	0	1540	769
0	0	1541	410
0	0	1542	735
0	0	1543	476
0	0	1544	178
0	0	1545	18
0	0	1546	394
0	0	1547	575
0	0	1548	324
0	0	1549	575
0	0	1550	51
0	0	1551	341
0	0	1552	607
0	0	1553	733
0	0	1554	252
0	0	1555	588
0	0	1556	562
0	0	1557	323
0	0	1558	206
0	0	1559	15
0	0	1560	237
0	0	1561	612
0	0	1562	288
0	0	1563	738
0	0	1564	621
0	0	1565	260
0	0	1566	488
0	0	1567	794
0	0	1568	513
0	0	1569	499
0	0	1570	605
0	0	1571	71
0	0	1572	21
0	0	1573	332
0	0	1574	528
0	0	1575	55
0	0	1576	464
0	0	1577	794
0	0	1578	353
0	0	1579	428
0	0	1580	757
0	0	1581	719
0	0	1582	84
0	0	1583	245
0	0	1584	99
0	0	1585	169
0	0	1586	39
0	0	1587	749
0	0	1588	93
0	0	1589	565
0	0	1590	261
0	0	1591	339
0	0	1592	679
0	0	1593	704
0	0	1594	225
0	0	1595	163
0	0	1596	772
0	0	1597	386
0	0	1598	782
0	0	1599	66
0	0	1600	558
0	0	1601	688
0	0	1602	380
0	0	1603	110
0	0	1604	403
0	0	1605	697
0	0	1606	349
0	0	1607	306
0	0	1608	464
0	0	1609	570
0	0	1610	782
0	0	1611	292
0	0	1612	466
0	0	1613	369
0	0	1614	147
0	0	1615	266
0	0	1616	94
0	0	1617	720
0	0	1618	82
0	0	1619	710
0	0	1620	370
0	0	1621	379
0	0	1622	429
0	0	1623	110
0	0	1624	558
0	0	1625	323
0	0	1626	508
0	0	1627	23
0	0	1628	598
0	0	1629	587
0	0	1630	799
0	0	1631	207
0	0	1632	782
0	0	1633	18
0	0	1634	334
0	0	1635	482
0	0	1636	502
0	0	1637	544
0	0	1638	610
0	0	1639	33
0	0	1640	32
0	0	1641	275
0	0	1642	571
0	0	1643	245
0	0	1644	489
0	0	1645	223
0	0	1646	459
0	0	1647	44
0	0	1648	672
0	0	1649	646
0	0	1650	376
0	0	1651	395
0	0	1652	135
0	0	1653	269
0	0	1654	357
0	0	1655	646
0	0	1656	278
0	0	1657	151
0	0	1658	504
0	0	1659	168
0	0	1660	143
0	0	1661	303
0	0	1662	773
0	0	1663	333
0	0	1664	607
0	0	1665	286
0	0	1666	668
0	0	1667	243
0	0	1668	401
0	0	1669	762
0	0	1670	230
0	0	1671	390
0	0	1672	143
0	0	1673	15
0	0	1674	727
0	0	1675	73
0	0	1676	597
0	0	1677	763
0	0	1678	799
0	0	1679	428
0	0	1680	328
0	0	1681	333
0	0	1682	150
0	0	1683	721
0	0	1684	135
0	0	1685	66
0	0	1686	64
0	0	1687	62
0	0	1688	702
0	0	1689	18
0	0	1690	307
0	0	1691	149
0	0	1692	572
0	0	1693	574
0	0	1694	28
0	0	1695	603
0	0	1696	349
0	0	1697	420
0	0	1698	751
0	0	1699	593
0	0	1700	360
0	0	1701	399
0	0	1702	732
0	0	1703	768
0	0	1704	426
0	0	1705	593
0	0	1706	217
0	0	1707	565
0	0	1708	727
0	0	1709	202
0	0	1710	82
0	0	1711	268
0	0	1712	194
0	0	1713	268
0	0	1714	597
0	0	1715	405
0	0	1716	380
0	0	1717	633
0	0	1718	708
0	0	1719	359
0	0	1720	251
0	0	1721	412
0	0	1722	178
0	0	1723	332
0	0	1724	433
0	0	1725	23
0	0	1726	756
0	0	1727	364
0	0	1728	199
0	0	1729	794
0	0	1730	311
0	0	1731	480
0	0	1732	744
0	0	1733	704
0	0	1734	599
0	0	1735	711
0	0	1736	585
0	0	1737	110
0	0	1738	199
0	0	1739	395
0	0	1740	489
0	0	1741	155
0	0	1742	742
0	0	1743	287
0	0	1744	39
0	0	1745	588
0	0	1746	1
0	0	1747	137
0	0	1748	481
0	0	1749	647
0	0	1750	250
0	0	1751	263
0	0	1752	72
0	0	1753	551
0	0	1754	672
0	0	1755	611
0	0	1756	356
0	0	1757	183
0	0	1758	217
0	0	1759	395
0	0	1760	79
0	0	1761	644
0	0	1762	567
0	0	1763	392
0	0	1764	771
0	0	1765	34
0	0	1766	150
0	0	1767	463
0	0	1768	676
0	0	1769	710
0	0	1770	729
0	0	1771	746
0	0	1772	20
0	0	1773	436
0	0	1774	239
0	0	1775	522
0	0	1776	46
0	0	1777	52
0	0	1778	729
0	0	1779	127
0	0	1780	206
0	0	1781	501
0	0	1782	102
0	0	1783	758
0	0	1784	197
0	0	1785	127
0	0	1786	64
0	0	1787	774
0	0	1788	426
0	0	1789	609
0	0	1790	605
0	1	891	116
0	1	892	78
0	1	893	432
0	1	894	187
0	1	895	509
0	1	896	516
0	1	897	333
0	1	898	3
0	1	899	335
0	1	900	576
0	1	901	375
0	1	902	406
0	1	903	225
0	1	904	613
0	1	905	111
0	1	906	796
0	1	907	367
0	1	908	608
0	1	909	794
0	1	910	342
0	1	911	79
0	1	912	564
0	1	913	605
0	1	914	299
0	1	915	237
0	1	916	206
0	1	917	73
0	1	918	247
0	1	919	137
0	1	920	502
0	1	921	159
0	1	922	772
0	1	923	646
0	1	924	771
0	1	925	509
0	1	926	99
0	1	927	543
0	1	928	69
0	1	929	645
0	1	930	119
0	1	931	468
0	1	932	221
0	1	933	272
0	1	934	796
0	1	935	765
0	1	936	139
0	1	937	538
0	1	938	418
0	1	939	392
0	1	940	549
0	1	941	405
0	1	942	590
0	1	943	79
0	1	944	378
0	1	945	630
0	1	946	789
0	1	947	225
0	1	948	217
0	1	949	303
0	1	950	472
0	1	951	276
0	1	952	513
0	1	953	140
0	1	954	505
0	1	955	395
0	1	956	576
0	1	957	263
0	1	958	625
0	1	959	391
0	1	960	673
0	1	961	487
0	1	962	104
0	1	963	487
0	1	964	357
0	1	965	295
0	1	966	756
0	1	967	131
0	1	968	147
0	1	969	169
0	1	970	408
0	1	971	484
0	1	972	425
0	1	973	395
0	1	974	550
0	1	975	2
0	1	976	277
0	1	977	543
0	1	978	261
0	1	979	694
0	1	980	4
0	1	981	73
0	1	982	546
0	1	983	436
0	1	984	250
0	1	985	794
0	1	986	85
0	1	987	311
0	1	988	21
0	1	989	84
0	1	990	75
0	1	991	565
0	1	992	174
0	1	993	137
0	1	994	406
0	1	995	175
0	1	996	99
0	1	997	66
0	1	998	721
0	1	999	778
0	1	1000	424
0	1	1001	441
0	1	1002	381
0	1	1003	657
0	1	1004	769
0	1	1005	215
0	1	1006	785
0	1	1007	364
0	1	1008	489
0	1	1009	275
0	1	1010	580
0	1	1011	169
0	1	1012	313
0	1	1013	548
0	1	1014	252
0	1	1015	33
0	1	1016	265
0	1	1017	765
0	1	1018	721
0	1	1019	566
0	1	1020	302
0	1	1021	327
0	1	1022	198
0	1	1023	420
0	1	1024	397
0	1	1025	509
0	1	1026	150
0	1	1027	15
0	1	1028	219
0	1	1029	543
0	1	1030	423
0	1	1031	647
0	1	1032	702
0	1	1033	7
0	1	1034	250
0	1	1035	480
0	1	1036	185
0	1	1037	547
0	1	1038	310
0	1	1039	137
0	1	1040	269
0	1	1041	365
0	1	1042	228
0	1	1043	238
0	1	1044	720
0	1	1045	375
0	1	1046	23
0	1	1047	647
0	1	1048	751
0	1	1049	158
0	1	1050	224
0	1	1051	399
0	1	1052	119
0	1	1053	35
0	1	1054	550
0	1	1055	574
0	1	1056	277
0	1	1057	35
0	1	1058	26
0	1	1059	134
0	1	1060	185
0	1	1061	393
0	1	1062	785
0	1	1063	696
0	1	1064	716
0	1	1065	13
0	1	1066	349
0	1	1067	617
0	1	1068	771
0	1	1069	366
0	1	1070	344
0	1	1071	419
0	1	1072	756
0	1	1073	718
0	1	1074	725
0	1	1075	159
0	1	1076	720
0	1	1077	116
0	1	1078	59
0	1	1079	574
0	1	1080	492
0	1	1081	486
0	1	1082	504
0	1	1083	311
0	1	1084	60
0	1	1085	283
0	1	1086	310
0	1	1087	745
0	1	1088	46
0	1	1089	314
0	1	1090	563
0	1	1091	347
0	1	1092	785
0	1	1093	365
0	1	1094	147
0	1	1095	30
0	1	1096	125
0	1	1097	794
0	1	1098	198
0	1	1099	145
0	1	1100	83
0	1	1101	787
0	1	1102	705
0	1	1103	335
0	1	1104	591
0	1	1105	263
0	1	1106	791
0	1	1107	432
0	1	1108	410
0	1	1109	171
0	1	1110	247
0	1	1111	236
0	1	1112	218
0	1	1113	757
0	1	1114	45
0	1	1115	73
0	1	1116	29
0	1	1117	314
0	1	1118	708
0	1	1119	241
0	1	1120	508
0	1	1121	272
0	1	1122	300
0	1	1123	9
0	1	1124	148
0	1	1125	427
0	1	1126	504
0	1	1127	730
0	1	1128	29
0	1	1129	480
0	1	1130	502
0	1	1131	405
0	1	1132	147
0	1	1133	272
0	1	1134	615
0	1	1135	107
0	1	1136	99
0	1	1137	171
0	1	1138	344
0	1	1139	435
0	1	1140	370
0	1	1141	18
0	1	1142	550
0	1	1143	547
0	1	1144	75
0	1	1145	177
0	1	1146	315
0	1	1147	467
0	1	1148	437
0	1	1149	154
0	1	1150	517
0	1	1151	468
0	1	1152	83
0	1	1153	333
0	1	1154	539
0	1	1155	441
0	1	1156	663
0	1	1157	409
0	1	1158	228
0	1	1159	792
0	1	1160	672
0	1	1161	554
0	1	1162	20
0	1	1163	694
0	1	1164	528
0	1	1165	738
0	1	1166	380
0	1	1167	47
0	1	1168	219
0	1	1169	151
0	1	1170	3
0	1	1171	175
0	1	1172	39
0	1	1173	111
0	1	1174	495
0	1	1175	276
0	1	1176	252
0	1	1177	110
0	1	1178	26
0	1	1179	84
0	1	1180	759
0	1	1181	379
0	1	1182	78
0	1	1183	630
0	1	1184	315
0	1	1185	657
0	1	1186	378
0	1	1187	145
0	1	1188	708
0	1	1189	375
0	1	1190	4
0	1	1191	57
0	1	1192	425
0	1	1193	223
0	1	1194	549
0	1	1195	66
0	1	1196	492
0	1	1197	18
0	1	1198	144
0	1	1199	624
0	1	1200	720
0	1	1201	54
0	1	1202	571
0	1	1203	632
0	1	1204	452
0	1	1205	177
0	1	1206	705
0	1	1207	131
0	1	1208	414
0	1	1209	405
0	1	1210	250
0	1	1211	439
0	1	1212	414
0	1	1213	9
0	1	1214	279
0	1	1215	365
0	1	1216	611
0	1	1217	129
0	1	1218	774
0	1	1219	614
0	1	1220	613
0	1	1221	734
0	1	1222	349
0	1	1223	566
0	1	1224	302
0	1	1225	565
0	1	1226	423
0	1	1227	7
0	1	1228	29
0	1	1229	677
0	1	1230	499
0	1	1231	322
0	1	1232	254
0	1	1233	241
0	1	1234	174
0	1	1235	110
0	1	1236	495
0	1	1237	766
0	1	1238	357
0	1	1239	311
0	1	1240	246
0	1	1241	140
0	1	1242	305
0	1	1243	480
0	1	1244	790
0	1	1245	169
0	1	1246	210
0	1	1247	645
0	1	1248	759
0	1	1249	599
0	1	1250	93
0	1	1251	718
0	1	1252	69
0	1	1253	538
0	1	1254	597
0	1	1255	648
0	1	1256	104
0	1	1257	627
0	1	1258	771
0	1	1259	25
0	1	1260	218
0	1	1261	249
0	1	1262	742
0	1	1263	134
0	1	1264	693
0	1	1265	656
0	1	1266	221
0	1	1267	420
0	1	1268	563
0	1	1269	30
0	1	1270	702
0	1	1271	192
0	1	1272	594
0	1	1273	419
0	1	1274	257
0	1	1275	412
0	1	1276	198
0	1	1277	554
0	1	1278	150
0	1	1279	439
0	1	1280	597
0	1	1281	409
0	1	1282	502
0	1	1283	372
0	1	1284	143
0	1	1285	630
0	1	1286	528
0	1	1287	501
0	1	1288	635
0	1	1289	319
0	1	1290	148
0	1	1291	493
0	1	1292	284
0	1	1293	579
0	1	1294	492
0	1	1295	593
0	1	1296	362
0	1	1297	730
0	1	1298	742
0	1	1299	624
0	1	1300	97
0	1	1301	569
0	1	1302	244
0	1	1303	354
0	1	1304	246
0	1	1305	231
0	1	1306	481
0	1	1307	534
0	1	1308	213
0	1	1309	562
0	1	1310	269
0	1	1311	393
0	1	1312	397
0	1	1313	618
0	1	1314	693
0	1	1315	140
0	1	1316	597
0	1	1317	227
0	1	1318	662
0	1	1319	627
0	1	1320	490
0	1	1321	648
0	1	1322	705
0	1	1323	320
0	1	1324	789
0	1	1325	55
0	1	1326	481
0	1	1327	54
0	1	1328	20
0	1	1329	223
0	1	1330	46
0	1	1331	605
0	1	1332	407
0	1	1333	488
0	1	1334	401
0	1	1335	544
0	1	1336	662
0	1	1337	366
0	1	1338	406
0	1	1339	752
0	1	1340	568
0	1	1341	501
0	1	1342	284
0	1	1343	614
0	1	1344	519
0	1	1345	332
0	1	1346	77
0	1	1347	320
0	1	1348	716
0	1	1349	338
0	1	1350	139
0	1	1351	486
0	1	1352	3
0	1	1353	66
0	1	1354	82
0	1	1355	734
0	1	1356	344
0	1	1357	286
0	1	1358	288
0	1	1359	734
0	1	1360	370
0	1	1361	548
0	1	1362	381
0	1	1363	432
0	1	1364	316
0	1	1365	778
0	1	1366	316
0	1	1367	129
0	1	1368	213
0	1	1369	154
0	1	1370	310
0	1	1371	367
0	1	1372	397
0	1	1373	617
0	1	1374	777
0	1	1375	272
0	1	1376	621
0	1	1377	137
0	1	1378	269
0	1	1379	107
0	1	1380	284
0	1	1381	111
0	1	1382	563
0	1	1383	468
0	1	1384	476
0	1	1385	696
0	1	1386	789
0	1	1387	647
0	1	1388	228
0	1	1389	292
0	1	1390	571
0	1	1391	156
0	1	1392	176
0	1	1393	267
0	1	1394	46
0	1	1395	236
0	1	1396	489
0	1	1397	719
0	1	1398	416
0	1	1399	303
0	1	1400	615
0	1	1401	364
0	1	1402	187
0	1	1403	166
0	1	1404	508
0	1	1405	752
0	1	1406	591
0	1	1407	450
0	1	1408	750
0	1	1409	664
0	1	1410	663
0	1	1411	395
0	1	1412	594
0	1	1413	332
0	1	1414	265
0	1	1415	496
0	1	1416	516
0	1	1417	664
0	1	1418	370
0	1	1419	439
0	1	1420	489
0	1	1421	235
0	1	1422	762
0	1	1423	15
0	1	1424	108
0	1	1425	263
0	1	1426	244
0	1	1427	211
0	1	1428	39
0	1	1429	295
0	1	1430	221
0	1	1431	766
0	1	1432	611
0	1	1433	426
0	1	1434	519
0	1	1435	710
0	1	1436	83
0	1	1437	322
0	1	1438	342
0	1	1439	450
0	1	1440	772
0	1	1441	426
0	1	1442	32
0	1	1443	764
0	1	1444	85
0	1	1445	215
0	1	1446	770
0	1	1447	538
0	1	1448	417
0	1	1449	238
0	1	1450	368
0	1	1451	238
0	1	1452	662
0	1	1453	134
0	1	1454	217
0	1	1455	129
0	1	1456	400
0	1	1457	156
0	1	1458	210
0	1	1459	47
0	1	1460	430
0	1	1461	24
0	1	1462	742
0	1	1463	364
0	1	1464	505
0	1	1465	579
0	1	1466	217
0	1	1467	292
0	1	1468	78
0	1	1469	283
0	1	1470	4
0	1	1471	335
0	1	1472	517
0	1	1473	667
0	1	1474	334
0	1	1475	156
0	1	1476	639
0	1	1477	691
0	1	1478	380
0	1	1479	412
0	1	1480	425
0	1	1481	704
0	1	1482	539
0	1	1483	319
0	1	1484	82
0	1	1485	628
0	1	1486	508
0	1	1487	30
0	1	1488	762
0	1	1489	710
0	1	1490	615
0	1	1491	718
0	1	1492	60
0	1	1493	175
0	1	1494	482
0	1	1495	765
0	1	1496	349
0	1	1497	626
0	1	1498	508
0	1	1499	2
0	1	1500	400
0	1	1501	450
0	1	1502	516
0	1	1503	367
0	1	1504	564
0	1	1505	599
0	1	1506	755
0	1	1507	704
0	1	1508	672
0	1	1509	281
0	1	1510	69
0	1	1511	158
0	1	1512	756
0	1	1513	366
0	1	1514	755
0	1	1515	766
0	1	1516	639
0	1	1517	420
0	1	1518	666
0	1	1519	704
0	1	1520	529
0	1	1521	543
0	1	1522	576
0	1	1523	347
0	1	1524	417
0	1	1525	656
0	1	1526	416
0	1	1527	131
0	1	1528	796
0	1	1529	164
0	1	1530	424
0	1	1531	501
0	1	1532	148
0	1	1533	728
0	1	1534	315
0	1	1535	327
0	1	1536	39
0	1	1537	339
0	1	1538	104
0	1	1539	18
0	1	1540	75
0	1	1541	745
0	1	1542	197
0	1	1543	628
0	1	1544	378
0	1	1545	333
0	1	1546	254
0	1	1547	618
0	1	1548	296
0	1	1549	589
0	1	1550	611
0	1	1551	562
0	1	1552	708
0	1	1553	527
0	1	1554	213
0	1	1555	694
0	1	1556	529
0	1	1557	292
0	1	1558	461
0	1	1559	33
0	1	1560	256
0	1	1561	792
0	1	1562	716
0	1	1563	35
0	1	1564	85
0	1	1565	439
0	1	1566	410
0	1	1567	526
0	1	1568	546
0	1	1569	632
0	1	1570	254
0	1	1571	275
0	1	1572	510
0	1	1573	556
0	1	1574	783
0	1	1575	13
0	1	1576	288
0	1	1577	540
0	1	1578	502
0	1	1579	375
0	1	1580	206
0	1	1581	562
0	1	1582	368
0	1	1583	544
0	1	1584	187
0	1	1585	399
0	1	1586	310
0	1	1587	303
0	1	1588	777
0	1	1589	84
0	1	1590	90
0	1	1591	632
0	1	1592	482
0	1	1593	787
0	1	1594	280
0	1	1595	379
0	1	1596	208
0	1	1597	166
0	1	1598	82
0	1	1599	249
0	1	1600	93
0	1	1601	393
0	1	1602	499
0	1	1603	358
0	1	1604	437
0	1	1605	159
0	1	1606	517
0	1	1607	757
0	1	1608	759
0	1	1609	722
0	1	1610	176
0	1	1611	237
0	1	1612	26
0	1	1613	237
0	1	1614	178
0	1	1615	540
0	1	1616	414
0	1	1617	419
0	1	1618	316
0	1	1619	372
0	1	1620	176
0	1	1621	158
0	1	1622	247
0	1	1623	467
0	1	1624	258
0	1	1625	215
0	1	1626	380
0	1	1627	275
0	1	1628	234
0	1	1629	757
0	1	1630	672
0	1	1631	211
0	1	1632	97
0	1	1633	534
0	1	1634	181
0	1	1635	533
0	1	1636	621
0	1	1637	440
0	1	1638	197
0	1	1639	283
0	1	1640	791
0	1	1641	616
0	1	1642	481
0	1	1643	554
0	1	1644	197
0	1	1645	25
0	1	1646	279
0	1	1647	547
0	1	1648	762
0	1	1649	506
0	1	1650	490
0	1	1651	752
0	1	1652	208
0	1	1653	116
0	1	1654	210
0	1	1655	574
0	1	1656	288
0	1	1657	151
0	1	1658	769
0	1	1659	566
0	1	1660	461
0	1	1661	534
0	1	1662	23
0	1	1663	332
0	1	1664	251
0	1	1665	795
0	1	1666	519
0	1	1667	618
0	1	1668	119
0	1	1669	379
0	1	1670	246
0	1	1671	617
0	1	1672	410
0	1	1673	24
0	1	1674	99
0	1	1675	792
0	1	1676	357
0	1	1677	223
0	1	1678	499
0	1	1679	33
0	1	1680	224
0	1	1681	436
0	1	1682	434
0	1	1683	12
0	1	1684	77
0	1	1685	484
0	1	1686	32
0	1	1687	154
0	1	1688	188
0	1	1689	598
0	1	1690	434
0	1	1691	2
0	1	1692	769
0	1	1693	441
0	1	1694	408
0	1	1695	565
0	1	1696	401
0	1	1697	628
0	1	1698	625
0	1	1699	110
0	1	1700	673
0	1	1701	440
0	1	1702	252
0	1	1703	241
0	1	1704	770
0	1	1705	12
0	1	1706	429
0	1	1707	436
0	1	1708	42
0	1	1709	574
0	1	1710	551
0	1	1711	593
0	1	1712	401
0	1	1713	15
0	1	1714	178
0	1	1715	533
0	1	1716	679
0	1	1717	267
0	1	1718	564
0	1	1719	225
0	1	1720	181
0	1	1721	24
0	1	1722	473
0	1	1723	656
0	1	1724	424
0	1	1725	533
0	1	1726	381
0	1	1727	335
0	1	1728	349
0	1	1729	795
0	1	1730	756
0	1	1731	487
0	1	1732	750
0	1	1733	25
0	1	1734	461
0	1	1735	215
0	1	1736	546
0	1	1737	579
0	1	1738	185
0	1	1739	79
0	1	1740	673
0	1	1741	548
0	1	1742	288
0	1	1743	728
0	1	1744	772
0	1	1745	12
0	1	1746	300
0	1	1747	593
0	1	1748	150
0	1	1749	795
0	1	1750	299
0	1	1751	426
0	1	1752	539
0	1	1753	319
0	1	1754	219
0	1	1755	738
0	1	1756	594
0	1	1757	9
0	1	1758	434
0	1	1759	730
0	1	1760	505
0	1	1761	151
0	1	1762	755
0	1	1763	738
0	1	1764	591
0	1	1765	486
0	1	1766	20
0	1	1767	286
0	1	1768	178
0	1	1769	286
0	1	1770	639
0	1	1771	787
0	1	1772	429
0	1	1773	544
0	1	1774	549
0	1	1775	545
0	1	1776	362
0	1	1777	484
0	1	1778	613
0	1	1779	664
0	1	1780	93
0	1	1781	231
0	1	1782	257
0	1	1783	145
0	1	1784	551
0	1	1785	391
0	1	1786	416
0	1	1787	314
0	1	1788	218
0	1	1789	531
0	1	1790	23
0	2	891	336
0	2	892	786
0	2	893	236
0	2	894	503
0	2	895	62
0	2	896	585
0	2	897	200
0	2	898	425
0	2	899	588
0	2	900	735
0	2	901	332
0	2	902	497
0	2	903	411
0	2	904	767
0	2	905	419
0	2	906	288
0	2	907	33
0	2	908	563
0	2	909	395
0	2	910	789
0	2	911	215
0	2	912	125
0	2	913	37
0	2	914	233
0	2	915	111
0	2	916	672
0	2	917	155
0	2	918	786
0	2	919	486
0	2	920	481
0	2	921	486
0	2	922	671
0	2	923	630
0	2	924	572
0	2	925	486
0	2	926	22
0	2	927	624
0	2	928	43
0	2	929	311
0	2	930	488
0	2	931	382
0	2	932	420
0	2	933	614
0	2	934	210
0	2	935	18
0	2	936	673
0	2	937	163
0	2	938	239
0	2	939	395
0	2	940	342
0	2	941	275
0	2	942	273
0	2	943	575
0	2	944	32
0	2	945	468
0	2	946	669
0	2	947	169
0	2	948	416
0	2	949	688
0	2	950	406
0	2	951	276
0	2	952	423
0	2	953	116
0	2	954	343
0	2	955	448
0	2	956	50
0	2	957	757
0	2	958	495
0	2	959	428
0	2	960	219
0	2	961	52
0	2	962	572
0	2	963	588
0	2	964	357
0	2	965	445
0	2	966	568
0	2	967	687
0	2	968	516
0	2	969	303
0	2	970	302
0	2	971	365
0	2	972	64
0	2	973	435
0	2	974	82
0	2	975	283
0	2	976	521
0	2	977	272
0	2	978	93
0	2	979	212
0	2	980	712
0	2	981	253
0	2	982	167
0	2	983	37
0	2	984	576
0	2	985	534
0	2	986	246
0	2	987	659
0	2	988	190
0	2	989	24
0	2	990	397
0	2	991	739
0	2	992	767
0	2	993	746
0	2	994	568
0	2	995	270
0	2	996	148
0	2	997	249
0	2	998	199
0	2	999	270
0	2	1000	508
0	2	1001	539
0	2	1002	125
0	2	1003	405
0	2	1004	26
0	2	1005	339
0	2	1006	576
0	2	1007	477
0	2	1008	580
0	2	1009	231
0	2	1010	499
0	2	1011	336
0	2	1012	136
0	2	1013	30
0	2	1014	247
0	2	1015	524
0	2	1016	206
0	2	1017	738
0	2	1018	85
0	2	1019	81
0	2	1020	650
0	2	1021	574
0	2	1022	357
0	2	1023	183
0	2	1024	612
0	2	1025	132
0	2	1026	662
0	2	1027	121
0	2	1028	786
0	2	1029	364
0	2	1030	178
0	2	1031	544
0	2	1032	520
0	2	1033	37
0	2	1034	75
0	2	1035	538
0	2	1036	254
0	2	1037	464
0	2	1038	783
0	2	1039	633
0	2	1040	337
0	2	1041	73
0	2	1042	517
0	2	1043	579
0	2	1044	708
0	2	1045	726
0	2	1046	735
0	2	1047	175
0	2	1048	698
0	2	1049	694
0	2	1050	682
0	2	1051	34
0	2	1052	488
0	2	1053	245
0	2	1054	558
0	2	1055	765
0	2	1056	585
0	2	1057	738
0	2	1058	762
0	2	1059	464
0	2	1060	506
0	2	1061	631
0	2	1062	210
0	2	1063	539
0	2	1064	148
0	2	1065	757
0	2	1066	228
0	2	1067	336
0	2	1068	42
0	2	1069	366
0	2	1070	676
0	2	1071	536
0	2	1072	671
0	2	1073	538
0	2	1074	171
0	2	1075	536
0	2	1076	516
0	2	1077	694
0	2	1078	277
0	2	1079	686
0	2	1080	343
0	2	1081	686
0	2	1082	585
0	2	1083	645
0	2	1084	542
0	2	1085	477
0	2	1086	126
0	2	1087	575
0	2	1088	125
0	2	1089	726
[truncated: 14,201 more rows]
