# Supplementary material for: Dual-purpose dynamics emerge from a heterogeneous cell population in Drosophila metamorphosis
Source: PLoS Comput Biol. 2025 Aug 28;21(8):e1013331. doi: 10.1371/journal.pcbi.1013331 (PMC12393715; doi:10.1371/journal.pcbi.1013331)
Supplement: S1 Dataset — The ZIP file contains tab-separated text files of data used for the main plots. (PDF) [file pcbi.1013331.s014.zip › S1_Dataset/Fig8h.txt]

Condition(0=Confine,1=Strength,2=Friction,3=HemFatAdhesion,4=HemHemAdhesion)	Trial	Step(86400=24h,201600=40h)	Birth	Death
0	0	86400	4.024464054	4.368994331
0	0	86400	4.385686726	4.555751368
0	0	86400	4.04156438	4.617286226
0	0	86400	4.415558549	4.627828207
0	0	86400	4.303018506	4.704493381
0	0	86400	4.135624761	4.706007711
0	0	86400	4.481693376	4.720102452
0	0	86400	4.228327303	4.781441111
0	0	86400	4.705903942	4.787324404
0	0	86400	4.401428377	4.801057594
0	0	86400	4.221357186	4.809745822
0	0	86400	4.584963785	4.821034312
0	0	86400	4.650796521	4.828747199
0	0	86400	4.271203063	4.833475821
0	0	86400	4.713850644	4.848753843
0	0	86400	4.378591544	4.850559969
0	0	86400	4.302400506	4.874878795
0	0	86400	4.529219621	4.877819315
0	0	86400	4.312269331	4.883142493
0	0	86400	4.842390096	4.888763196
0	0	86400	4.607381741	4.891021479
0	0	86400	4.359697443	4.891074313
0	0	86400	4.746694424	4.897859218
0	0	86400	4.579230258	4.909237361
0	0	86400	4.460671442	4.910234067
0	0	86400	4.678116406	4.915862453
0	0	86400	4.482336874	4.935952758
0	0	86400	4.751817993	4.941236037
0	0	86400	4.513388279	4.944231837
0	0	86400	4.538395095	4.949694282
0	0	86400	4.888358408	4.951317706
0	0	86400	4.689569241	4.959720787
0	0	86400	4.485169888	4.967088609
0	0	86400	4.44788952	4.968163591
0	0	86400	4.904605235	4.97381808
0	0	86400	4.481076271	4.974947829
0	0	86400	4.876102868	4.982060054
0	0	86400	4.595774302	4.984387853
0	0	86400	4.540789139	4.985480178
0	0	86400	4.379829683	4.986196506
0	0	86400	4.394362516	4.986226985
0	0	86400	4.721044923	4.988480413
0	0	86400	4.464812369	4.99623874
0	0	86400	4.776235362	4.996867637
0	0	86400	4.948962679	4.997238481
0	0	86400	4.357271371	4.998280116
0	0	86400	4.590102286	4.999281797
0	0	86400	4.581656151	5.004112629
0	0	86400	4.429463605	5.010261088
0	0	86400	4.765871023	5.019790867
0	0	86400	4.93189819	5.02940334
0	0	86400	4.511040006	5.030786641
0	0	86400	4.404117099	5.032474377
0	0	86400	4.430842501	5.035174382
0	0	86400	4.621364013	5.040419954
0	0	86400	4.623920588	5.046673693
0	0	86400	4.638859186	5.048305894
0	0	86400	4.565765025	5.04838803
0	0	86400	4.6302758	5.048593297
0	0	86400	4.60033694	5.05104015
0	0	86400	4.700417971	5.053038651
0	0	86400	4.600425818	5.053527238
0	0	86400	4.639655633	5.053863031
0	0	86400	4.999126364	5.055206865
0	0	86400	4.604808062	5.056149581
0	0	86400	4.604821871	5.06160695
0	0	86400	4.653973031	5.062832646
0	0	86400	4.968254509	5.063933746
0	0	86400	4.478175217	5.067632301
0	0	86400	4.556501303	5.068241054
0	0	86400	4.678834053	5.069897403
0	0	86400	4.496693962	5.072361287
0	0	86400	4.70256323	5.076087584
0	0	86400	4.716819403	5.07739599
0	0	86400	4.828912852	5.078536337
0	0	86400	5.064753645	5.079416076
0	0	86400	4.643038329	5.08136014
0	0	86400	4.768099231	5.082682758
0	0	86400	4.762470465	5.082688389
0	0	86400	4.534504934	5.083324274
0	0	86400	4.693794263	5.084767071
0	0	86400	4.511380147	5.084979018
0	0	86400	4.906531065	5.086519866
0	0	86400	4.723545865	5.090076593
0	0	86400	4.684472062	5.090611227
0	0	86400	4.576504286	5.090838896
0	0	86400	4.463617914	5.095150996
0	0	86400	4.566542499	5.095477939
0	0	86400	4.56913087	5.096445092
0	0	86400	4.543909273	5.097463629
0	0	86400	4.574921546	5.099110676
0	0	86400	4.569480664	5.103740746
0	0	86400	4.736830392	5.10709131
0	0	86400	4.78735306	5.108417879
0	0	86400	4.673572876	5.108854631
0	0	86400	4.546430473	5.109099938
0	0	86400	4.633216348	5.112634685
0	0	86400	4.464307455	5.113572111
0	0	86400	4.611497283	5.118242528
0	0	86400	4.495264073	5.118250651
0	0	86400	4.606353778	5.122372177
0	0	86400	4.823198118	5.123894495
0	0	86400	4.531497218	5.124509801
0	0	86400	4.537410795	5.130641103
0	0	86400	4.612796239	5.130958058
0	0	86400	4.768359222	5.131408877
0	0	86400	4.917029285	5.132732466
0	0	86400	5.094991391	5.13317474
0	0	86400	4.555817479	5.135451894
0	0	86400	4.545050663	5.137722118
0	0	86400	4.609852006	5.138287729
0	0	86400	4.5788413	5.138934772
0	0	86400	4.90314932	5.139492152
0	0	86400	5.007407121	5.140004283
0	0	86400	4.785908733	5.142128552
0	0	86400	4.482282109	5.144812907
0	0	86400	4.503054753	5.14547214
0	0	86400	5.139808254	5.145500846
0	0	86400	4.53652525	5.151356688
0	0	86400	4.591585482	5.153578374
0	0	86400	4.678073122	5.154522965
0	0	86400	4.471007363	5.156301623
0	0	86400	4.605891891	5.157509359
0	0	86400	3.934620517	5.160786846
0	0	86400	5.058722836	5.162457744
0	0	86400	4.595468953	5.164158393
0	0	86400	4.920082869	5.168046683
0	0	86400	4.793304815	5.16937234
0	0	86400	4.694039179	5.169710286
0	0	86400	4.931263777	5.170737025
0	0	86400	4.496282153	5.170846313
0	0	86400	4.52947654	5.175211484
0	0	86400	4.597193388	5.175403352
0	0	86400	4.533911759	5.17642915
0	0	86400	4.784308223	5.178383947
0	0	86400	4.503530473	5.180981534
0	0	86400	4.594866896	5.181986283
0	0	86400	4.657827066	5.182137883
0	0	86400	4.56198735	5.184849286
0	0	86400	4.560683413	5.184910931
0	0	86400	4.623277006	5.185633537
0	0	86400	5.041402158	5.185900227
0	0	86400	4.870243613	5.186476221
0	0	86400	4.872362937	5.186837101
0	0	86400	4.599864801	5.18957485
0	0	86400	4.668350797	5.189627441
0	0	86400	4.50585641	5.190572845
0	0	86400	4.547332924	5.190868617
0	0	86400	4.512073802	5.190966863
0	0	86400	4.517945225	5.192417043
0	0	86400	4.538244506	5.192689359
0	0	86400	4.506772556	5.192714703
0	0	86400	4.505802747	5.194804603
0	0	86400	4.517861994	5.195066098
0	0	86400	4.516653007	5.195540181
0	0	86400	4.507219829	5.195998102
0	0	86400	4.502526205	5.196078231
0	0	86400	4.503032008	5.196133524
0	0	86400	4.50154705	5.196142408
0	0	86400	4.50011798	5.196151943
0	0	86400	4.507429453	5.19806707
0	0	86400	4.867781319	5.199188605
0	0	86400	4.657012868	5.200822134
0	0	86400	4.965918662	5.205765408
0	0	86400	5.014978609	5.208630645
0	0	86400	4.612546391	5.216578811
0	0	86400	4.618355609	5.221304373
0	0	86400	4.6531653	5.225713817
0	0	86400	5.126097395	5.22717083
0	0	86400	4.94933774	5.227257518
0	0	86400	4.835371725	5.24095522
0	0	86400	4.622217432	5.246764333
0	0	86400	4.993045257	5.249932024
0	0	86400	4.802248957	5.25527365
0	0	86400	4.681920904	5.269754825
0	0	86400	4.823696429	5.276254614
0	0	86400	4.691711808	5.281495224
0	0	86400	5.191531572	5.282212375
0	0	86400	4.884555408	5.283473291
0	0	86400	4.710253694	5.290500465
0	0	86400	4.681131	5.294159786
0	0	86400	5.197990232	5.29930451
0	0	86400	5.290507405	5.299696661
0	0	86400	4.039451181	5.302017313
0	0	86400	5.141683715	5.337265488
0	0	86400	4.862479576	5.341222717
0	0	86400	5.122262193	5.341301647
0	0	86400	5.075783616	5.344294356
0	0	86400	5.272354432	5.371407191
0	0	86400	5.377177215	5.380641436
0	0	86400	5.038909057	5.386256311
0	0	86400	5.390195598	5.431442782
0	0	86400	5.428784811	5.43543799
0	0	86400	5.071607855	5.445800534
0	0	86400	4.251144547	5.472693857
0	0	86400	4.369147159	5.548464226
0	0	86400	5.017381183	5.563440922
0	0	86400	4.284881793	5.571863063
0	0	86400	4.469991868	5.573621404
0	0	86400	5.57215096	5.573841527
0	0	86400	4.24416631	5.575427814
0	0	86400	5.412009388	5.599882948
0	0	86400	5.587864182	5.616335313
0	0	86400	5.458297783	5.622952976
0	0	86400	5.620572889	5.625468047
0	0	86400	4.151863759	5.626431114
0	0	86400	5.438532232	5.643294771
0	0	86400	4.197747238	5.653892115
0	0	86400	5.282991108	5.657722936
0	0	86400	5.383358952	5.668117363
0	0	86400	5.681003593	5.681088512
0	0	86400	5.484141132	5.684654131
0	0	86400	4.145520858	5.688332152
0	0	86400	5.54039171	5.712681719
0	0	86400	4.148901423	5.728503353
0	0	86400	5.337377187	5.743327002
0	0	86400	5.304616898	5.747429416
0	0	86400	5.602984098	5.748720266
0	0	86400	5.759329381	5.759334378
0	0	86400	4.104768877	5.759864445
0	0	86400	5.053094675	5.762138797
0	0	86400	5.175128096	5.779007448
0	0	86400	5.368742794	5.779642639
0	0	86400	4.231631455	5.792098466
0	0	86400	4.097056643	5.794112586
0	0	86400	4.88291427	5.816456001
0	0	86400	5.406156291	5.819039658
0	0	86400	5.772915681	5.840102953
0	0	86400	5.162714158	5.850235907
0	0	86400	5.620022506	5.850839389
0	0	86400	5.581690434	5.859263178
0	0	86400	5.656384277	5.867037411
0	0	86400	5.358522784	5.876232135
0	0	86400	5.859066853	5.880081369
0	0	86400	5.777939819	5.8883988
0	0	86400	5.314651229	5.88999115
0	0	86400	5.920175408	5.925260594
0	0	86400	5.610979165	5.925437752
0	0	86400	5.750041737	5.931495617
0	0	86400	5.745774755	5.941041118
0	0	86400	5.775851166	5.95908584
0	0	86400	5.296371986	5.966353236
0	0	86400	5.42656068	5.969431268
0	0	86400	5.889795615	5.97104338
0	0	86400	5.556419861	5.977805697
0	0	86400	5.464223651	5.991487574
0	0	86400	5.506773949	6.01627404
0	0	86400	5.33815151	6.023431372
0	0	86400	5.860779555	6.024941544
0	0	86400	5.669737403	6.03028377
0	0	86400	5.007372073	6.04554319
0	0	86400	5.605162656	6.054485469
0	0	86400	5.942951946	6.057158309
0	0	86400	5.98584714	6.072385769
0	0	86400	5.868320309	6.076616189
0	0	86400	6.07003261	6.081864448
0	0	86400	5.443935572	6.106592578
0	0	86400	5.107553832	6.106820079
0	0	86400	5.966075585	6.107947685
0	0	86400	5.183223129	6.108996689
0	0	86400	5.986885544	6.12450862
0	0	86400	5.944947023	6.133161267
0	0	86400	5.23232508	6.14948978
0	0	86400	5.706885816	6.14999435
0	0	86400	6.00018654	6.152008535
0	0	86400	5.878283668	6.156158547
0	0	86400	5.950432236	6.15828598
0	0	86400	6.070390789	6.172835495
0	0	86400	5.608393044	6.178126553
0	0	86400	6.188704512	6.200972594
0	0	86400	5.95344588	6.206670785
0	0	86400	5.989127026	6.210991425
0	0	86400	5.882270399	6.238977423
0	0	86400	5.558140177	6.245388185
0	0	86400	5.891905383	6.253537399
0	0	86400	5.781793006	6.264508391
0	0	86400	6.241172208	6.273671815
0	0	86400	6.208660663	6.276622307
0	0	86400	5.974318023	6.281465559
0	0	86400	5.82776552	6.281801375
0	0	86400	6.061189395	6.300750597
0	0	86400	5.766583642	6.303351282
0	0	86400	6.294014191	6.303362071
0	0	86400	6.112041955	6.307951558
0	0	86400	5.744345142	6.308474643
0	0	86400	6.240440062	6.318854936
0	0	86400	5.843188447	6.319446104
0	0	86400	6.02740444	6.321310892
0	0	86400	5.955856293	6.324069871
0	0	86400	5.860723778	6.33990004
0	0	86400	5.559870113	6.34052485
0	0	86400	6.122358519	6.344122309
0	0	86400	5.879371818	6.346685047
0	0	86400	6.205318155	6.357384145
0	0	86400	5.730618594	6.37905386
0	0	86400	5.922984155	6.37978244
0	0	86400	6.263040755	6.396996783
0	0	86400	6.235912879	6.417770695
0	0	86400	6.319556254	6.419250175
0	0	86400	5.443873098	6.419891339
0	0	86400	6.337815063	6.422775322
0	0	86400	6.036901089	6.429786067
0	0	86400	6.387856896	6.431157182
0	0	86400	6.426454282	6.435491225
0	0	86400	5.727273994	6.440178319
0	0	86400	5.606826988	6.445038702
0	0	86400	6.449476619	6.466409877
0	0	86400	6.257476065	6.467996751
0	0	86400	6.178630179	6.476491106
0	0	86400	6.089476046	6.476593372
0	0	86400	6.199353014	6.481408511
0	0	86400	6.451574213	6.488064072
0	0	86400	6.473542523	6.492468929
0	0	86400	6.316413193	6.493203073
0	0	86400	6.351335076	6.497156759
0	0	86400	6.160876416	6.498515978
0	0	86400	6.257357906	6.502754718
0	0	86400	6.505020456	6.505374675
0	0	86400	6.396425649	6.512628241
0	0	86400	5.853925522	6.517499418
0	0	86400	5.901847317	6.529597446
0	0	86400	5.251469365	6.532813228
0	0	86400	6.319149702	6.544359216
0	0	86400	5.614878798	6.572370421
0	0	86400	6.087760557	6.599093514
0	0	86400	6.276399407	6.610880489
0	0	86400	6.418576147	6.612876874
0	0	86400	6.463363858	6.632833666
0	0	86400	6.488551419	6.656690695
0	0	86400	6.604246499	6.692753365
0	0	86400	6.368761455	6.69367852
0	0	86400	6.546714667	6.730280921
0	0	86400	6.279755357	6.741080019
0	0	86400	6.747669202	6.758104764
0	0	86400	6.066564085	6.76586128
0	0	86400	6.737906498	6.767689752
0	0	86400	6.653006741	6.775224105
0	0	86400	6.649836839	6.786124101
0	0	86400	5.741670577	6.808270603
0	0	86400	6.80560899	6.813237494
0	0	86400	6.789054462	6.824870166
0	0	86400	5.999866846	6.861768265
0	0	86400	6.578569014	6.906772226
0	0	86400	6.012253653	6.907147531
0	0	86400	5.748516976	6.914518436
0	0	86400	6.821509351	6.92150053
0	0	86400	6.916900906	6.927692397
0	0	86400	6.94039804	6.940811761
0	0	86400	6.964349199	6.986562986
0	0	86400	7.039289939	7.062807508
0	0	86400	6.747826146	7.066101788
0	0	86400	6.696209474	7.067451182
0	0	86400	6.847248803	7.072382327
0	0	86400	6.980319265	7.087230159
0	0	86400	7.066863624	7.0956974
0	0	86400	7.103631078	7.106636092
0	0	86400	7.110267617	7.135895183
0	0	86400	6.986237069	7.149529173
0	0	86400	5.875430451	7.207508034
0	0	86400	7.142880446	7.214839923
0	0	86400	6.886700459	7.22026034
0	0	86400	7.135633805	7.240201624
0	0	86400	7.239244843	7.246196528
0	0	86400	7.274244231	7.27439534
0	0	86400	5.514221773	7.294953358
0	0	86400	7.107286968	7.332440403
0	0	86400	7.142362177	7.340495471
0	0	86400	6.850966069	7.343341931
0	0	86400	6.735433194	7.345999289
0	0	86400	7.411741375	7.430584913
0	0	86400	6.729994039	7.482237231
0	0	86400	6.687416776	7.497944174
0	0	86400	7.465476195	7.500759655
0	0	86400	7.353667919	7.516247373
0	0	86400	7.293949044	7.519463448
0	0	86400	7.201540092	7.540442269
0	0	86400	7.502424071	7.54592813
0	0	86400	6.386150883	7.562135816
0	0	86400	7.554543232	7.598853251
0	0	86400	7.506899483	7.658679161
0	0	86400	6.794623723	7.660385296
0	0	86400	7.701571825	7.7151504
0	0	86400	7.716245994	7.719760307
0	0	86400	7.683940379	7.728130633
0	0	86400	7.654012334	7.728305274
0	0	86400	7.545511858	7.759419073
0	0	86400	7.565546968	7.762293765
0	0	86400	7.267929823	7.797925905
0	0	86400	7.409103593	7.799167571
0	0	86400	7.869168045	7.870651108
0	0	86400	7.097380694	7.87972846
0	0	86400	7.914101938	7.916188258
0	0	86400	7.985844928	7.993828592
0	0	86400	7.962282653	7.995375993
0	0	86400	7.385280211	8.008599877
0	0	86400	7.209674509	8.044649971
0	0	86400	7.751523958	8.045046065
0	0	86400	8.052958351	8.05476096
0	0	86400	8.055309852	8.057786297
0	0	86400	8.045232552	8.061484951
0	0	86400	8.050819887	8.062510188
0	0	86400	8.113572223	8.115394329
0	0	86400	8.111302327	8.126573595
0	0	86400	7.83311358	8.149058757
0	0	86400	8.031908057	8.154528126
0	0	86400	6.429379431	8.162925217
0	0	86400	8.046366997	8.171301308
0	0	86400	8.166846858	8.182406961
0	0	86400	7.342673875	8.19109702
0	0	86400	7.95790812	8.198199086
0	0	86400	8.153531225	8.281725905
0	0	86400	7.995539969	8.281900562
0	0	86400	8.036743094	8.325829172
0	0	86400	7.4247853	8.348874284
0	0	86400	8.314917549	8.394726479
0	0	86400	8.321019051	8.408009161
0	0	86400	8.428654859	8.456080429
0	0	86400	8.31612608	8.496575802
0	0	86400	8.505766737	8.538940808
0	0	86400	8.299143165	8.545543299
0	0	86400	8.53651574	8.550008266
0	0	86400	8.512574487	8.576466331
0	0	86400	8.64440387	8.649226796
0	0	86400	8.552837125	8.650431746
0	0	86400	8.673744504	8.673802072
0	0	86400	7.996767824	8.718041502
0	0	86400	8.097849956	8.727735044
0	0	86400	8.822004441	8.854476662
0	0	86400	8.530918025	8.885149835
0	0	86400	8.534768276	8.962664782
0	0	86400	8.951452227	8.976496436
0	0	86400	8.444286841	8.99071336
0	0	86400	8.932181747	9.000516504
0	0	86400	8.992731191	9.007606119
0	0	86400	9.040119252	9.040182202
0	0	86400	8.837341596	9.080695818
0	0	86400	8.954654708	9.092535652
0	0	86400	9.100569671	9.10548944
0	0	86400	7.051632526	9.120759178
0	0	86400	9.149125438	9.150150227
0	0	86400	8.226132221	9.162887384
0	0	86400	7.729683214	9.258554961
0	0	86400	7.406833736	9.273263845
0	0	86400	9.193153059	9.29740164
0	0	86400	9.294711468	9.305685886
0	0	86400	9.219501031	9.314170171
0	0	86400	9.32552174	9.334149843
0	0	86400	9.375034264	9.404482222
0	0	86400	7.45580375	9.447705285
0	0	86400	9.034422863	9.464441964
0	0	86400	9.221250067	9.529919705
0	0	86400	9.230255696	9.547872555
0	0	86400	9.196133382	9.548864671
0	0	86400	9.470907218	9.586810534
0	0	86400	8.881840675	9.602691048
0	0	86400	8.980278114	9.606493309
0	0	86400	9.271868948	9.615582081
0	0	86400	9.47001704	9.645680531
0	0	86400	7.375453611	9.653621973
0	0	86400	9.591885512	9.672959607
0	0	86400	9.29421527	9.733636096
0	0	86400	9.759446013	9.762639244
0	0	86400	9.707390924	9.808784359
0	0	86400	7.218895467	9.879181405
0	0	86400	9.884058057	9.884083777
0	0	86400	9.697392646	10.00741571
0	0	86400	9.419044064	10.01719646
0	0	86400	9.755078192	10.05573156
0	0	86400	10.0727443	10.09077951
0	0	86400	10.17499371	10.17719492
0	0	86400	10.11850484	10.2006421
0	0	86400	10.1990118	10.21774004
0	0	86400	10.15194356	10.24298486
0	0	86400	10.1997063	10.25952052
0	0	86400	8.259140937	10.38554071
0	0	86400	10.22360504	10.38781723
0	0	86400	10.39026605	10.49750757
0	0	86400	10.49495424	10.49873702
0	0	86400	10.59741225	10.60463743
0	0	86400	10.55575728	10.65557266
0	0	86400	10.52411697	10.69382568
0	0	86400	10.55762215	10.73434198
0	0	86400	10.80208231	10.80250263
0	0	86400	10.71880637	10.82958818
0	0	86400	10.80626937	10.83564486
0	0	86400	7.2552436	10.88190211
0	0	86400	10.84054276	10.90167968
0	0	86400	10.93794725	10.93913937
0	0	86400	9.095473082	10.98369591
0	0	86400	10.81361168	11.01466737
0	0	86400	10.91755014	11.02505745
0	0	86400	10.59277733	11.03631604
0	0	86400	10.90785264	11.08025087
0	0	86400	11.11150767	11.14668889
0	0	86400	10.54577695	11.23006923
0	0	86400	11.2414765	11.24397047
0	0	86400	11.30673118	11.30924389
0	0	86400	11.26261722	11.32696603
0	0	86400	11.26256821	11.40523604
0	0	86400	11.34262043	11.43616693
0	0	86400	10.87565161	11.48393034
0	0	86400	11.44812551	11.49870408
0	0	86400	11.49963479	11.50055837
0	0	86400	10.37367409	11.53325076
0	0	86400	11.539096	11.54011624
0	0	86400	10.1775118	11.57685116
0	0	86400	11.5278634	11.62995695
0	0	86400	11.49332879	11.71342129
0	0	86400	11.75384965	11.75637136
0	0	86400	10.12887775	11.78789642
0	0	86400	11.23095121	11.80156876
0	0	86400	11.80221287	11.80221638
0	0	86400	11.7219356	11.81401108
0	0	86400	11.82115784	11.8539294
0	0	86400	11.70792088	11.85395611
0	0	86400	10.0850435	11.92841404
0	0	86400	11.75381559	11.94054411
0	0	86400	11.8119336	11.95021175
0	0	86400	11.76362332	11.98133252
0	0	86400	11.94434685	12.06219617
0	0	86400	12.0905913	12.12868424
0	0	86400	9.439214268	12.13624232
0	0	86400	12.05587466	12.16420197
0	0	86400	11.92375283	12.18730525
0	0	86400	12.06910449	12.21140604
0	0	86400	11.94161785	12.26092853
0	0	86400	12.31419643	12.33829303
0	0	86400	11.75297866	12.43700902
0	0	86400	12.09438567	12.46656577
0	0	86400	12.40856923	12.52903732
0	0	86400	12.18296824	12.54890294
0	0	86400	12.57568607	12.5757595
0	0	86400	11.75441061	12.58431479
0	0	86400	7.667553148	12.61558781
0	0	86400	12.6085319	12.62108227
0	0	86400	11.55923437	12.62194532
0	0	86400	12.20537196	12.68852251
0	0	86400	12.73116977	12.8144768
0	0	86400	12.90389734	12.90412853
0	0	86400	12.64621879	12.9360551
0	0	86400	12.95875894	12.96192259
0	0	86400	10.89712753	13.01251494
0	0	86400	12.15286589	13.02409293
0	0	86400	11.59249434	13.07681869
0	0	86400	10.84064514	13.07711782
0	0	86400	12.20697807	13.27197621
0	0	86400	13.22460058	13.28280236
0	0	86400	13.25324769	13.40667402
0	0	86400	13.17829824	13.45291354
0	0	86400	12.18982146	13.47641015
0	0	86400	11.36990473	13.49784028
0	0	86400	13.58958152	13.6194145
0	0	86400	12.89025638	13.70814108
0	0	86400	11.40574873	13.72791109
0	0	86400	13.67590336	13.72974911
0	0	86400	12.69536324	13.74211634
0	0	86400	12.24524827	13.77259235
0	0	86400	13.73201471	13.79437292
0	0	86400	13.27328575	13.81364133
0	0	86400	13.91835956	13.93534419
0	0	86400	13.93022564	13.9419917
0	0	86400	13.9620387	13.96698167
0	0	86400	12.10528464	13.97670991
0	0	86400	14.0514948	14.07645199
0	0	86400	14.0889625	14.2468561
0	0	86400	14.12701179	14.25052462
0	0	86400	14.25346839	14.25416817
0	0	86400	14.04905658	14.3323293
0	0	86400	13.16417708	14.37868241
0	0	86400	12.63179812	14.41413083
0	0	86400	13.67256529	14.43343253
0	0	86400	14.42510074	14.44712646
0	0	86400	13.61737846	14.45302587
0	0	86400	14.50086952	14.50194595
0	0	86400	14.39294065	14.56768709
0	0	86400	14.64866605	14.65115967
0	0	86400	14.69246139	14.72760166
0	0	86400	14.29452673	14.81249667
0	0	86400	14.83744856	14.84003126
0	0	86400	14.8490796	14.85980757
0	0	86400	14.8111891	14.9757485
0	0	86400	14.98155766	14.98169129
0	0	86400	15.00851822	15.08543971
0	0	86400	14.87679905	15.10716516
0	0	86400	14.22737568	15.10732315
0	0	86400	15.00202555	15.12302835
0	0	86400	15.14149841	15.14216666
0	0	86400	14.76654854	15.14237434
0	0	86400	15.20454224	15.31099688
0	0	86400	14.87549502	15.35934475
0	0	86400	15.12145641	15.41434805
0	0	86400	15.51308635	15.55690641
0	0	86400	15.17290998	15.6719932
0	0	86400	15.34891814	15.89976891
0	0	86400	15.45340656	15.92927106
0	0	86400	16.01009071	16.01225931
0	0	86400	15.90180506	16.22546402
0	0	86400	16.24289471	16.24289602
0	0	86400	16.25079348	16.26179462
0	0	86400	16.22155062	16.35488155
0	0	86400	16.4215955	16.43026978
0	0	86400	16.39928	16.43073801
0	0	86400	16.07742961	16.51457451
0	0	86400	16.27829059	16.58533981
0	0	86400	16.52151627	16.67984603
0	0	86400	16.73644448	16.76291091
0	0	86400	16.75918185	16.81436895
0	0	86400	16.8115005	16.84411433
0	0	86400	16.71105381	16.88909909
0	0	86400	16.89855598	16.9605007
0	0	86400	16.68574709	17.03447061
0	0	86400	17.03301489	17.04869252
0	0	86400	17.06724273	17.07151832
0	0	86400	17.08723516	17.09984679
0	0	86400	16.6573815	17.16927765
0	0	86400	17.11100754	17.18730917
0	0	86400	17.20866871	17.21363725
0	0	86400	16.02159546	17.26376444
0	0	86400	15.37010673	17.26895061
0	0	86400	16.9973308	17.30081973
0	0	86400	16.18664847	17.30926502
0	0	86400	16.50700861	17.36120525
0	0	86400	16.62635341	17.38727113
0	0	86400	16.1755943	17.41412687
0	0	86400	15.95441082	17.44119051
0	0	86400	16.02019957	17.44857474
0	0	86400	14.45888549	17.49118779
0	0	86400	15.96063312	17.54328689
0	0	86400	17.47443895	17.5947135
0	0	86400	13.2944048	17.69783974
0	0	86400	17.71824895	17.74167164
0	0	86400	10.35436038	17.76547252
0	0	86400	17.84065388	17.84140962
0	0	86400	14.46780256	17.86245009
0	0	86400	17.88516829	17.88521914
0	0	86400	17.90122489	17.90455357
0	0	86400	17.16057278	17.99714863
0	0	86400	18.00158539	18.03728644
0	0	86400	18.04303597	18.04357809
0	0	86400	15.27656916	18.27595672
0	0	86400	17.29249024	18.4238402
0	0	86400	17.64838807	18.42778017
0	0	86400	17.95028753	18.5418227
0	0	86400	18.4518197	18.66897659
0	0	86400	18.60300075	18.71415031
0	0	86400	18.74562456	18.77965208
0	0	86400	18.84248198	18.845636
0	0	86400	16.94245275	18.8845612
0	0	86400	18.85182412	18.88464577
0	0	86400	15.26136719	18.98100634
0	0	86400	17.77691121	18.98528129
0	0	86400	18.74283309	19.01778856
0	0	86400	19.25511461	19.26435751
0	0	86400	18.63056112	19.54572813
0	0	86400	19.6342175	19.63423905
0	0	86400	15.02368177	19.70613351
0	0	86400	11.58962555	19.71587529
0	0	86400	19.59112855	19.73676124
0	0	86400	19.73800752	19.73806038
0	0	86400	19.64834355	19.75168288
0	0	86400	19.75143267	19.75845126
0	0	86400	19.73109943	19.75921404
0	0	86400	19.03869199	19.85247225
0	0	86400	19.60232942	19.95541751
0	0	86400	19.89540477	20.03587212
0	0	86400	19.93771092	20.04631205
0	0	86400	18.99793473	20.05726701
0	0	86400	20.0840905	20.11326026
0	0	86400	19.16648121	20.1270898
0	0	86400	20.14122353	20.17037096
0	0	86400	19.91975837	20.22346119
0	0	86400	20.27511398	20.41773099
0	0	86400	20.35295598	20.42020955
0	0	86400	20.29973828	20.53228438
0	0	86400	15.88555248	20.5536762
0	0	86400	12.1037587	20.61154721
0	0	86400	19.60777022	20.65611954
0	0	86400	19.26434742	20.68643341
0	0	86400	16.08318255	20.72697301
0	0	86400	19.83930119	20.8324369
0	0	86400	17.80150225	20.83625501
0	0	86400	18.36017507	21.1061885
0	0	86400	20.36560679	21.1588667
0	0	86400	20.09832765	21.28477291
0	0	86400	15.42433834	21.38858925
0	0	86400	18.96417032	21.50195461
0	0	86400	19.43412723	21.61881948
0	0	86400	17.29077983	21.71068039
0	0	86400	16.71467955	21.73307241
0	0	86400	21.74451456	21.83673898
0	0	86400	21.95828419	22.40696282
0	0	86400	15.43422903	22.56052949
0	0	86400	22.70187787	22.73929536
0	0	86400	22.33699535	22.75610321
0	0	86400	22.86704633	22.86972437
0	0	86400	22.94622332	22.95982148
0	0	86400	23.21113278	23.21158124
0	0	86400	19.28045611	23.22211036
0	0	86400	21.69383752	23.25639834
0	0	86400	23.25880044	23.25935833
0	0	86400	15.17940384	23.26091908
0	0	86400	23.17909087	23.26927721
0	0	86400	16.72237779	23.66595406
0	0	86400	16.88960994	23.67178169
0	0	86400	23.37294747	23.71616028
0	0	86400	23.74878122	23.76149806
0	0	86400	23.79499363	23.86941283
0	0	86400	23.23404634	23.90314404
0	0	86400	22.28452054	23.90579288
0	0	86400	23.99359786	24.02263675
0	0	86400	20.0840927	24.05280085
0	0	86400	22.17881451	24.25201564
0	0	86400	24.21165798	24.30269545
0	0	86400	18.32390566	24.33951749
0	0	86400	24.37281075	24.3728157
0	0	86400	24.4203653	24.45691633
0	0	86400	24.37003906	24.5225011
0	0	86400	24.31088985	24.5509437
0	0	86400	24.61966494	24.62609538
0	0	86400	24.47097666	24.64829186
0	0	86400	21.60729288	24.66969532
0	0	86400	23.82386954	24.72385514
0	0	86400	23.00881351	24.79947054
0	0	86400	24.85535992	24.85666432
0	0	86400	13.9606355	24.85686529
0	0	86400	24.69981324	24.89610305
0	0	86400	24.92515425	24.95208012
0	0	86400	19.17135797	25.02321558
0	0	86400	23.90337414	25.05187133
0	0	86400	24.75715969	25.10382968
0	0	86400	24.55705211	25.17532745
0	0	86400	25.16151363	25.18969569
0	0	86400	17.58468687	25.19087539
0	0	86400	25.20695088	25.2129155
0	0	86400	23.47598073	25.25925321
0	0	86400	24.87012263	25.26082178
0	0	86400	25.02444212	25.27538237
0	0	86400	24.79613949	25.34873449
0	0	86400	25.50600318	25.50608897
0	0	86400	17.67480244	25.51506314
0	0	86400	25.43259758	25.60223623
0	0	86400	23.28253818	25.64383129
0	0	86400	25.75133332	25.76183095
0	0	86400	13.65749396	25.84279029
0	0	86400	25.68301457	25.87795227
0	0	86400	25.35004408	26.18274397
0	0	86400	23.78893724	26.32045285
0	0	86400	26.50265685	26.50800919
0	0	86400	26.51660274	26.52047892
0	0	86400	23.62927188	26.52243951
0	0	86400	17.28839954	26.63898602
0	0	86400	26.31095394	26.68557685
0	0	86400	26.80376671	26.80379324
0	0	86400	26.49291476	26.91102104
0	0	86400	24.97000378	26.94989688
0	0	86400	26.86388087	26.95171321
0	0	86400	26.74434387	26.97192137
0	0	86400	22.6229234	27.09200915
0	0	86400	27.28170258	27.28384515
0	0	86400	27.23460839	27.30681227
0	0	86400	27.38907575	27.46671678
0	0	86400	13.67823111	27.5524618
0	0	86400	27.14066286	27.71915468
0	0	86400	17.16515264	27.88174082
0	0	86400	16.12732701	27.93479362
0	0	86400	17.44538361	27.94503173
0	0	86400	19.03883097	28.11312673
0	0	86400	26.39957433	28.12593189
0	0	86400	17.45221487	28.23381927
0	0	86400	22.18446077	28.4005336
0	0	86400	28.34072031	28.43778798
0	0	86400	25.68731292	28.44376091
0	0	86400	17.35186988	28.53921614
0	0	86400	24.59700232	28.58823459
0	0	86400	28.70646388	28.81313829
0	0	86400	28.86700441	28.88534537
0	0	86400	23.6265182	28.95158196
0	0	86400	26.86120771	28.99073721
0	0	86400	17.03234528	29.01564919
0	0	86400	28.88782283	29.07467567
0	0	86400	28.57171856	29.10567936
0	0	86400	28.36034513	29.14492304
0	0	86400	28.67959293	29.14571028
0	0	86400	29.15188452	29.21149252
0	0	86400	28.88482095	29.23809272
0	0	86400	25.85531107	29.27900122
0	0	86400	17.78648137	29.29515173
0	0	86400	20.38329855	29.3871609
0	0	86400	22.68204608	29.54370291
0	0	86400	21.71459994	29.66062633
0	0	86400	28.50914928	29.75515367
0	0	86400	27.57337553	29.83998073
0	0	86400	17.47941854	29.96327624
0	0	86400	27.37692914	29.97636485
0	0	86400	24.18099551	30.0120916
0	0	86400	22.34061024	30.03406189
0	0	86400	22.70288363	30.38944602
0	0	86400	27.03727123	30.42565034
0	0	86400	18.15613644	30.47710327
0	0	86400	20.11439653	30.56373778
0	0	86400	30.24120602	30.61847227
0	0	86400	17.97755636	30.77127399
0	0	86400	20.58024118	30.89889905
0	0	86400	21.79288347	31.13315149
0	0	86400	23.09011095	31.30731432
0	0	86400	31.3524826	31.37624556
0	0	86400	22.20148998	31.62949873
0	0	86400	28.43889284	31.69597704
0	0	86400	26.34853252	32.12688331
0	0	86400	17.03253213	32.18944918
0	0	86400	15.69067622	32.70674648
0	0	86400	19.80036433	33.0490916
0	0	86400	33.48725869	33.49017204
0	0	86400	33.21908242	33.54521951
0	0	86400	16.81241199	33.64484366
0	0	86400	33.67334082	33.68008528
0	0	86400	31.04046689	33.70430481
0	0	86400	16.55845451	33.94021623
0	0	86400	34.11076324	34.14044947
0	0	86400	28.87380055	34.35750224
0	0	86400	34.28086536	34.43356634
0	0	86400	34.43310863	34.44146348
0	0	86400	17.46960681	34.77349949
0	0	86400	34.81194468	35.07126852
0	0	86400	17.13600695	35.93989795
0	0	86400	16.89023334	38.0112664
0	0	86400	39.09222491	39.64701458
0	0	86400	32.97998359	39.79140072
0	0	86400	38.96969344	40.28994978
0	0	86400	22.85166457	40.39668916
0	0	86400	14.90204147	42.15737234
0	0	201600	3.862901211	4.305302701
0	0	201600	4.08425111	4.404454875
0	0	201600	4.146374031	4.408763119
0	0	201600	4.011980319	4.446273931
0	0	201600	4.154640687	4.470269762
0	0	201600	4.188261521	4.514005474
0	0	201600	4.199337723	4.553122544
0	0	201600	4.437859327	4.581158744
0	0	201600	4.359821903	4.592719808
0	0	201600	4.116409517	4.637890779
0	0	201600	4.451734604	4.639492572
0	0	201600	4.173101403	4.671255581
0	0	201600	4.18461716	4.695949847
0	0	201600	4.541440042	4.696556857
0	0	201600	4.438958482	4.705088993
0	0	201600	4.378474489	4.706736964
0	0	201600	4.299663715	4.719838224
0	0	201600	4.346350241	4.721623479
0	0	201600	4.688182124	4.759947486
0	0	201600	4.673401362	4.764824459
0	0	201600	4.610109152	4.765310608
0	0	201600	4.660611462	4.774869572
0	0	201600	4.715309779	4.775581384
0	0	201600	4.632847178	4.780569883
0	0	201600	4.419773699	4.783367167
0	0	201600	4.420188625	4.7951209
0	0	201600	4.445469528	4.802154857
0	0	201600	4.638542037	4.803839739
0	0	201600	4.664604439	4.806264251
0	0	201600	4.695292345	4.817391309
0	0	201600	4.563942341	4.819968404
0	0	201600	4.249854037	4.823005538
0	0	201600	4.68785526	4.829478462
0	0	201600	4.560805788	4.830527168
0	0	201600	4.677123133	4.8349451
0	0	201600	4.390771896	4.838487379
0	0	201600	4.469175486	4.853445727
0	0	201600	4.390331803	4.861511336
0	0	201600	4.823084193	4.862471751
0	0	201600	4.315945763	4.865135026
0	0	201600	4.372342569	4.871014336
0	0	201600	4.752382278	4.871308469
0	0	201600	4.757159827	4.879950889
0	0	201600	4.31922472	4.890506577
0	0	201600	4.336076325	4.892121915
0	0	201600	4.330294086	4.905732251
0	0	201600	4.47766637	4.907166886
0	0	201600	4.589209427	4.909290406
0	0	201600	4.583110272	4.913824169
0	0	201600	4.803160463	4.917275312
0	0	201600	4.531005263	4.919006406
0	0	201600	4.813263262	4.922978013
0	0	201600	4.580486235	4.926147644
0	0	201600	4.405828234	4.928801001
0	0	201600	4.528068869	4.935344339
0	0	201600	4.505298642	4.939476347
0	0	201600	4.916770801	4.93984327
0	0	201600	4.415650999	4.940649898
0	0	201600	4.498116195	4.945878121
0	0	201600	4.587430527	4.947753409
0	0	201600	4.912322166	4.947920087
0	0	201600	4.402886993	4.948671725
0	0	201600	4.65691349	4.94886558
0	0	201600	4.613231847	4.952882893
0	0	201600	4.589388458	4.953567205
0	0	201600	4.460905877	4.953941507
0	0	201600	4.450788397	4.956808524
0	0	201600	4.65203836	4.959161426
0	0	201600	4.462265616	4.963088754
0	0	201600	4.45428269	4.967469356
0	0	201600	4.787197401	4.970098119
0	0	201600	4.748513298	4.970338492
0	0	201600	4.604172834	4.973115641
0	0	201600	4.662374256	4.977770371
0	0	201600	4.914212704	4.977908623
0	0	201600	4.636019412	4.978561687
0	0	201600	4.812168298	4.980098256
0	0	201600	4.813843484	4.980983792
0	0	201600	4.542420732	4.985619247
0	0	201600	4.952855991	4.985732762
0	0	201600	4.564889383	4.986808938
0	0	201600	4.492471477	4.98806923
0	0	201600	4.5941398	4.990433411
0	0	201600	4.637420618	4.990491835
0	0	201600	4.545418409	4.990870114
0	0	201600	4.597720842	4.995642226
0	0	201600	4.531686214	5.000831357
0	0	201600	4.887693579	5.003594359
0	0	201600	4.938020862	5.006165049
0	0	201600	4.732405711	5.00684529
0	0	201600	4.790281981	5.007901298
0	0	201600	4.402876923	5.008599139
0	0	201600	4.431696129	5.008666637
0	0	201600	4.466569669	5.009375803
0	0	201600	4.546102761	5.012546187
0	0	201600	4.860895073	5.012657582
0	0	201600	4.961164053	5.01554318
0	0	201600	4.904927584	5.019567517
0	0	201600	4.770856766	5.020145934
0	0	201600	4.874593466	5.020822397
0	0	201600	4.588258434	5.023428176
0	0	201600	4.659205102	5.026690187
0	0	201600	4.525527606	5.030284431
0	0	201600	4.560288786	5.031013107
0	0	201600	4.597890317	5.033130386
0	0	201600	4.722120306	5.03455498
0	0	201600	4.753878613	5.038046783
0	0	201600	4.718539653	5.038454946
0	0	201600	4.456906504	5.039464548
0	0	201600	4.727508162	5.042061154
0	0	201600	4.553937112	5.043431743
0	0	201600	4.665717486	5.045866606
0	0	201600	4.875701615	5.046245553
0	0	201600	4.618510444	5.047392527
0	0	201600	4.671875572	5.048205897
0	0	201600	4.561258927	5.048949304
0	0	201600	4.663695215	5.04913812
0	0	201600	4.876882214	5.052349274
0	0	201600	5.052446291	5.052586756
0	0	201600	4.981642397	5.052972397
0	0	201600	4.547585608	5.059172292
0	0	201600	4.96428708	5.062038441
0	0	201600	4.715459141	5.07059808
0	0	201600	4.782697255	5.071174699
0	0	201600	4.56912108	5.07244014
0	0	201600	4.676597516	5.079911405
0	0	201600	4.638169194	5.081444193
0	0	201600	4.545871869	5.082617993
0	0	201600	5.084019352	5.084692305
0	0	201600	4.898021413	5.084940188
0	0	201600	4.645607305	5.087399154
0	0	201600	4.630427391	5.089242764
0	0	201600	4.589034064	5.09593184
0	0	201600	5.029246159	5.099259905
0	0	201600	4.573574971	5.099327563
0	0	201600	4.881607281	5.101151581
0	0	201600	5.043995332	5.102709907
0	0	201600	5.078764871	5.10950922
0	0	201600	4.720205367	5.110008032
0	0	201600	4.948776451	5.110095099
0	0	201600	4.546300442	5.110115202
0	0	201600	4.503708605	5.112802472
0	0	201600	4.609613193	5.116222636
0	0	201600	4.959265204	5.116268467
0	0	201600	4.775592696	5.121218979
0	0	201600	4.571776118	5.122020944
0	0	201600	4.524892994	5.122235938
0	0	201600	4.723565799	5.1239155
0	0	201600	4.995047096	5.125209192
0	0	201600	4.761399363	5.127087383
0	0	201600	4.717069727	5.127730191
0	0	201600	4.607211954	5.129769762
0	0	201600	4.533652495	5.132418979
0	0	201600	4.538056118	5.133762035
0	0	201600	4.953401997	5.137597831
0	0	201600	4.688128737	5.142732387
0	0	201600	4.958258946	5.144088073
0	0	201600	4.674117868	5.146269456
0	0	201600	4.571173602	5.148442684
0	0	201600	4.979913221	5.149828834
0	0	201600	5.028325184	5.151093076
0	0	201600	4.671523374	5.152817173
0	0	201600	4.811720356	5.152890993
0	0	201600	5.131549607	5.156544822
0	0	201600	4.755138447	5.156735337
0	0	201600	4.523103172	5.157127362
0	0	201600	4.543811662	5.157203886
0	0	201600	4.672256341	5.160031425
0	0	201600	4.787267229	5.163222488
0	0	201600	4.528658495	5.163348562
0	0	201600	4.622104628	5.164884579
0	0	201600	4.589542947	5.165126805
0	0	201600	4.876275328	5.167263359
0	0	201600	4.543415807	5.17066854
0	0	201600	4.782812797	5.172308345
0	0	201600	4.545736005	5.181535435
0	0	201600	4.503643328	5.185745608
0	0	201600	4.526900895	5.185852923
0	0	201600	5.18880782	5.188944004
0	0	201600	4.57972274	5.189520577
0	0	201600	4.901059366	5.189894973
0	0	201600	4.554652228	5.193079362
0	0	201600	5.01076655	5.194963988
0	0	201600	4.503264235	5.196045327
0	0	201600	4.500024009	5.196152624
0	0	201600	4.753430345	5.198495507
0	0	201600	5.15338243	5.203601601
0	0	201600	4.83710208	5.208175052
0	0	201600	4.941041546	5.212695263
0	0	201600	5.045531461	5.214148367
0	0	201600	4.384322453	5.235518738
0	0	201600	4.87724543	5.25056709
0	0	201600	5.060409342	5.260993505
0	0	201600	4.643781775	5.262905335
0	0	201600	5.268696571	5.321638209
0	0	201600	4.334301181	5.334936166
0	0	201600	5.321834437	5.3351626
0	0	201600	5.242739597	5.361629472
0	0	201600	4.290772968	5.376146027
0	0	201600	5.463536135	5.467414249
0	0	201600	5.491784091	5.49178699
0	0	201600	5.49134683	5.494804842
0	0	201600	5.497062408	5.497749648
0	0	201600	4.256331164	5.500849433
0	0	201600	4.283815038	5.505427278
0	0	201600	4.214176905	5.509756366
0	0	201600	5.173558616	5.515068365
0	0	201600	4.174440567	5.525853815
0	0	201600	5.475930391	5.531292908
0	0	201600	5.359233372	5.531478739
0	0	201600	5.532203278	5.532565913
0	0	201600	4.132732936	5.56161938
0	0	201600	5.573984186	5.580299954
0	0	201600	4.14040502	5.580670357
0	0	201600	5.403146113	5.597041827
0	0	201600	5.292796873	5.604653964
0	0	201600	5.338066166	5.605963005
0	0	201600	5.565088237	5.613639774
0	0	201600	5.220700185	5.623060186
0	0	201600	5.120450785	5.623662943
0	0	201600	4.288325122	5.63723485
0	0	201600	5.415545318	5.644900903
0	0	201600	4.173188896	5.648334565
0	0	201600	5.631800601	5.65704134
0	0	201600	5.130379911	5.662555643
0	0	201600	5.373106782	5.703200266
0	0	201600	5.456286996	5.709153674
0	0	201600	5.127074557	5.714961045
0	0	201600	5.71291132	5.719795892
0	0	201600	5.771085095	5.790828983
0	0	201600	5.245478116	5.804604961
0	0	201600	5.545757401	5.813225834
0	0	201600	5.421056485	5.814919408
0	0	201600	5.594056484	5.826631028
0	0	201600	5.772521827	5.835600987
0	0	201600	5.591857398	5.849230714
0	0	201600	5.861501659	5.868287822
0	0	201600	5.416441772	5.875294014
0	0	201600	5.543784265	5.891408167
0	0	201600	5.789372332	5.914723692
0	0	201600	5.582252862	5.915936045
0	0	201600	5.506722964	5.916941671
0	0	201600	5.675171141	5.919964519
0	0	201600	5.666085669	5.924179535
0	0	201600	5.725621324	5.92880765
0	0	201600	5.45659511	5.929538209
0	0	201600	5.455210736	5.936881198
0	0	201600	5.682409851	5.940715108
0	0	201600	5.371891954	5.944346473
0	0	201600	5.853850281	5.945470937
0	0	201600	5.497082776	5.948054586
0	0	201600	5.675028906	5.950988178
0	0	201600	5.596179699	5.951324473
0	0	201600	5.786211308	5.951546199
0	0	201600	5.684981609	5.952345224
0	0	201600	5.56688237	5.962020681
0	0	201600	5.639419214	5.965459697
0	0	201600	5.560660344	5.976587039
0	0	201600	5.787069513	5.987170419
0	0	201600	5.800604549	5.994023027
0	0	201600	5.624026623	6.000135762
0	0	201600	5.770567296	6.007596065
0	0	201600	5.891073381	6.012725424
0	0	201600	5.26708947	6.016684675
0	0	201600	5.700449785	6.022090306
0	0	201600	5.532176043	6.023495864
0	0	201600	5.817080634	6.029026474
0	0	201600	5.608139478	6.035694346
0	0	201600	5.87662163	6.036023479
0	0	201600	5.550748101	6.038323287
0	0	201600	5.826229925	6.042182368
0	0	201600	5.764972618	6.04775433
0	0	201600	5.56961696	6.048660689
0	0	201600	5.817527565	6.054671708
0	0	201600	5.871880495	6.055454266
0	0	201600	5.835086464	6.059487697
0	0	201600	5.898675738	6.065548689
0	0	201600	5.704532588	6.070495827
0	0	201600	5.799519053	6.073574274
0	0	201600	5.941247799	6.077545619
0	0	201600	5.803069109	6.08218794
0	0	201600	6.059883113	6.083417706
0	0	201600	5.072075576	6.085702414
0	0	201600	5.625613462	6.089631784
0	0	201600	5.964085968	6.093050082
0	0	201600	5.896313879	6.093929656
0	0	201600	5.350202325	6.095687464
0	0	201600	5.767044506	6.096974138
0	0	201600	6.093404183	6.107281428
0	0	201600	5.518089155	6.111346274
0	0	201600	5.896538671	6.127067988
0	0	201600	5.75817156	6.131279413
0	0	201600	5.534921807	6.135202332
0	0	201600	6.038636022	6.136338117
0	0	201600	6.097149481	6.142971008
0	0	201600	5.693434976	6.148635714
0	0	201600	5.832742	6.150134423
0	0	201600	6.096816358	6.172773252
0	0	201600	5.684162063	6.180112247
0	0	201600	5.788126973	6.186937304
0	0	201600	6.184914075	6.187325804
0	0	201600	5.933223356	6.188010698
0	0	201600	6.150811722	6.188487114
0	0	201600	6.020694445	6.191921147
0	0	201600	5.933877985	6.193668035
0	0	201600	5.924800846	6.198169611
0	0	201600	5.968626265	6.198587221
0	0	201600	5.645433882	6.19865232
0	0	201600	5.88411101	6.206722966
0	0	201600	5.431359016	6.22527051
0	0	201600	5.924887613	6.232512165
0	0	201600	6.21762106	6.232657402
0	0	201600	6.059910536	6.233511049
0	0	201600	5.852941449	6.235589931
0	0	201600	6.011455996	6.242173327
0	0	201600	5.67708364	6.245693505
0	0	201600	5.885430688	6.249995097
0	0	201600	5.579033108	6.251127791
0	0	201600	5.371911412	6.253716872
0	0	201600	6.264156027	6.268623376
0	0	201600	6.180160253	6.272136883
0	0	201600	6.208426724	6.28119298
0	0	201600	5.866241819	6.28828356
0	0	201600	5.930442371	6.298095816
0	0	201600	5.649694807	6.313302798
0	0	201600	5.398273604	6.317440555
0	0	201600	6.242941784	6.319900244
0	0	201600	5.861599571	6.324570379
0	0	201600	5.612403216	6.330092174
0	0	201600	6.15562654	6.333649048
0	0	201600	6.109722566	6.351989868
0	0	201600	5.747409214	6.355750945
0	0	201600	6.140180511	6.357994441
0	0	201600	6.362850245	6.365400615
0	0	201600	6.373698719	6.383436096
0	0	201600	5.065493406	6.392776049
0	0	201600	6.207831953	6.416657805
0	0	201600	6.293802062	6.427014325
0	0	201600	6.041114766	6.451425287
0	0	201600	5.595796362	6.451819881
0	0	201600	5.223541006	6.458131009
0	0	201600	6.027317826	6.474412587
0	0	201600	5.173640392	6.495042765
0	0	201600	6.490130164	6.499458946
0	0	201600	6.196636067	6.501413319
0	0	201600	6.456263294	6.527137743
0	0	201600	6.475778075	6.530131894
0	0	201600	6.472080459	6.534982664
0	0	201600	6.49671184	6.54236125
0	0	201600	6.496282194	6.549175185
0	0	201600	6.236236915	6.563751469
0	0	201600	6.498782445	6.572939982
0	0	201600	6.330845764	6.575496883
0	0	201600	6.504942243	6.593305538
0	0	201600	6.16226735	6.598966954
0	0	201600	6.603234645	6.638145805
0	0	201600	6.452513052	6.645922018
0	0	201600	6.537480227	6.668495562
0	0	201600	6.616785198	6.676342986
0	0	201600	6.678193266	6.709756155
0	0	201600	6.17603585	6.746463363
0	0	201600	6.457051691	6.753702651
0	0	201600	6.705738272	6.769081363
0	0	201600	6.724206178	6.78124879
0	0	201600	6.795486211	6.796667149
0	0	201600	6.696637003	6.802563625
0	0	201600	6.584647944	6.812520024
0	0	201600	6.353253837	6.821385369
0	0	201600	6.551339577	6.821739056
0	0	201600	5.583594547	6.842415347
0	0	201600	5.435026855	6.849188959
0	0	201600	6.823675745	6.85136693
0	0	201600	5.947110299	6.855517024
0	0	201600	6.826835204	6.860016467
0	0	201600	6.781819506	6.887835728
0	0	201600	5.877335448	6.897578028
0	0	201600	6.517023358	6.919453925
0	0	201600	6.746890428	6.92453762
0	0	201600	6.932537271	6.936862173
0	0	201600	6.520293076	6.957334575
0	0	201600	4.850201558	6.959565915
0	0	201600	6.93597401	6.961016361
0	0	201600	6.685591082	6.976803785
0	0	201600	6.994366702	6.997280446
0	0	201600	7.001735749	7.005149139
0	0	201600	6.647647762	7.021724827
0	0	201600	6.270367612	7.023174351
0	0	201600	6.794308224	7.056413439
0	0	201600	7.021772822	7.058181198
0	0	201600	7.089365143	7.091738895
0	0	201600	5.626998158	7.092749294
0	0	201600	6.95970837	7.121123673
0	0	201600	6.590311155	7.137775439
0	0	201600	6.918026842	7.152712726
0	0	201600	6.815846199	7.162012898
0	0	201600	7.176994949	7.177731929
0	0	201600	7.13969306	7.200797394
0	0	201600	6.960409438	7.204151242
0	0	201600	7.061604088	7.208473258
0	0	201600	6.969770236	7.22792277
0	0	201600	7.156405273	7.231918164
0	0	201600	7.095077966	7.237263388
0	0	201600	7.243824163	7.2477331
0	0	201600	6.833507476	7.249478098
0	0	201600	7.162906367	7.275321711
0	0	201600	7.251958457	7.286840192
0	0	201600	6.243439	7.287279677
0	0	201600	7.212019003	7.298916033
0	0	201600	6.67178258	7.315942468
0	0	201600	6.603929013	7.331633146
0	0	201600	7.069357135	7.33682782
0	0	201600	7.133070485	7.341125357
0	0	201600	7.360407222	7.361519871
0	0	201600	5.501811941	7.36389325
0	0	201600	7.205749365	7.370176713
0	0	201600	5.759566222	7.37302605
0	0	201600	7.351394053	7.394096215
0	0	201600	7.392933767	7.397307438
0	0	201600	7.348129397	7.402364022
0	0	201600	6.931832002	7.402637428
0	0	201600	7.281378958	7.403578214
0	0	201600	7.111390446	7.435183855
0	0	201600	7.440282001	7.4916293
0	0	201600	7.03048413	7.542207204
0	0	201600	6.268893057	7.544756563
0	0	201600	7.553702976	7.608912745
0	0	201600	7.448766235	7.618204845
0	0	201600	7.635452044	7.643004163
0	0	201600	7.511678447	7.659163173
0	0	201600	7.273138621	7.661643256
0	0	201600	7.558822374	7.70998953
0	0	201600	7.131320217	7.763586088
0	0	201600	7.636889303	7.76517541
0	0	201600	7.466326022	7.770697025
0	0	201600	6.803611056	7.793611911
0	0	201600	7.779679733	7.794784872
0	0	201600	7.79940648	7.806541666
0	0	201600	7.694462494	7.808505902
0	0	201600	7.810567986	7.858105153
0	0	201600	7.907823936	7.92364595
0	0	201600	7.953072623	7.95309085
0	0	201600	7.68266118	7.98295958
0	0	201600	7.968319012	8.010819436
0	0	201600	7.979676544	8.019096763
0	0	201600	7.522287514	8.020045094
0	0	201600	8.041357962	8.044941051
0	0	201600	8.031328082	8.111341888
0	0	201600	8.082692809	8.113917397
0	0	201600	8.044148253	8.136435306
0	0	201600	7.454351089	8.142487305
0	0	201600	8.095979608	8.184101579
0	0	201600	7.771151034	8.211156973
0	0	201600	8.166702689	8.260108151
0	0	201600	5.799266625	8.325784438
0	0	201600	6.802669876	8.368973821
0	0	201600	6.00311368	8.370302535
0	0	201600	8.263014675	8.375611249
0	0	201600	7.226342399	8.384127512
0	0	201600	8.313437517	8.390200088
0	0	201600	7.990180974	8.407251723
0	0	201600	8.237604637	8.458969779
0	0	201600	8.218914256	8.465143959
0	0	201600	8.443939101	8.544635302
0	0	201600	8.543138338	8.547689931
0	0	201600	8.535298006	8.54836364
0	0	201600	7.455923262	8.552002511
0	0	201600	7.893342149	8.574487293
0	0	201600	8.529881409	8.591768437
0	0	201600	8.229925337	8.62371855
0	0	201600	8.481560979	8.640200402
0	0	201600	8.645294459	8.654704932
0	0	201600	8.369292753	8.675266803
0	0	201600	8.422724323	8.736070157
0	0	201600	8.770907874	8.797251143
0	0	201600	8.287906775	8.814914847
0	0	201600	8.746621581	8.830412493
0	0	201600	8.827833507	8.847444603
0	0	201600	8.752030954	8.851395983
0	0	201600	5.984910235	8.884281589
0	0	201600	7.955054079	8.960966521
0	0	201600	8.871621635	8.969275054
0	0	201600	7.895570633	8.99973114
0	0	201600	8.025021064	9.003749372
0	0	201600	8.797548228	9.053198091
0	0	201600	6.107927193	9.053275497
0	0	201600	8.209350172	9.05391602
0	0	201600	8.428593829	9.078780825
0	0	201600	8.837378417	9.091531129
0	0	201600	8.447390826	9.122523168
0	0	201600	7.771643478	9.150428774
0	0	201600	9.117046522	9.210486498
0	0	201600	9.180381882	9.270857925
0	0	201600	9.284471733	9.326110851
0	0	201600	9.329215561	9.331120459
0	0	201600	9.281835312	9.38870162
0	0	201600	8.388584038	9.420805693
0	0	201600	9.415098285	9.434626304
0	0	201600	9.168279741	9.446843822
0	0	201600	9.397243557	9.496130429
0	0	201600	8.273825918	9.51985858
0	0	201600	9.252115007	9.596331677
0	0	201600	9.33897037	9.621218722
0	0	201600	9.610965452	9.730916159
0	0	201600	9.088583736	9.743916077
0	0	201600	9.746142839	9.749129422
0	0	201600	8.325168279	9.756635292
0	0	201600	9.628862436	9.830608929
0	0	201600	9.022070215	9.850232731
0	0	201600	9.639904213	9.861910727
0	0	201600	8.738649594	9.888254191
0	0	201600	9.713259963	9.940680673
0	0	201600	10.03910568	10.04366374
0	0	201600	7.079768435	10.11673393
0	0	201600	9.342202565	10.12676729
0	0	201600	10.16563401	10.29650388
0	0	201600	10.28212057	10.3143356
0	0	201600	10.34657498	10.34681068
0	0	201600	9.8326468	10.36774398
0	0	201600	10.32360479	10.38593345
0	0	201600	10.17116433	10.39688644
0	0	201600	10.17435644	10.40035518
0	0	201600	10.38140903	10.40612964
0	0	201600	9.518006371	10.4089783
0	0	201600	10.42612107	10.46121113
0	0	201600	10.52283539	10.53076554
0	0	201600	10.31963118	10.56419161
0	0	201600	10.61972939	10.61982316
0	0	201600	10.63456165	10.66102201
0	0	201600	10.20639975	10.66121788
0	0	201600	10.33439592	10.69149515
0	0	201600	10.3750955	10.74109302
0	0	201600	10.42599537	10.76287302
0	0	201600	9.7741477	10.77225233
0	0	201600	10.75018645	10.86634268
0	0	201600	10.24532241	10.89098955
0	0	201600	10.90692931	10.9230059
0	0	201600	10.85533088	10.96001122
0	0	201600	7.600673177	10.96514515
0	0	201600	10.96468226	10.97221529
0	0	201600	10.42178447	11.04358787
0	0	201600	6.99662943	11.07564889
0	0	201600	10.98480654	11.16159362
0	0	201600	11.0308997	11.16749733
0	0	201600	11.13938661	11.25021533
0	0	201600	11.18725393	11.36206949
0	0	201600	11.35465464	11.37565412
0	0	201600	9.433695171	11.41344255
0	0	201600	10.91611397	11.58876873
0	0	201600	11.0539592	11.6553704
0	0	201600	11.51033508	11.69145551
0	0	201600	10.28892841	11.71517794
0	0	201600	11.66720968	11.71765127
0	0	201600	11.34432356	11.77817687
0	0	201600	10.17552986	11.83888005
0	0	201600	10.2335068	11.95276689
0	0	201600	10.95861159	11.96718071
0	0	201600	11.85816162	12.02227869
0	0	201600	12.03786047	12.03843332
0	0	201600	11.96027714	12.0802291
0	0	201600	12.01707786	12.1175571
0	0	201600	10.37337411	12.14568401
0	0	201600	12.00292412	12.21398828
0	0	201600	12.08256731	12.23103262
0	0	201600	12.07021415	12.2579653
0	0	201600	12.3873496	12.39376772
0	0	201600	12.29396584	12.45131071
0	0	201600	12.24761877	12.45667282
0	0	201600	12.49222853	12.54365222
0	0	201600	12.40820812	12.58611293
0	0	201600	12.18404034	12.60752039
0	0	201600	9.905018666	12.67744476
0	0	201600	12.92729715	12.9577526
0	0	201600	13.02897356	13.03663803
0	0	201600	13.16135396	13.19200445
0	0	201600	13.03208519	13.31686372
0	0	201600	13.42569338	13.42645836
0	0	201600	13.36230292	13.45638237
0	0	201600	12.71500271	13.50824065
0	0	201600	13.1972618	13.5120891
0	0	201600	13.48765602	13.53114072
0	0	201600	11.77483078	13.54825446
0	0	201600	13.63050981	13.63089014
0	0	201600	13.21716025	13.64970377
0	0	201600	13.11081893	13.68829104
0	0	201600	12.50447497	13.72753175
0	0	201600	12.89867054	13.82528612
0	0	201600	13.80844418	13.83092899
0	0	201600	13.06877651	13.87047385
0	0	201600	9.872208813	13.87603194
0	0	201600	11.82357595	13.90236342
0	0	201600	12.83054554	13.91224397
0	0	201600	8.726036519	13.99289591
0	0	201600	10.73181215	14.01292422
0	0	201600	12.82918499	14.0730677
0	0	201600	13.95628542	14.08852334
0	0	201600	14.12392448	14.12749208
0	0	201600	13.82201532	14.16417772
0	0	201600	14.00174428	14.17437596
0	0	201600	14.31042932	14.3121934
0	0	201600	14.34189435	14.34914232
0	0	201600	13.82477556	14.39894
0	0	201600	14.48729975	14.50417453
0	0	201600	14.48852347	14.50707846
0	0	201600	14.32947685	14.5337733
0	0	201600	12.60994766	14.56438535
0	0	201600	14.0408525	14.63987746
0	0	201600	12.06730464	14.71286512
0	0	201600	13.80842413	14.72501497
0	0	201600	10.64104925	14.74849981
0	0	201600	14.60755433	14.77299979
0	0	201600	13.80983131	14.92609335
0	0	201600	14.98583146	14.99586685
0	0	201600	10.58520438	15.02281109
0	0	201600	15.07503914	15.11851232
0	0	201600	15.1515205	15.32031948
0	0	201600	15.32063219	15.41263911
0	0	201600	15.41594752	15.42133539
0	0	201600	14.49803503	15.46804195
0	0	201600	15.46343468	15.51849567
0	0	201600	15.49053726	15.60957572
0	0	201600	15.60912665	15.67273441
0	0	201600	14.00420613	15.68024404
0	0	201600	13.90576581	15.69215465
0	0	201600	15.33523456	15.7584942
0	0	201600	15.44418973	15.77330211
0	0	201600	15.31127364	15.80799445
0	0	201600	15.41197196	15.80996319
0	0	201600	15.19645265	16.00200251
0	0	201600	16.11581358	16.15003073
0	0	201600	16.14404684	16.20925761
0	0	201600	16.18838575	16.25847304
0	0	201600	15.58983255	16.31490583
0	0	201600	16.19989224	16.34675936
0	0	201600	16.13287672	16.34909276
0	0	201600	16.34319144	16.38657025
0	0	201600	16.41925387	16.42644739
0	0	201600	12.56822775	16.46763311
0	0	201600	16.72859726	16.78025302
0	0	201600	16.29297486	16.88626757
0	0	201600	16.42354242	16.90473515
0	0	201600	13.56849339	16.91491818
0	0	201600	17.01132479	17.08132294
0	0	201600	16.96306621	17.20227609
0	0	201600	15.98892765	17.22804017
0	0	201600	11.98504924	17.24725539
0	0	201600	17.2304493	17.24891239
0	0	201600	17.3396864	17.42422407
0	0	201600	17.45810496	17.47907244
0	0	201600	17.58153201	17.5819328
0	0	201600	17.99244674	18.15895335
0	0	201600	14.84848936	18.18361956
0	0	201600	18.21313062	18.24306805
0	0	201600	18.41958837	18.42023467
0	0	201600	18.45042545	18.60981529
0	0	201600	17.87112675	18.66571648
0	0	201600	18.77245618	18.83374353
0	0	201600	18.9441518	18.96111501
0	0	201600	16.76407486	18.9729578
0	0	201600	19.07962554	19.10092687
0	0	201600	19.10393825	19.10398604
0	0	201600	18.77406122	19.10948379
0	0	201600	19.11254581	19.11254897
0	0	201600	19.24320225	19.25703553
0	0	201600	18.96227743	19.2775007
0	0	201600	18.76364152	19.28337841
0	0	201600	19.30863314	19.30948831
0	0	201600	16.6741093	19.61894
0	0	201600	19.58320275	19.65059659
0	0	201600	20.00825048	20.02539863
0	0	201600	20.13982022	20.279696
0	0	201600	19.11046972	20.37335379
0	0	201600	20.07941969	20.40651295
0	0	201600	20.38150138	20.44163573
0	0	201600	20.04204097	20.82164385
0	0	201600	20.72442632	20.98121813
0	0	201600	14.02016201	21.16506652
0	0	201600	16.92066756	21.26249324
0	0	201600	14.38621833	21.33664101
0	0	201600	17.80769821	21.53948166
0	0	201600	18.5302462	21.5466347
0	0	201600	20.23554558	21.56284925
0	0	201600	21.1019097	21.58082833
0	0	201600	20.25050392	21.6930832
0	0	201600	21.63923909	21.70898079
0	0	201600	21.60984647	21.78861373
0	0	201600	19.85316986	21.88380864
0	0	201600	21.60812032	21.90683918
0	0	201600	21.16016855	21.99859372
0	0	201600	22.06285574	22.10172374
0	0	201600	21.58524877	22.13493547
0	0	201600	16.72970262	22.36047633
0	0	201600	22.66011066	22.87948581
0	0	201600	22.45857845	22.91979384
0	0	201600	11.66022992	23.04317866
0	0	201600	18.31539805	23.10871789
0	0	201600	23.09552802	23.12268499
0	0	201600	15.29897593	23.13889231
0	0	201600	19.11605688	23.35146013
0	0	201600	12.53797645	23.50465423
0	0	201600	23.48382033	23.55353224
0	0	201600	17.18321414	23.56256625
0	0	201600	23.57409487	23.57409933
0	0	201600	18.84851219	23.59592776
0	0	201600	19.86789484	23.61733195
0	0	201600	17.15548139	23.76772267
0	0	201600	23.77336095	23.91121758
0	0	201600	22.65571753	23.9171867
0	0	201600	23.53708591	23.92230646
0	0	201600	23.37410372	24.01232369
0	0	201600	24.11571007	24.14235397
0	0	201600	23.81569489	24.15297182
0	0	201600	21.56602667	24.21533144
0	0	201600	19.35203243	24.25836111
0	0	201600	20.05765028	24.30682347
0	0	201600	24.30219427	24.39228548
0	0	201600	20.1064265	24.41636511
0	0	201600	10.39695549	24.45001966
0	0	201600	24.59029976	24.62512727
0	0	201600	11.28378504	24.78324792
0	0	201600	24.80446398	24.84582832
0	0	201600	24.85057537	24.85803871
0	0	201600	24.39401862	24.8591821
0	0	201600	21.98419215	24.90241976
0	0	201600	12.55481624	24.94100552
0	0	201600	24.94426826	24.97612468
0	0	201600	14.13612214	25.02377214
0	0	201600	24.21768146	25.13236132
0	0	201600	25.12220541	25.13297122
0	0	201600	25.13606215	25.15880504
0	0	201600	20.09535955	25.408275
0	0	201600	25.18307072	25.51448252
0	0	201600	21.56253079	25.51630472
0	0	201600	25.51329523	25.53223342
0	0	201600	25.70032916	25.70131473
0	0	201600	19.43965877	25.70505407
0	0	201600	25.67391277	25.72226108
0	0	201600	25.91236906	26.24952487
0	0	201600	20.26404701	26.28826816
0	0	201600	21.54535038	26.51513783
0	0	201600	11.86564585	26.66005538
0	0	201600	17.2747705	26.84890332
0	0	201600	22.72326336	26.89282372
0	0	201600	18.0660682	26.90281022
0	0	201600	18.86933682	26.98770732
0	0	201600	16.61964922	27.02371585
0	0	201600	27.11685334	27.1397905
0	0	201600	21.4024701	27.16928636
0	0	201600	17.85110196	27.17823865
0	0	201600	26.92095003	27.20556419
0	0	201600	21.43904258	27.48709333
0	0	201600	18.6758672	27.73760655
0	0	201600	26.61477137	27.74174273
0	0	201600	25.16834298	27.84404286
0	0	201600	23.42683188	27.98349908
0	0	201600	28.08514702	28.08574124
0	0	201600	27.99754214	28.1068696
0	0	201600	28.29057531	28.29590721
0	0	201600	28.33940792	28.35096066
0	0	201600	28.24535299	28.36483651
0	0	201600	17.05594767	28.42908535
0	0	201600	24.89944999	28.60214992
0	0	201600	28.58831639	28.60888622
0	0	201600	28.62292889	28.62329386
0	0	201600	10.56509875	28.6441389
0	0	201600	27.9493351	28.65061382
0	0	201600	18.65973963	28.88542445
0	0	201600	28.86386642	28.9181211
0	0	201600	28.92621052	28.92890243
0	0	201600	28.83720369	28.9469093
0	0	201600	16.79515813	28.96468556
0	0	201600	29.00888142	29.02315332
0	0	201600	28.8005583	29.03629937
0	0	201600	21.79065184	29.06255646
0	0	201600	22.42450818	29.46580015
0	0	201600	28.79211635	29.61536626
0	0	201600	17.89478969	29.67892851
0	0	201600	18.31978105	29.72920939
0	0	201600	29.84806472	29.84927468
0	0	201600	21.0885521	30.24270182
0	0	201600	29.99852966	30.34115027
0	0	201600	28.5189664	30.34881233
0	0	201600	18.31158202	30.37127025
0	0	201600	30.4093414	30.4130546
0	0	201600	30.16668593	30.43886412
0	0	201600	29.28921557	30.57723602
0	0	201600	27.41395346	30.89559873
0	0	201600	23.83745142	30.92025599
0	0	201600	29.52457049	30.97284706
0	0	201600	29.9303428	31.00473802
0	0	201600	18.55317	31.28101689
0	0	201600	12.74694601	31.45131429
0	0	201600	29.75624337	32.05229988
0	0	201600	13.04245702	32.07769357
0	0	201600	31.37298678	32.3014852
0	0	201600	32.41465133	32.44710617
0	0	201600	32.74808195	32.76288651
0	0	201600	12.91573553	32.88234763
0	0	201600	30.84423962	33.16918485
0	0	201600	33.20495102	33.21589629
0	0	201600	28.89781022	33.47082073
0	0	201600	32.01053239	33.58271161
0	0	201600	33.26760516	33.67365838
0	0	201600	18.66753841	34.40099789
0	0	201600	17.98292809	34.93461255
0	0	201600	14.25080013	35.04661211
0	0	201600	25.15316795	35.61127333
0	0	201600	21.38236802	35.67132021
0	0	201600	29.63435426	35.98877642
0	0	201600	34.91661093	38.47337039
0	0	201600	22.92413016	38.54008514
0	1	86400	3.929561194	4.41644441
0	1	86400	4.192560368	4.575599007
0	1	86400	4.193451049	4.598002661
0	1	86400	4.195340647	4.606238788
0	1	86400	4.389371792	4.647030003
0	1	86400	4.336418547	4.681120551
0	1	86400	4.425785437	4.697623401
0	1	86400	4.153022797	4.698645772
0	1	86400	4.490842325	4.72651994
0	1	86400	4.320776336	4.75960864
0	1	86400	4.291889896	4.770588917
0	1	86400	4.483840165	4.796225593
0	1	86400	4.460820112	4.807554173
0	1	86400	4.379319788	4.814436631
0	1	86400	4.4955512	4.822461211
0	1	86400	4.401668516	4.838843439
0	1	86400	4.835929824	4.841079884
0	1	86400	4.570864696	4.849747345
0	1	86400	4.756757419	4.857225244
0	1	86400	4.423868143	4.859430496
0	1	86400	4.330850402	4.862733905
0	1	86400	4.52524105	4.869644209
0	1	86400	4.531406711	4.879904857
0	1	86400	4.480088175	4.885318532
0	1	86400	4.360505868	4.891292679
0	1	86400	4.566960878	4.8924467
0	1	86400	4.584872073	4.907053309
0	1	86400	4.528279437	4.909467949
0	1	86400	4.537663183	4.928356258
0	1	86400	4.482736726	4.928386462
0	1	86400	4.799057196	4.937894337
0	1	86400	4.4907092	4.946186509
0	1	86400	4.381590521	4.952479449
0	1	86400	4.446998256	4.955221095
0	1	86400	4.59159486	4.95554399
0	1	86400	4.576395107	4.963916422
0	1	86400	4.547611156	4.966224767
0	1	86400	4.825485635	4.966890325
0	1	86400	4.711511124	4.966965642
0	1	86400	4.908277131	4.970029234
0	1	86400	4.502225898	4.971309893
0	1	86400	4.919340148	4.975799055
0	1	86400	4.58164695	4.976277772
0	1	86400	4.676299613	4.976293071
0	1	86400	4.414678681	4.976506796
0	1	86400	4.487015917	4.981008828
0	1	86400	4.976989721	4.984173572
0	1	86400	4.678008876	4.985607423
0	1	86400	4.440943235	4.989032982
0	1	86400	4.371399301	4.995565112
0	1	86400	4.967180732	5.000978788
0	1	86400	4.644618598	5.001076017
0	1	86400	4.456597908	5.002065647
0	1	86400	4.670478844	5.004703088
0	1	86400	4.481588352	5.0088068
0	1	86400	4.508745513	5.015913219
0	1	86400	4.909449447	5.017479318
0	1	86400	4.883649329	5.018707654
0	1	86400	4.673981572	5.018720168
0	1	86400	4.487996802	5.020173465
0	1	86400	4.609186568	5.032369895
0	1	86400	4.71920115	5.034954043
0	1	86400	4.559446917	5.035442044
0	1	86400	4.620812923	5.03656691
0	1	86400	4.556599426	5.037545444
0	1	86400	5.007033777	5.037888505
0	1	86400	4.700302954	5.046678927
0	1	86400	4.467911637	5.047244138
0	1	86400	4.670273209	5.047311522
0	1	86400	4.622389335	5.049077855
0	1	86400	4.632455567	5.049228984
0	1	86400	4.513628285	5.049988043
0	1	86400	4.678350231	5.050019584
0	1	86400	4.638584526	5.050377393
0	1	86400	4.760261951	5.050641401
0	1	86400	4.536490262	5.051829421
0	1	86400	4.92340877	5.052289863
0	1	86400	4.845435536	5.052834368
0	1	86400	5.003457104	5.053132838
0	1	86400	4.670203696	5.054488577
0	1	86400	4.539608546	5.062918168
0	1	86400	4.590047629	5.063886527
0	1	86400	5.03521887	5.067365857
0	1	86400	4.514602424	5.067578139
0	1	86400	4.648739159	5.068219715
0	1	86400	4.750061512	5.070345995
0	1	86400	4.543156999	5.072000544
0	1	86400	4.448432531	5.075706132
0	1	86400	4.905154282	5.07663973
0	1	86400	4.549237647	5.081127314
0	1	86400	4.554739013	5.082433692
0	1	86400	4.582476064	5.083034322
0	1	86400	4.545383625	5.085725898
0	1	86400	4.528882437	5.088216157
0	1	86400	4.898877615	5.089185492
0	1	86400	4.565587841	5.090318041
0	1	86400	4.627827653	5.090325729
0	1	86400	4.605247276	5.091247748
0	1	86400	4.718714183	5.092603689
0	1	86400	5.008083885	5.098723499
0	1	86400	4.578501694	5.099647224
0	1	86400	4.808593779	5.100719572
0	1	86400	4.656850864	5.10099082
0	1	86400	4.577641874	5.10121436
0	1	86400	4.565310995	5.105470726
0	1	86400	4.672101899	5.107922791
0	1	86400	4.580898542	5.109828926
0	1	86400	5.054852782	5.111077175
0	1	86400	4.876803753	5.113406625
0	1	86400	4.649943062	5.113779604
0	1	86400	4.999936679	5.114387129
0	1	86400	4.669849887	5.114548217
0	1	86400	5.004863964	5.116921305
0	1	86400	4.630504273	5.118925923
0	1	86400	4.718716938	5.119635065
0	1	86400	4.558973296	5.119781961
0	1	86400	4.590862512	5.119957579
0	1	86400	4.808555215	5.122813917
0	1	86400	4.696317617	5.124514576
0	1	86400	4.812141365	5.125322649
0	1	86400	4.527690168	5.126686017
0	1	86400	4.902286093	5.129154046
0	1	86400	4.924026822	5.129558027
0	1	86400	4.834648984	5.129808909
0	1	86400	4.577309991	5.132949579
0	1	86400	4.579921506	5.133616565
0	1	86400	4.516857775	5.13736805
0	1	86400	4.608705287	5.137393304
0	1	86400	4.609438224	5.140078134
0	1	86400	4.761386652	5.140700376
0	1	86400	4.752671414	5.142508706
0	1	86400	5.103711375	5.146682395
0	1	86400	4.555891466	5.148133547
0	1	86400	4.812068758	5.151295428
0	1	86400	4.477806458	5.151517567
0	1	86400	4.747765883	5.15343022
0	1	86400	4.508490025	5.155308761
0	1	86400	4.661573557	5.155750797
0	1	86400	4.550465144	5.156502129
0	1	86400	4.52849235	5.15689729
0	1	86400	4.561012413	5.159617863
0	1	86400	4.780521453	5.16025166
0	1	86400	4.502701413	5.161317372
0	1	86400	4.57683761	5.164867536
0	1	86400	4.538490716	5.168489352
0	1	86400	4.663020063	5.170692733
0	1	86400	4.85194251	5.173030439
0	1	86400	4.741168934	5.173612031
0	1	86400	4.543233241	5.173758075
0	1	86400	4.547093306	5.175043888
0	1	86400	4.596058517	5.175715759
0	1	86400	4.505841013	5.175982383
0	1	86400	5.157880392	5.176366754
0	1	86400	4.509321746	5.177345018
0	1	86400	4.733708955	5.177654542
0	1	86400	4.73492133	5.180072513
0	1	86400	4.883259471	5.181324082
0	1	86400	4.561380703	5.18396912
0	1	86400	5.092248117	5.18695729
0	1	86400	4.530249555	5.190815485
0	1	86400	4.514623586	5.190992445
0	1	86400	4.50838077	5.193780066
0	1	86400	4.500117169	5.194448472
0	1	86400	4.933006534	5.195101808
0	1	86400	4.94256955	5.195507833
0	1	86400	4.500005448	5.196152361
0	1	86400	4.500000175	5.196152363
0	1	86400	4.55370944	5.199418067
0	1	86400	5.075600874	5.211760611
0	1	86400	4.816723203	5.215571303
0	1	86400	4.764398472	5.218552557
0	1	86400	4.576641613	5.219427039
0	1	86400	4.58609637	5.224816947
0	1	86400	4.766658229	5.228640737
0	1	86400	4.97275022	5.233046791
0	1	86400	4.71983928	5.235362397
0	1	86400	5.030024956	5.253967973
0	1	86400	5.249049985	5.257177435
0	1	86400	5.249126837	5.257317504
0	1	86400	4.699877724	5.258274824
0	1	86400	4.741879881	5.260142327
0	1	86400	4.789184671	5.272482501
0	1	86400	5.238590462	5.284987878
0	1	86400	5.026621786	5.286006817
0	1	86400	4.851877442	5.289675465
0	1	86400	4.552877404	5.290824566
0	1	86400	4.766876574	5.306187171
0	1	86400	4.676359844	5.30621574
0	1	86400	5.121206718	5.327158004
0	1	86400	5.328566423	5.362271023
0	1	86400	4.258264103	5.377389375
0	1	86400	5.378707787	5.384762613
0	1	86400	5.396891187	5.397327225
0	1	86400	4.85561671	5.406488828
0	1	86400	5.200979511	5.419750577
0	1	86400	4.265278348	5.426982847
0	1	86400	4.303246403	5.427253503
0	1	86400	4.390201786	5.44020824
0	1	86400	5.45278491	5.454254522
0	1	86400	5.231922896	5.462861284
0	1	86400	4.832060656	5.480668898
0	1	86400	4.416154617	5.511091813
0	1	86400	4.401283771	5.595561442
0	1	86400	5.03880175	5.613515774
0	1	86400	5.393764271	5.614127737
0	1	86400	4.328543883	5.624052338
0	1	86400	5.610002268	5.632546569
0	1	86400	5.362534655	5.638613243
0	1	86400	5.667382028	5.668253878
0	1	86400	5.174016419	5.672644118
0	1	86400	4.141078784	5.673075806
0	1	86400	5.228743453	5.687781739
0	1	86400	5.128060867	5.723485158
0	1	86400	5.446920888	5.732746203
0	1	86400	5.460373181	5.734818696
0	1	86400	5.446785224	5.743625696
0	1	86400	5.628958703	5.74766355
0	1	86400	5.495178369	5.757121098
0	1	86400	5.723913934	5.763249867
0	1	86400	5.763113136	5.763328958
0	1	86400	4.165890501	5.765581565
0	1	86400	5.238662941	5.768105783
0	1	86400	5.433414108	5.808588241
0	1	86400	5.363346016	5.810971415
0	1	86400	5.319765044	5.817166877
0	1	86400	5.594101325	5.817746813
0	1	86400	5.883279984	5.891624243
0	1	86400	5.247638094	5.892388118
0	1	86400	5.552281814	5.893721724
0	1	86400	5.408893305	5.899661553
0	1	86400	5.821671331	5.915392079
0	1	86400	5.776178437	5.929889617
0	1	86400	5.697401044	5.933127281
0	1	86400	5.760303154	5.939096459
0	1	86400	5.651614954	5.954510217
0	1	86400	5.861811612	5.961274236
0	1	86400	5.641122288	5.966056725
0	1	86400	5.753606777	5.974086839
0	1	86400	5.862862233	5.980006041
0	1	86400	5.716977224	5.990266167
0	1	86400	5.888346961	5.993016962
0	1	86400	5.475265451	5.99702155
0	1	86400	5.75057108	6.000587982
0	1	86400	5.781193912	6.007762355
0	1	86400	5.515952506	6.015470638
0	1	86400	5.894375302	6.01907954
0	1	86400	5.54311249	6.021718919
0	1	86400	5.9742127	6.02454844
0	1	86400	5.698804893	6.034939436
0	1	86400	5.811417824	6.038484989
0	1	86400	5.807451047	6.044108489
0	1	86400	5.655381095	6.044354914
0	1	86400	5.605463976	6.048129944
0	1	86400	5.329524933	6.049354028
0	1	86400	5.635643841	6.060737588
0	1	86400	5.654730884	6.075271274
0	1	86400	5.795627016	6.07728507
0	1	86400	5.232090802	6.079560619
0	1	86400	5.796257421	6.083211401
0	1	86400	5.376042429	6.095572927
0	1	86400	6.062969535	6.096021448
0	1	86400	6.048827875	6.096605245
0	1	86400	5.605629649	6.099343301
0	1	86400	5.500018298	6.099351721
0	1	86400	6.101434142	6.111104046
0	1	86400	5.616492437	6.115385036
0	1	86400	6.009733598	6.121618058
0	1	86400	6.031587802	6.12444565
0	1	86400	5.963733496	6.125838482
0	1	86400	5.880773536	6.132174799
0	1	86400	5.241633211	6.136593319
0	1	86400	5.923143857	6.140567524
0	1	86400	5.450125735	6.140779786
0	1	86400	5.901349246	6.14320386
0	1	86400	6.044964952	6.143783517
0	1	86400	5.157254663	6.1474949
0	1	86400	6.13826452	6.147954222
0	1	86400	6.025235145	6.151585286
0	1	86400	6.084023341	6.151979329
0	1	86400	6.141881007	6.154791168
0	1	86400	5.649669062	6.162332154
0	1	86400	5.726156169	6.163006513
0	1	86400	5.801625511	6.163557408
0	1	86400	5.889287872	6.170910931
0	1	86400	5.362178298	6.187075794
0	1	86400	6.04600677	6.189681149
0	1	86400	5.778300162	6.197280317
0	1	86400	5.153739731	6.202573404
0	1	86400	5.695902282	6.206613004
0	1	86400	5.295142206	6.21721941
0	1	86400	5.785015115	6.218178259
0	1	86400	5.649172671	6.219907243
0	1	86400	5.740628553	6.241548046
0	1	86400	6.159047248	6.24923991
0	1	86400	5.176739655	6.261616855
0	1	86400	5.843311565	6.261757033
0	1	86400	5.841876721	6.280762458
0	1	86400	5.91271467	6.287121774
0	1	86400	6.263516852	6.291689429
0	1	86400	5.928838817	6.293720834
0	1	86400	5.720428768	6.293913576
0	1	86400	6.152107323	6.305782052
0	1	86400	5.298280924	6.310981267
0	1	86400	5.204342373	6.311707519
0	1	86400	5.503622601	6.326853641
0	1	86400	5.48475956	6.335991817
0	1	86400	6.24650806	6.343142709
0	1	86400	5.956855942	6.354785393
0	1	86400	6.344103277	6.376848023
0	1	86400	6.049183924	6.377382764
0	1	86400	6.247017202	6.395067489
0	1	86400	6.098692887	6.399655485
0	1	86400	6.181720359	6.400078923
0	1	86400	5.962757446	6.40448559
0	1	86400	6.355222406	6.408084903
0	1	86400	6.365327084	6.408344133
0	1	86400	5.872455961	6.410954211
0	1	86400	6.267643914	6.425631907
0	1	86400	5.421586748	6.431124828
0	1	86400	6.36725404	6.49224315
0	1	86400	6.328016344	6.498555361
0	1	86400	6.277608509	6.520211004
0	1	86400	6.493930068	6.532209164
0	1	86400	6.323417485	6.562077724
0	1	86400	6.024800624	6.571509366
0	1	86400	6.574571615	6.575279137
0	1	86400	5.988327508	6.586298808
0	1	86400	6.531848715	6.587886424
0	1	86400	6.50019082	6.588466547
0	1	86400	6.300604914	6.593946321
0	1	86400	6.336602704	6.604191843
0	1	86400	6.501078549	6.608344565
0	1	86400	5.658759464	6.6160249
0	1	86400	6.619273306	6.620130839
0	1	86400	5.817341028	6.642906612
0	1	86400	6.445361098	6.653604008
0	1	86400	6.49864136	6.664529987
0	1	86400	6.632652853	6.670044185
0	1	86400	6.623117671	6.676484447
0	1	86400	6.233509836	6.6778534
0	1	86400	6.645450278	6.6876251
0	1	86400	6.23964897	6.705739378
0	1	86400	6.697804632	6.70772683
0	1	86400	6.652360155	6.712673328
0	1	86400	6.708413782	6.736370196
0	1	86400	6.340329594	6.770006392
0	1	86400	5.969209529	6.788040928
0	1	86400	6.071016964	6.796447239
0	1	86400	6.739272389	6.839002463
0	1	86400	6.82236031	6.845589649
0	1	86400	6.854303425	6.869683094
0	1	86400	6.858119594	6.870578862
0	1	86400	6.491459925	6.87649269
0	1	86400	6.556160762	6.883591826
0	1	86400	6.892483885	6.908139325
0	1	86400	6.150500268	6.909534483
0	1	86400	6.885999171	6.924573505
0	1	86400	6.919866564	6.944264053
[truncated: 47,084 more rows]
