# Supplementary material for: Dual-purpose dynamics emerge from a heterogeneous cell population in Drosophila metamorphosis
Source: PLoS Comput Biol. 2025 Aug 28;21(8):e1013331. doi: 10.1371/journal.pcbi.1013331 (PMC12393715; doi:10.1371/journal.pcbi.1013331)
Supplement: S1 Dataset — The ZIP file contains tab-separated text files of data used for the main plots. (PDF) [file pcbi.1013331.s014.zip › S1_Dataset/Fig1c.txt]

Frame	#1-Original	#2-Original	#3-Original	#1-Difference	#2-Difference	#3-Difference
1	33.527346	36.678714	31.934137	17.977715	17.392822	15.275723
2	36.660715	36.709973	31.781718	17.489231	17.636827	15.361593
3	36.408169	36.64431	31.505424	17.307629	17.444187	15.183053
4	35.901102	36.201319	31.184776	16.89855	17.074681	15.139659
5	35.958445	36.379703	31.124368	17.145617	17.215595	15.078987
6	36.234877	36.520297	31.450135	17.278241	17.552421	15.293538
7	36.174714	36.16535	31.10844	17.30203	17.223308	15.28342
8	36.144423	36.161332	30.951215	17.023463	17.134006	15.261072
9	36.028638	35.946793	30.91406	17.228536	17.247017	15.278875
10	35.996916	35.905844	30.957046	17.542264	17.286592	15.242259
11	35.710647	35.710606	30.586653	17.26316	17.421721	15.49315
12	35.186073	35.418413	30.265882	17.035501	17.242533	14.896495
13	35.081436	35.343821	30.140696	17.131037	17.14044	15.022378
14	35.310221	35.479364	30.349753	17.316542	17.269988	15.225956
15	35.261229	35.623345	30.085128	17.595967	17.417307	15.199528
16	34.883859	35.418473	30.004701	16.958081	17.137451	14.942449
17	34.695879	35.563519	29.960287	17.184286	17.382961	15.234914
18	34.627026	35.414739	29.826745	17.242924	17.197897	15.008073
19	34.60891	35.250829	29.642679	17.196293	17.43399	14.956008
20	34.253681	35.109019	29.318408	16.83477	17.240205	14.970192
21	33.93384	34.636007	29.246051	16.932864	16.960381	14.982663
22	34.015536	34.804987	29.049765	16.859444	17.232118	15.07287
23	34.199033	34.726436	29.216028	17.022458	17.227069	15.065277
24	33.895435	34.668169	29.122824	16.763511	16.893606	14.787501
25	34.01504	34.429596	29.055751	16.925444	16.939806	14.723003
26	33.959722	34.477236	29.184028	16.723256	16.944004	14.928231
27	33.846645	34.46372	28.964468	17.271864	17.123847	15.057778
28	33.568481	34.18267	28.582599	17.240428	17.059459	14.80715
29	33.072808	33.674818	28.433169	16.455702	16.984508	14.712797
30	33.108333	33.547164	28.41075	16.583371	16.758398	14.80601
31	33.203444	33.775786	28.42742	16.437006	16.965577	14.720396
32	33.129459	33.545473	28.326706	16.635788	16.916627	14.664191
33	33.221321	33.25859	28.262643	16.392061	16.644413	14.649726
34	33.017172	33.173978	27.913382	16.549965	16.749897	14.450894
35	33.214781	33.361848	27.954875	16.732512	17.357718	14.815753
36	33.073846	33.820952	27.870152	16.852963	17.211575	14.640089
37	32.783054	32.693395	27.653891	16.503534	16.590981	14.556571
38	32.535112	32.450562	27.488959	16.428134	16.351317	14.409746
39	32.665669	32.645372	27.477561	16.804303	16.611444	14.341503
40	32.996414	32.701531	27.589046	16.623659	16.785162	14.562057
41	32.479074	32.460784	27.479145	16.145976	16.50838	14.571394
42	32.307744	32.320704	27.199652	16.120051	16.444677	14.486059
43	32.329411	32.047569	26.9328	16.656261	16.409347	14.227332
44	32.215956	32.22857	26.818591	16.639171	16.525648	14.434285
45	32.006557	31.725789	26.905609	16.345399	16.728811	14.505771
46	31.755827	32.034337	26.937297	15.974893	16.486938	14.313764
47	31.717103	31.930954	26.594509	16.285533	16.487917	14.177509
48	31.66132	31.799641	26.549185	16.383162	16.55684	14.15814
49	31.739312	31.991525	26.469223	16.208321	16.50594	14.093818
50	31.464347	31.746349	26.350354	16.136909	16.504284	14.026248
51	31.54932	31.713324	26.165798	16.038544	16.492816	14.068866
52	31.253595	31.342443	26.092065	16.078905	16.181231	13.885422
53	31.220232	31.44879	26.137279	16.135243	16.311863	14.165838
54	31.32417	31.455467	26.304791	16.257621	17.242585	14.254436
55	31.228231	31.621718	26.277946	16.058559	16.418806	14.243774
56	31.151695	31.381621	26.094237	16.463756	16.440298	14.279819
57	31.328609	31.29003	26.001254	16.28594	16.760851	14.332771
58	31.055053	31.285972	26.045241	16.404676	16.597653	14.08807
59	30.772891	30.896925	25.758931	16.2725	16.283137	14.006541
60	30.779942	30.581895	25.570402	16.209291	15.892686	13.919218
61	30.638214	30.654976	25.606249	16.237649	16.410739	14.135152
62	30.858296	30.757377	25.592988	16.039039	16.315442	14.069575
63	30.670729	30.572609	25.642988	16.025882	16.069413	14.275664
64	30.470757	30.415404	25.572747	15.73409	15.905664	14.270013
65	30.44903	30.427476	25.542803	15.955178	16.339443	14.055844
66	30.313962	30.443088	25.341722	16.148314	16.051678	14.070771
67	30.365871	29.77052	25.181372	16.274919	15.664438	13.78562
68	30.111348	29.699731	24.99246	15.875554	16.031555	13.738423
69	30.276077	29.892795	25.171252	16.436845	15.895329	14.15041
70	30.383012	29.942632	25.298823	16.256503	16.545216	14.191631
71	29.900482	29.949325	24.985286	15.516751	16.040274	13.917465
72	29.92365	29.734117	24.995965	16.227553	15.788074	13.863377
73	29.765263	29.421544	25.026174	15.83065	15.898583	13.856737
74	29.624828	29.320099	24.890849	15.742908	15.449561	13.922409
75	29.639436	29.090497	24.834418	15.676441	15.986119	13.752469
76	29.560866	29.068975	24.8382	15.675636	15.440615	13.954588
77	29.277165	28.826117	24.914057	15.695962	15.500647	13.935023
78	29.391462	28.842478	24.721435	15.60898	15.453884	14.068012
79	29.24991	28.796051	24.570739	15.862215	15.630224	14.185351
80	29.203524	28.741478	24.612221	15.558548	15.715528	13.886119
81	29.045147	28.53491	24.473647	15.672573	15.447966	13.950048
82	29.286179	28.382807	24.386968	15.990931	15.535611	13.869667
83	29.179869	28.58285	24.600633	15.872482	15.939002	14.11718
84	29.123503	28.448698	24.463326	16.008629	15.526953	13.86713
85	29.05942	28.405151	24.346084	15.828648	15.401985	14.114954
86	29.057568	28.170053	24.287833	15.98727	15.553914	13.91379
87	29.135277	28.432048	24.471707	15.981419	15.558631	13.951854
88	29.079824	28.380011	24.289612	15.896487	15.554837	14.109238
89	28.963305	28.143001	24.332579	15.935631	15.647987	13.830349
90	28.923112	27.907006	24.294138	15.684469	15.145803	14.066022
91	29.065972	28.201417	24.342341	15.737602	15.421434	14.309346
92	29.023843	27.890628	24.30125	15.657907	15.348688	14.003375
93	28.720111	27.674794	24.083678	15.942744	15.047936	13.921285
94	28.819677	27.48023	23.872772	15.758851	15.187628	13.971469
95	28.781791	27.590765	24.0818	16.187137	15.409059	13.967384
96	28.662128	27.912829	23.992179	15.937112	15.56911	14.088502
97	28.438954	27.4133	23.782053	15.730988	15.146236	13.816521
98	28.473691	27.594084	23.728722	15.688844	15.159543	13.710047
99	28.515974	27.593791	23.724854	15.532079	15.313683	13.924364
100	28.423316	27.336646	23.625807	15.765723	15.253132	13.708227
101	28.215412	27.50299	23.588633	15.424236	15.410706	13.803241
102	28.068556	27.287965	23.455186	15.433479	15.175375	13.717261
103	27.965269	27.195661	23.376419	15.549683	15.18598	13.667282
104	27.977564	27.4099	23.494911	15.37997	15.55752	13.788184
105	27.853923	27.32344	23.349307	15.383241	15.395541	13.76045
106	27.808556	27.319996	23.349677	15.450399	15.086143	13.751416
107	27.716742	27.262342	23.423937	15.115729	15.192762	13.721729
108	27.792621	27.211781	23.41151	15.343079	15.384281	13.799632
109	27.800231	27.016211	23.665566	15.503825	15.257669	13.986403
110	27.861712	27.089941	23.531921	15.417733	15.272989	13.807102
111	27.661607	27.022455	23.561913	15.133264	15.087798	13.871847
112	27.479704	26.69815	23.347692	15.327588	15.234007	13.930251
113	27.474236	27.002645	23.427772	15.144044	15.310774	13.81399
114	27.29871	26.571113	23.16174	15.31419	15.611787	13.601205
115	27.320604	26.553104	23.15346	15.262722	15.267908	13.730648
116	27.267569	26.385977	23.084906	15.246332	14.916573	13.591983
117	27.170244	26.731836	23.056554	15.249208	15.251916	13.722976
118	27.140463	26.773953	23.033262	15.21876	15.332939	13.543526
119	27.137096	26.537517	22.947969	15.200068	15.057459	13.5699
120	27.017404	26.398284	22.773475	15.179743	15.003676	13.536219
121	27.101993	26.584492	22.802058	14.98982	15.179663	13.50224
122	27.119136	26.867113	22.919561	15.23842	15.490373	13.602147
123	27.077691	26.537478	22.792169	15.296858	15.051555	13.329323
124	27.124818	26.482935	22.782929	15.091877	15.076186	13.291119
125	26.968629	26.429187	22.851264	14.943319	15.208035	13.502271
126	26.888856	26.543849	22.947752	14.96231	15.123454	13.463293
127	26.852583	26.518383	22.901312	15.077878	14.86779	13.529601
128	26.977447	26.491549	22.784965	15.253288	15.102064	13.374683
129	27.005345	26.608896	22.829011	15.244861	15.054037	13.545955
130	26.876474	26.574547	22.823494	15.205322	15.251603	13.572525
131	26.896185	26.86217	22.966442	15.114885	15.208592	13.523179
132	26.831001	26.796518	22.903161	15.227469	15.412237	13.760561
133	26.792567	26.740105	22.846251	14.881647	15.271757	13.480644
134	26.676019	26.796925	22.803916	14.969756	15.158875	13.410507
135	26.659912	26.904674	22.588717	14.988719	15.338081	13.461789
136	26.683825	26.990027	22.78546	15.064101	15.261365	13.629569
137	26.684998	26.810507	22.708671	15.032527	14.946728	13.347848
138	26.618886	26.555643	22.720711	14.810953	14.742796	13.441104
139	26.785932	26.570814	22.763515	15.02892	15.045633	13.710043
140	26.773607	26.708195	22.966413	15.250939	15.104681	13.76295
141	26.671409	26.650997	22.820408	15.310038	15.156098	13.548715
142	26.590999	26.523499	22.819808	14.939467	15.044472	13.401631
143	26.444498	26.681972	22.9575	14.906954	15.143582	13.672649
144	26.381826	26.538935	22.979517	15.10315	14.975904	13.566128
145	26.356608	26.619676	22.883495	14.807682	15.190192	13.508743
146	26.396508	26.672024	22.74856	14.955396	15.054744	13.407787
147	26.328773	26.693534	22.787636	15.005189	15.104621	13.569573
148	26.453622	26.739157	22.976462	15.045591	15.298491	13.6073
149	26.448173	26.883807	22.905618	15.090282	15.063714	13.535105
150	26.403493	26.434584	22.76125	15.024352	15.044711	13.393395
151	26.395874	26.422404	22.645329	15.053725	15.037887	13.297687
152	26.393279	26.698597	22.725598	15.056796	15.154208	13.559634
153	26.643824	26.855989	22.842915	14.98943	15.342567	13.644811
154	26.493987	26.646375	22.884223	15.092106	15.211459	13.537686
155	26.56239	26.68705	22.919159	15.186417	15.322436	13.64835
156	26.659556	26.820046	23.110607	15.149277	15.352742	13.76215
157	26.659356	26.934992	23.147589	15.341604	15.353267	13.885177
158	26.75426	26.74179	22.987819	15.097635	15.052556	13.522311
159	26.59901	26.627005	22.920301	14.825141	15.090998	13.629568
160	26.689058	26.672558	23.029369	15.123041	15.599003	13.85545
161	26.760313	26.986431	23.188829	15.203601	15.360289	13.855644
162	26.687081	26.7085	23.062748	14.77233	15.151897	13.580367
163	26.632347	26.59647	22.971683	14.988371	15.140224	13.634831
164	26.724867	26.859659	23.103039	15.444788	15.616839	13.85961
165	26.930784	26.834991	23.080936	15.512673	15.447524	13.902095
166	26.766026	26.622902	23.002496	15.02035	15.010814	13.8934
167	26.730537	26.73339	23.244803	15.05277	15.352498	13.818747
168	26.730054	26.465418	23.133386	14.983064	14.99887	13.711944
169	26.689837	26.381076	23.113693	15.309133	15.177843	13.690969
170	26.808726	26.682488	23.166084	15.250037	15.364558	13.622998
171	26.656492	26.384792	23.150218	15.145697	15.217088	13.672567
172	26.713932	26.096524	23.070395	14.909332	14.869393	13.660902
173	26.609797	25.969309	23.104314	14.880934	14.878926	13.719801
174	26.630268	25.97609	23.052444	14.99295	15.122249	13.573958
175	26.840759	26.023602	22.956793	15.235712	15.043209	13.661883
176	26.800014	26.074533	23.170497	15.045387	15.206368	13.721196
177	26.820019	26.029876	23.093302	15.029223	15.037271	13.755039
178	26.818419	26.074132	23.263725	15.159303	15.218097	13.821177
179	26.749916	26.07814	23.018838	15.103475	15.158504	14.064727
180	26.854712	26.110704	23.095207	15.477862	15.231233	13.985754
181	26.989197	25.971696	23.0336	15.101995	15.037443	13.821693
182	26.921468	25.903987	23.088579	15.270628	15.099303	13.914265
183	26.989438	26.219255	23.030054	15.344879	15.294245	13.754022
184	26.95337	26.421825	23.226565	15.215668	15.590985	13.85479
185	26.704631	26.154309	22.960872	15.206419	15.24293	13.614131
186	26.853936	26.120335	23.010147	15.03908	15.257105	13.844212
187	27.020129	26.185202	23.142071	15.370751	15.519067	13.976364
188	26.957384	26.202945	23.02351	15.307124	15.471428	13.858017
189	26.949021	25.89339	23.023069	15.186892	15.165949	13.734822
190	26.992425	25.915641	22.824508	15.168939	15.238585	13.632519
191	27.136702	26.030776	22.947108	15.380903	15.352211	13.766288
192	27.165228	26.009145	22.91617	15.464476	15.621203	13.739284
193	27.09836	26.184313	22.92331	15.405367	15.626889	13.661923
194	27.140802	26.111348	22.957026	15.255309	15.501338	13.829002
195	26.948277	25.999634	23.002575	15.236551	15.297532	13.855323
196	26.89578	25.901746	23.153295	15.220676	15.630867	13.891459
197	26.858924	26.295974	23.101586	15.437803	15.517669	13.946052
198	26.952176	26.145803	23.138464	15.094792	15.275502	13.753829
199	26.846189	26.313897	22.919568	14.950477	15.672163	13.861409
200	26.72186	26.399163	22.855967	15.38691	15.616384	13.956107
201	26.852884	26.363926	22.997613	15.383106	15.53941	13.898663
202	26.582386	25.774292	22.904353	14.994128	15.283775	13.921834
203	26.773734	25.888968	23.026508	15.24072	15.462907	13.792235
204	26.779453	25.980636	22.991939	15.389163	15.386191	13.77659
205	26.774699	25.816973	22.749278	15.461888	14.966767	13.589818
206	26.721073	25.712031	22.878822	14.979099	15.193846	13.71814
207	26.741207	25.668456	22.687315	15.156761	15.017183	13.661801
208	26.700417	25.822082	22.81158	15.554893	15.483394	14.044078
209	26.934908	26.085909	23.00857	15.669849	15.722335	13.983488
210	26.714014	25.821441	22.893818	15.275702	15.075905	13.81712
211	26.853045	26.133491	22.929413	15.120862	15.455532	13.843955
212	26.612125	26.053224	22.82305	15.155902	15.439672	13.707374
213	26.599841	25.859178	22.706911	15.384177	15.45428	13.582552
214	26.654533	25.888243	22.717962	15.179779	15.136116	13.630626
215	26.871593	26.055683	22.576901	15.706664	15.497353	13.78222
216	26.892045	26.04405	22.999762	15.68634	15.66325	14.163427
217	26.927367	26.320755	22.963936	15.376846	15.342093	13.785115
218	26.781051	26.19132	22.888883	15.254152	15.185107	13.633223
219	26.691211	25.892673	22.732753	15.115692	14.99583	13.593646
220	26.586911	25.831205	22.52371	15.256153	15.163424	13.665967
221	26.595788	25.956186	22.857837	15.523024	15.36239	13.932342
222	26.771522	26.198787	23.033733	15.588931	15.46141	13.956553
223	26.600611	26.118235	22.897099	15.406521	15.240707	13.777307
224	26.486847	26.126825	22.811421	15.263572	15.082233	13.736802
225	26.521289	26.034901	22.883873	15.385601	15.434293	13.93508
226	26.488257	25.847178	22.757118	15.441472	15.346731	13.906516
227	26.533855	26.088515	22.835835	15.260206	15.524499	13.836565
228	26.575253	25.95632	22.796536	15.294173	15.377293	13.800845
229	26.61481	25.988701	22.710478	15.467737	15.253757	13.770657
230	26.727244	26.105047	22.716017	15.520657	15.437015	13.822006
231	26.920669	26.353847	22.824051	15.893125	15.551596	13.717897
232	26.969112	26.043595	22.510201	15.778226	15.228333	13.478587
233	26.822165	26.043087	22.515771	15.128609	15.253927	13.555908
234	26.887399	25.904493	22.573569	15.37414	15.498389	13.955976
235	27.075068	26.228223	22.849627	15.66248	15.570377	13.779075
236	27.091234	25.962008	22.885763	15.68329	15.195749	13.910763
237	26.997009	25.943177	22.93737	15.179094	15.251529	13.855285
238	26.994081	26.087212	22.710042	15.431331	15.512568	13.969987
239	27.020793	26.208489	22.934128	15.859603	15.466182	13.950548
240	26.86367	25.990564	22.812235	15.426714	15.261457	13.782715
241	26.990931	25.99577	22.83654	15.424766	15.052485	13.873314
242	26.997874	25.957653	22.736658	15.703666	15.109779	13.900624
243	26.920036	25.9778	22.831618	15.84222	15.4157	13.887867
244	26.785517	25.729091	22.592774	15.659908	14.936716	13.589667
245	26.808527	25.717088	22.577152	15.146942	15.098972	13.593592
246	26.726501	25.647677	22.616158	15.117697	15.052515	13.988888
247	26.963352	25.858285	22.68042	15.555052	15.278499	13.902545
248	26.868429	25.786482	22.741136	15.640641	15.23588	13.872232
249	26.978463	25.85568	22.847051	15.420754	15.109852	13.786071
250	27.066513	25.794987	22.938719	15.57786	15.053944	13.997914
251	26.924177	25.530695	22.631385	15.434127	14.793261	13.540174
252	26.762696	25.507118	22.687654	15.343473	14.985418	13.584854
253	26.749936	25.686876	22.835395	15.464655	15.171383	13.652256
254	26.723842	25.377275	22.884339	15.637908	15.01796	13.69519
255	26.679825	25.445936	22.732682	15.273671	14.76823	13.586296
256	26.547051	25.163897	22.70272	15.049308	14.652219	13.638757
257	26.471535	24.983537	22.656157	15.065665	14.682073	13.702241
258	26.517203	25.04018	22.47017	15.352582	14.766532	13.605942
259	26.467253	24.967734	22.568366	15.444213	14.774594	13.583131
260	26.449298	25.16559	22.632679	15.202481	14.578776	13.635809
261	26.429266	25.069972	22.499449	15.054499	14.546596	13.58783
262	26.660376	25.166138	22.756378	15.65589	14.807796	14.006541
263	26.768316	25.248119	22.810508	16.023808	14.879446	13.758029
264	26.69468	25.313395	22.823648	15.23914	14.734737	13.710583
265	26.669261	25.235975	22.750198	15.30295	14.931769	13.734807
266	26.588857	25.34122	22.871411	15.405484	15.158206	13.885633
267	26.621328	25.469446	22.722192	15.450363	14.864123	13.642452
268	26.470432	25.168752	22.548985	15.14139	14.723398	13.460058
269	26.591621	25.211854	22.751658	15.253035	14.984512	13.702401
270	26.789051	25.417136	22.763031	15.538036	14.826148	13.79434
271	26.455349	25.171293	22.533665	15.255972	14.548276	13.410848
272	26.403734	25.084071	22.534431	14.94253	14.506256	13.620936
273	26.279661	24.938033	22.569294	14.97931	14.628281	13.672063
274	26.355735	24.962461	22.59546	15.049707	14.666605	13.676713
275	26.253287	24.956531	22.654499	15.17826	14.57275	13.687396
276	26.378206	24.950622	22.642163	15.352006	14.437126	13.654612
277	26.422326	25.029363	22.642888	15.119593	14.771609	13.904301
278	26.426557	25.296337	22.655995	15.213594	14.74228	13.846198
279	26.403775	25.217891	22.58227	15.427419	14.769249	13.823971
280	26.393927	25.151	22.45587	15.016156	14.698995	13.776595
281	26.347121	25.126503	22.430905	15.432519	14.908138	13.719169
282	26.451265	25.399788	22.633482	15.214357	14.730575	13.707554
283	26.110069	25.046399	22.449623	14.79797	14.430484	13.457455
284	26.137932	25.204046	22.486248	15.014633	14.860545	13.650646
285	26.155397	25.475438	22.597866	15.207062	14.885718	13.690764
286	26.253922	25.108604	22.310819	15.119959	14.620036	13.243155
287	26.236633	24.879113	22.422612	14.93136	14.406785	13.341799
288	26.177023	24.862654	22.205266	14.721046	14.43396	13.217046
289	26.260365	25.071407	22.304415	15.139762	14.930597	13.782963
290	26.405625	25.277679	22.400043	15.003245	14.964683	13.512437
291	26.069139	25.059205	22.266128	14.768368	14.785717	13.366932
292	26.274017	25.022202	22.294139	14.772099	14.748199	13.408186
293	26.337219	25.203192	22.264609	15.015249	14.784576	13.197557
294	26.058229	24.751862	22.084952	14.779552	14.234328	13.258524
295	26.190677	24.82441	22.278325	14.664516	14.616112	13.435396
296	26.030896	25.036164	22.180896	14.945032	14.422849	13.270242
297	26.153211	24.784309	22.115593	14.746332	14.153432	13.356236
298	26.169074	24.803893	22.148141	14.706388	14.243684	13.170552
299	26.012893	24.678785	22.223572	14.605734	14.266633	13.2833
300	26.108907	24.703288	21.995935	14.9085	14.374109	13.320728
301	26.121723	24.599101	22.013916	14.953325	14.338893	13.266909
302	26.215311	24.607433	22.034184	15.016589	14.359628	13.37078
303	26.272407	24.638427	22.180215	14.892855	14.228319	13.397365
304	26.227138	24.64166	22.244387	15.016615	14.362593	13.499279
305	26.251443	24.590768	22.179653	14.917354	14.337695	13.360294
306	26.269577	24.723753	22.102835	14.724835	14.63786	13.476249
307	26.234757	25.012717	22.084718	15.089153	14.690861	13.449833
308	26.388328	24.663617	22.101298	15.158674	14.329519	13.311101
309	26.320704	24.722495	22.034405	14.882699	14.398698	13.326456
310	26.167925	24.634798	22.016258	15.053739	14.549747	13.528763
311	26.308476	24.819405	22.287535	14.985419	14.738461	13.527278
312	26.388386	24.852704	22.09817	14.76794	14.36105	13.02329
313	26.190843	24.696307	21.966444	14.548787	14.14212	13.291306
314	26.114759	24.765872	22.103974	14.806379	14.345254	13.243511
315	25.963131	24.604212	21.737916	14.517411	13.903752	12.936166
316	26.017034	24.581866	21.8402	14.622396	14.210191	12.995621
317	25.968027	24.518795	21.856617	14.74188	14.578197	13.382816
318	26.067329	24.567506	21.930826	14.917008	14.299021	13.311393
319	26.028241	24.676364	21.936591	14.560506	14.041592	13.183578
320	26.025381	24.520888	21.962413	14.547931	14.143385	13.336514
321	26.040004	24.576543	21.834722	14.538311	14.206186	12.912031
322	26.044715	24.444873	21.686503	14.711206	14.144167	13.022449
323	26.044847	24.609952	21.661765	14.951071	14.288853	13.11343
324	26.063834	24.573649	21.6746	14.785933	14.1832	12.934972
325	25.95461	24.243328	21.609732	14.438995	13.733604	12.608749
326	25.826743	24.01491	21.449869	14.22141	13.625093	12.85669
327	25.865271	23.944281	21.333142	14.355039	13.977614	13.082238
328	25.930747	24.333926	21.726944	14.710439	14.321424	13.247787
329	26.023287	24.308821	21.60237	14.826385	14.195785	12.98495
330	25.965052	24.362224	21.702272	14.648292	13.905799	13.035185
331	26.000884	24.342379	21.70491	14.365513	13.810834	12.836564
332	25.994674	23.976211	21.474429	14.542629	13.914865	12.837798
333	26.082475	24.421062	21.64275	14.7451	14.136003	13.202249
334	26.157388	24.243443	21.482285	14.509925	13.687319	12.651367
335	26.039745	24.174251	21.366679	14.354238	13.876607	12.883781
336	26.191342	24.009174	21.579484	14.676366	13.94911	13.160203
337	26.186506	24.555161	21.707886	14.812453	14.130732	13.12331
338	26.293521	24.284468	21.480263	14.730101	13.858795	12.631166
339	26.206349	24.285292	21.472063	14.385148	13.754638	12.685392
340	26.19772	24.07488	21.353144	14.394262	13.902431	13.030999
341	26.264484	24.812331	21.694634	15.003616	14.281206	13.279517
342	26.256199	24.743964	21.600868	14.710259	14.23098	12.949902
343	26.298608	24.78654	21.669043	14.669168	14.095809	12.970133
344	26.251851	24.738953	21.692028	14.666649	13.919493	12.853358
345	26.152005	24.578911	21.628186	14.515595	14.031825	12.943497
346	26.106852	24.560294	21.64943	14.52925	14.112	12.891939
347	25.950053	24.341323	21.538266	14.367937	13.563354	12.744626
348	26.017238	24.17974	21.433075	14.430836	13.801698	12.859084
349	26.103644	24.496462	21.581773	14.846296	14.285403	13.007164
350	26.227918	24.543317	21.544452	14.957411	14.004552	12.9077
351	26.087737	24.404472	21.61937	14.450179	13.785975	12.758404
352	26.148754	24.326163	21.541846	14.609325	13.490479	12.814778
353	26.111593	24.367486	21.492746	14.601619	13.733451	12.823544
354	26.133454	24.309282	21.477676	14.642783	13.882067	12.937892
355	26.151491	24.297709	21.524594	14.538584	13.898248	12.834677
356	26.100029	24.1981	21.563004	14.422194	13.584943	12.908485
357	26.045261	24.2117	21.443761	14.35052	13.919191	12.869067
358	26.010657	24.220346	21.603367	14.420053	13.776026	12.924121
359	26.110586	24.301498	21.64745	14.653525	13.979182	12.996825
360	26.001172	24.318986	21.525114	14.571385	13.815951	13.047194
361	26.098709	24.441393	21.60706	14.731234	13.828165	12.918449
362	26.03532	24.580788	21.868548	14.544956	14.084481	13.126072
363	26.130497	24.6906	21.88878	14.62172	14.074049	13.113011
364	26.221705	24.613984	21.541451	14.514969	13.883538	12.699796
365	26.198535	24.229469	21.350669	14.285944	13.705082	12.757823
366	26.10798	24.506933	21.549242	14.549659	13.933566	12.870564
367	26.099266	24.473741	21.458684	14.560452	13.672319	12.527493
368	26.139782	24.41505	21.437424	14.477154	13.57133	12.525347
369	26.044451	24.309254	21.440651	14.359621	13.952898	12.859108
370	26.188349	24.36171	21.664167	14.536478	14.097726	12.787802
371	26.16172	24.433389	21.450943	14.397086	13.719494	12.450576
372	26.18027	24.394929	21.335105	14.31371	13.449298	12.568815
373	26.15078	24.392859	21.265693	14.443669	13.804649	12.707227
374	26.343335	24.928207	21.383942	14.891051	14.224373	12.880665
375	26.282436	24.660952	21.382959	14.543121	13.990192	12.772067
376	26.321712	24.633141	21.432445	14.443	13.852828	12.679444
377	26.180551	24.474795	21.425566	14.199823	13.727506	12.580937
378	26.250005	24.498167	21.501281	14.432466	13.882334	13.086985
379	26.265379	24.732218	21.527984	14.381465	13.845104	12.788803
380	25.991574	24.245955	21.394696	14.308063	13.543877	12.654174
381	26.045307	24.353373	21.157036	14.267599	13.680063	12.614158
382	26.04644	24.596106	21.427682	14.574215	14.071048	12.799876
383	26.29257	24.685594	21.434002	14.379513	13.971748	12.665306
384	26.279758	24.323516	21.365658	14.216504	13.781838	12.399064
385	26.287934	24.629562	21.359399	14.242605	13.690341	12.495048
386	26.242078	24.585811	21.386759	14.444677	13.989203	12.724838
387	26.230973	24.970116	21.414515	14.533927	14.309907	12.831372
388	26.308414	24.679091	21.261085	14.437406	14.104171	12.476336
389	26.421575	24.614433	21.225248	14.358912	13.868518	12.4795
390	26.459425	24.854255	21.515896	14.650331	14.04907	12.981315
391	26.408	24.686879	21.431136	14.438048	13.81392	12.51903
392	26.317724	24.613388	21.314593	14.475987	13.987582	12.573437
393	26.394139	24.76909	21.484847	14.554672	14.005719	12.558582
394	26.374759	24.632175	21.340354	14.261785	13.731013	12.382795
395	26.333754	24.622592	21.320397	14.154738	13.988026	12.544011
396	26.373416	24.81607	21.230295	14.491545	14.103086	12.686333
397	26.558118	25.067033	21.436802	14.755081	13.887952	12.426958
398	26.414941	24.734116	21.457102	14.255108	13.713493	12.396739
399	26.361056	24.802244	21.352344	14.216116	13.596199	12.487373
400	26.454215	24.89176	21.511651	14.388847	14.157244	12.676716
401	26.702577	24.928249	21.592284	14.594861	14.077271	12.810352
402	26.820671	24.632323	21.586961	14.795807	13.710217	12.613349
403	26.681013	24.72065	21.573896	14.560513	13.835423	12.597998
404	26.716107	24.727098	21.511087	14.32198	13.604556	12.334385
405	26.777079	24.89415	21.463495	14.567934	13.796947	12.540397
406	26.691711	24.974736	21.450479	14.308878	13.768794	12.214833
407	26.530945	24.779768	21.333147	14.33828	13.5283	12.324219
408	26.530262	24.789201	21.426863	14.256133	13.66932	12.536321
409	26.543019	24.918522	21.547551	14.415263	13.879757	12.65649
410	26.72275	24.801754	21.550242	14.434177	13.713507	12.461442
411	26.670595	24.753088	21.520473	14.260553	13.490664	12.388114
412	26.730232	24.567069	21.50015	14.162985	13.591534	12.494242
413	27.031582	24.847562	21.658507	14.566459	13.908854	12.995168
414	26.889283	24.869372	21.710196	14.619338	13.866546	12.810318
415	26.871891	24.83935	21.538481	14.644406	13.408117	12.692395
416	26.883508	24.88591	21.450469	14.285129	13.451454	12.385634
417	26.873623	24.670004	21.531036	14.204432	13.597939	12.558415
418	26.919697	24.724744	21.547507	14.370123	13.538113	12.3859
419	26.796844	24.556796	21.38783	14.284443	13.31061	12.419911
420	26.831665	24.615846	21.346376	14.343287	13.469949	12.334844
421	26.885953	24.837278	21.498771	14.59854	13.821436	12.573514
422	26.978291	24.963118	21.516453	14.631839	13.720743	12.330845
423	27.029008	24.871609	21.474566	14.561267	13.327338	12.247833
424	27.038939	24.645982	21.344801	14.493148	13.505136	12.293533
425	26.925311	24.815862	21.635277	14.672459	13.941249	12.761897
426	26.940564	24.916946	21.576806	14.714828	13.934569	12.78916
427	26.971279	24.898946	21.705623	14.499977	13.727495	12.518754
428	27.025732	24.693376	21.545324	14.455605	13.507123	12.314086
429	26.936775	24.711777	21.336194	14.404874	13.433012	12.540764
430	27.050391	24.965965	21.554858	14.556698	13.660774	12.575578
431	26.933593	24.685457	21.349739	14.534184	13.511816	12.255013
432	26.992849	24.693979	21.336442	14.429202	13.330454	12.388898
433	27.004394	24.614717	21.364086	14.584901	13.675838	12.518965
434	27.066942	24.949933	21.625336	14.750735	13.784792	12.395912
435	27.097217	24.703141	21.441967	14.523939	13.511238	12.281564
436	27.007735	24.551475	21.241149	14.573518	13.381895	12.17609
437	27.09136	24.506841	21.291402	14.828833	13.600585	12.454563
438	27.110556	24.841169	21.467893	14.766215	13.780555	12.723635
439	27.325154	24.834321	21.497111	14.635706	13.747535	12.346796
440	27.101352	24.701284	21.326303	14.56398	13.691673	12.326843
441	27.062146	24.840397	21.347697	14.611468	13.446477	12.326823
442	26.914724	24.346122	21.399378	14.553231	13.674942	12.449577
443	26.9966	24.957883	21.57168	14.543421	13.48368	12.342074
444	26.854058	24.677969	21.481296	14.445534	13.296587	12.269115
445	26.864543	24.356985	21.339034	14.466555	13.550946	12.205695
446	26.947246	24.83925	21.389683	14.926968	13.941066	12.462577
447	27.061683	24.925095	21.527913	14.631676	13.760915	12.203018
448	26.969457	24.860681	21.54486	14.376905	13.536837	12.281613
449	27.033568	24.539468	21.437531	14.472057	13.762096	12.396055
450	27.116645	25.010976	21.78227	14.530344	13.907097	12.727239
451	27.098418	24.862935	21.60814	14.704142	13.879035	12.476224
452	27.181832	24.909403	21.596123	14.706119	13.622746	12.480102
453	26.893522	24.812071	21.574273	14.215553	13.518225	12.278076
454	26.871754	24.618706	21.477656	14.384314	13.588976	12.434992
455	26.937229	24.766806	21.530725	14.550198	13.942318	12.555739
456	26.823053	24.7687	21.356428	14.452554	13.467479	12.22292
457	26.823926	24.730395	21.37474	14.27993	13.431923	12.276464
458	26.696698	24.579297	21.444666	14.454226	13.788237	12.442776
459	26.878388	25.284596	21.520906	14.584237	13.851494	12.243766
460	26.887363	24.936109	21.438182	14.301943	13.397186	12.199656
461	26.91029	24.849959	21.374688	14.329942	13.629997	12.249529
462	26.917472	24.770038	21.32371	14.390914	13.685183	12.405261
463	26.978657	25.058291	21.525713	14.888156	13.755477	12.524755
464	27.111762	24.728867	21.505132	14.637825	13.650943	12.242234
465	26.984281	24.785447	21.467213	14.427116	13.354896	12.163503
466	26.713193	24.705982	21.320649	14.371663	13.311429	12.179955
467	26.829035	24.67051	21.32388	14.472385	13.685982	12.353806
468	26.796337	24.899121	21.35108	14.643868	13.517579	12.131048
469	26.709584	24.68642	21.292549	14.233544	13.358558	12.074108
470	26.524862	24.866637	21.362484	14.200668	13.665159	12.208316
471	26.584152	24.877183	21.55833	14.458096	13.716406	12.474538
472	26.87586	24.97543	21.3158	14.399987	13.581865	12.248246
473	26.721032	24.972322	21.409625	14.28944	13.498472	12.176154
474	26.650561	24.885594	21.123497	14.212386	13.447018	12.102265
475	26.608408	24.854772	21.394263	14.122983	13.529178	12.267001
476	26.570626	24.830204	21.465305	14.248295	13.47424	12.219825
477	26.592242	24.737824	21.327764	14.255844	13.334461	12.199366
478	26.663333	24.567857	21.291148	14.115628	13.504417	12.372601
479	26.791571	25.049479	21.643924	14.341191	13.739174	12.42335
480	26.768397	24.735099	21.364971	14.260983	13.574285	12.229923
481	26.830196	24.865686	21.461447	14.332025	13.441457	12.356371
482	26.83439	24.876195	21.385027	14.356501	13.390868	12.131548
483	26.687303	24.452116	21.343563	14.132424	13.389951	12.305175
484	26.742846	24.697917	21.462346	14.304233	13.535117	12.389202
485	26.640433	24.689564	21.268994	14.156796	13.32346	12.060533
486	26.499869	24.520039	21.090187	13.905271	13.114534	12.052069
487	26.48617	24.475801	21.264267	14.035845	13.399409	12.142822
488	26.843197	24.856877	21.313465	14.390662	13.439972	12.290986
489	26.634904	24.661969	21.266232	14.089692	13.231657	12.08497
490	26.66048	24.549161	21.274043	13.965408	13.160527	12.112247
491	26.519732	24.538017	21.263809	13.96657	13.251771	12.217881
492	26.685038	24.781857	21.344895	14.03232	13.311524	12.282776
493	26.738253	24.751122	21.26929	14.134899	13.183585	12.124963
494	26.788876	24.575364	21.231661	14.184811	13.083487	11.964137
495	26.610741	24.654983	21.129468	13.971841	13.231676	12.105542
496	26.721288	24.735995	21.261816	14.097409	13.162233	12.111478
497	26.834612	24.702182	21.282514	13.99931	13.317149	12.057327
498	26.785863	24.658104	21.30753	13.915904	13.261414	11.997954
499	26.691589	24.29685	21.267443	13.816602	13.189381	12.080764
500	26.763923	25.010473	21.30968	14.022616	13.576999	12.242783
501	26.943581	25.073928	21.240781	14.208272	13.490746	12.195779
502	26.987714	24.97069	21.526598	14.11893	13.359672	12.139486
503	26.790791	24.662169	21.262346	14.001401	13.171141	11.895036
504	26.716203	24.690642	21.216802	13.787699	13.182422	12.096933
505	26.715447	24.875771	21.356717	13.974611	13.354232	12.097926
506	26.574859	24.495658	21.231777	13.83989	12.976257	11.907357
507	26.47939	24.490945	21.126277	13.734926	13.107791	11.899488
508	26.512551	24.700279	21.195142	13.820395	13.356774	12.115572
509	26.680763	24.859761	21.363122	14.089247	13.253099	12.11944
510	26.588238	24.643434	21.226291	13.839056	12.957457	11.931237
511	26.450857	24.486934	21.278051	13.675211	12.934389	11.937823
512	26.45393	24.484704	21.236556	13.70242	12.88726	11.98783
513	26.663209	24.638768	21.176325	13.935719	13.368538	12.125973
514	26.578988	24.693	21.408186	13.949705	13.23948	12.099364
515	26.49999	24.598478	21.2832	13.938737	13.192671	12.091188
516	26.402397	24.866728	21.519681	13.931639	13.213254	12.087828
517	26.429161	24.514102	21.376714	13.572763	12.946556	11.980516
518	26.271883	24.390924	21.158322	13.496835	12.902036	11.880508
519	26.200353	24.17721	21.117509	13.541164	12.850245	11.811262
520	26.059684	24.037788	21.052033	13.617064	12.96022	11.902017
521	26.308442	24.560751	21.271803	13.889834	13.121612	12.095204
522	26.362677	24.385686	21.132222	13.906025	12.876143	11.835093
523	26.289307	24.299661	21.122447	13.451035	12.824549	11.756911
524	26.045668	24.358478	21.010477	13.500237	12.950457	11.939157
525	26.283873	24.55803	21.129653	13.807739	13.175645	12.032098
526	26.476452	24.428778	21.204248	13.933647	13.009604	11.808805
527	26.081621	24.168734	21.034567	13.68567	12.841479	11.686606
528	26.093089	24.032046	20.954238	13.513275	12.72297	11.746946
529	26.121379	24.183434	21.049308	13.780609	12.982075	12.08002
530	26.19592	24.239882	21.158295	13.996235	12.959765	12.036196
531	26.078004	24.392631	21.131729	13.549563	12.894492	11.951289
532	26.070143	24.092573	21.040078	13.65234	12.977294	11.969471
533	26.035656	24.231225	20.851554	13.674564	12.87902	11.774231
534	26.013277	24.179184	20.973104	13.522288	12.789039	11.655668
535	25.98128	24.048512	20.800679	13.440679	12.704946	11.532825
536	25.79641	24.030903	20.700383	13.510283	12.832424	11.723577
537	25.847843	24.08828	20.863467	13.601974	12.91516	11.863916
538	25.991364	24.223922	21.032428	13.675452	13.172178	12.016994
539	25.895239	24.200002	20.869779	13.473576	13.014226	11.664392
540	25.813349	24.030769	20.828337	13.398685	12.720908	11.624466
541	25.836558	24.241477	20.726881	13.581721	12.89583	11.800937
542	26.055027	24.230548	20.968493	13.778601	12.871202	11.876963
543	26.019627	24.259392	20.867383	13.599199	12.826284	11.73826
544	25.913866	24.133503	20.809621	13.479219	12.74819	11.686053
545	25.956387	24.052494	20.787689	13.520638	12.982196	11.843341
546	26.108805	24.02502	20.971894	13.605516	12.942339	11.851195
547	26.067757	24.089406	20.85556	13.646073	12.775315	11.645587
548	26.064376	24.033466	20.883542	13.542901	12.832007	11.643361
549	25.990583	23.997613	20.841722	13.479752	12.929832	11.995128
550	26.130148	23.893416	20.949433	13.625764	13.080405	12.110622
551	26.139852	24.044777	20.993947	13.674187	12.883657	11.975099
552	26.118079	24.081367	20.940266	13.597065	12.836267	11.813024
553	25.967391	23.990574	20.709668	13.595171	12.774121	11.71027
554	25.880736	23.645072	20.672853	13.421786	12.686022	11.833883
555	25.929077	23.604671	20.698022	13.543139	12.666655	11.911144
556	25.933827	23.500493	20.557242	13.437833	12.579271	11.496596
557	25.694324	23.574124	20.586823	13.331444	12.62471	11.680274
558	25.654072	23.557002	20.41981	13.3611	12.7039	11.768862
559	25.762748	23.805632	20.89182	13.85308	12.852667	12.037248
560	26.007345	23.800091	20.758619	13.655474	12.72613	11.746034
561	25.769012	23.636428	20.717088	13.287931	12.413107	11.593126
562	25.7836	23.614146	20.583583	13.39295	12.501238	11.660376
563	25.829945	23.774207	20.674336	13.342107	12.605404	11.68501
564	25.768039	23.739556	20.665926	13.431691	12.825609	11.70065
565	25.653376	23.625134	20.594613	13.346294	12.461417	11.663535
566	25.656189	23.405098	20.520481	13.287965	12.587793	11.761986
567	25.802186	23.694941	20.77747	13.389648	12.892324	11.821996
568	25.900599	24.001139	20.819634	13.695232	12.823267	11.812816
569	25.971515	23.715019	20.701454	13.644836	12.701294	11.738978
570	25.934602	23.711767	20.704478	13.490432	12.507948	11.643408
571	25.896721	23.396292	20.652541	13.402869	12.473123	11.832074
572	25.843778	23.713597	20.739113	13.36438	12.641937	11.838031
573	25.715695	23.477483	20.462255	13.402028	12.344559	11.453196
574	25.797913	23.452647	20.466178	13.306303	12.493628	11.530942
575	25.669062	23.321568	20.422855	13.305102	12.675269	11.730838
576	25.684253	23.861916	20.745975	13.454948	12.727186	11.842963
577	25.769725	23.551338	20.695305	13.423371	12.475159	11.597626
578	25.784681	23.57645	20.650003	13.279445	12.37521	11.496605
579	25.778401	23.304132	20.551348	13.222795	12.611658	11.604815
580	25.889751	23.714201	20.575669	13.351687	12.77473	11.720733
581	25.935851	23.567716	20.446609	13.665384	12.509182	11.593846
582	25.957711	23.563037	20.667537	13.521122	12.715491	11.562362
583	25.723987	23.410791	20.51321	13.204812	12.597265	11.487217
584	25.768839	23.49634	20.508444	13.22207	12.637803	11.632175
585	25.870164	23.400554	20.585897	13.21677	12.284365	11.584253
586	25.877065	23.339864	20.388571	13.17387	12.428679	11.487461
587	25.784207	23.18053	20.394852	13.260125	12.3799	11.503853
588	25.870098	23.323794	20.740149	13.382599	12.686837	11.813806
589	25.921503	23.594788	20.560235	13.342904	12.534806	11.64508
590	25.927943	23.51978	20.643383	13.394434	12.366916	11.568632
591	25.748239	23.499756	20.43924	13.32914	12.290253	11.812312
592	25.784814	23.292986	20.439847	13.160534	12.236289	11.804189
593	25.726762	23.371623	20.499817	13.268397	12.464432	11.622701
594	25.569223	23.37293	20.238082	13.12114	12.21439	11.395344
595	25.607097	23.238358	20.054229	13.191386	12.200161	11.45737
596	25.65863	23.302142	20.258522	13.095323	12.426619	11.503822
597	25.713731	23.450812	20.527863	13.218795	12.417709	11.517387
598	25.762236	23.196115	20.438496	13.172572	12.243629	11.405704
599	25.667579	23.075879	20.439488	13.05027	12.190812	11.422811
600	25.692004	23.019518	20.260015	13.195314	12.118392	11.476076
601	25.899074	23.231851	20.523085	13.289703	12.173015	11.494679
602	25.716777	23.080355	20.430169	13.04555	12.216304	11.43067
603	25.712883	23.03655	20.446061	13.083417	12.051251	11.427244
604	25.71202	22.617342	20.517476	13.004812	12.229971	11.393669
605	25.791369	23.222481	20.523072	13.372551	12.109155	11.806051
606	25.692975	23.076562	20.485837	13.161662	12.124331	11.628029
607	25.684795	22.98209	20.371976	13.016516	11.96765	11.395885
608	25.762718	22.852866	20.107533	13.159834	12.055031	11.325061
609	25.746029	23.186736	20.466871	13.149295	12.280987	11.567821
610	25.787541	23.101874	20.277001	13.134942	12.229002	11.363809
611	25.796444	23.101895	20.328932	13.068422	11.952193	11.320686
612	25.718086	22.966513	20.132858	12.900105	12.041066	11.564373
613	25.605624	22.760591	20.556213	13.161153	12.088288	11.599286
614	25.705021	22.748472	20.262982	13.23762	11.9708	11.363234
615	25.694674	22.746296	20.198726	12.860121	12.009076	11.300806
616	25.566133	22.559251	20.182668	12.91309	12.119293	11.404289
617	25.662082	22.795352	20.355233	13.064366	12.138894	11.522447
618	25.618462	22.79258	20.241613	13.082989	12.15143	11.422276
619	25.524717	22.739567	20.122812	12.879753	12.033728	11.371227
620	25.576593	22.5812	20.210604	12.932761	12.017182	11.325185
621	25.60073	22.818084	20.235538	13.070549	12.123352	11.468007
622	25.541461	22.736121	20.246681	13.148385	12.119249	11.329116
623	25.458405	22.643437	20.218524	12.904099	11.983687	11.294914
624	25.388138	22.23782	20.179143	12.806994	11.931477	11.260417
625	25.529443	22.777113	20.199888	13.14228	11.975126	11.402122
626	25.698383	22.585155	20.043838	13.134901	12.250076	11.273595
627	25.374607	22.744471	19.984911	12.859508	12.087866	11.183201
628	25.167726	22.59178	19.930347	12.99524	12.008097	11.589808
629	25.570587	22.545712	20.393173	13.129647	12.177875	11.60665
630	25.390759	22.737504	19.951068	12.796206	12.173122	11.231006
631	25.287024	22.467235	20.00807	12.794991	11.825336	11.311007
632	25.18079	22.478661	20.119293	12.64537	11.988086	11.383781
633	25.183431	22.399055	20.089132	12.909791	11.933045	11.334641
634	25.24925	22.456371	20.049939	12.873922	12.023412	11.358562
635	25.255156	22.523808	20.005391	12.764277	11.948125	11.2419
636	25.092748	22.251802	19.890211	13.00902	11.757779	11.239499
637	25.483188	22.36877	19.956487	13.06235	11.988693	11.324787
638	25.196861	22.519351	19.871877	12.767488	11.958576	11.12711
639	25.204861	22.2398	19.779496	12.791576	11.894439	11.087955
640	25.137211	22.276426	19.725555	12.725808	11.955964	11.228348
641	25.274978	22.504188	19.883448	13.167022	11.983354	11.367459
642	25.308846	22.275747	19.766524	13.052358	11.987137	11.182412
643	25.120082	22.409279	19.922346	12.723837	11.973902	11.076798
644	24.955554	22.292511	19.643893	12.715457	11.899757	11.038404
645	25.039795	22.447069	19.919963	12.781396	12.037546	11.204226
646	25.088964	22.440804	19.844014	12.818285	11.84339	11.156721
647	25.008035	22.228771	19.636666	12.654972	11.842405	11.143253
648	25.08199	22.240484	19.595166	12.75927	11.881889	11.041656
649	24.977569	22.41363	19.760529	12.911592	11.882289	11.189299
650	24.989486	22.331004	19.836172	12.783657	11.751621	11.143543
651	24.818374	22.180686	19.597147	12.854027	11.782138	10.949747
652	24.928048	22.017139	19.560839	12.790917	11.669159	11.03689
653	25.07704	22.248226	19.693188	12.74085	11.934269	11.080853
654	24.903175	22.210102	19.542025	12.766748	11.771439	11.058581
655	24.840609	22.005369	19.712859	12.597093	11.67414	11.026568
656	24.695497	21.910756	19.547289	12.714516	11.712515	11.038322
657	24.756961	21.967978	19.641449	12.771342	11.769458	11.069381
658	24.79105	22.057655	19.554095	12.680523	11.657919	11.048401
659	24.695253	21.88903	19.556375	12.631047	11.666651	10.914176
660	24.728745	21.844343	19.43301	12.602309	11.759952	10.911386
661	24.685783	21.932282	19.451371	12.778512	11.645606	11.169464
662	24.899375	21.858948	19.560227	12.86396	11.668563	10.974329
663	24.657643	21.684402	19.483489	12.604191	11.550967	10.886053
664	24.636025	21.394361	19.420159	12.627442	11.463728	10.915754
665	24.672947	21.484308	19.536931	12.743438	11.638792	11.184617
666	24.737735	21.853809	19.431662	12.900909	11.616633	11.017304
667	24.684325	21.741883	19.39742	12.747638	11.528505	10.879316
668	24.675613	21.71025	19.274028	12.388899	11.522595	10.843718
669	24.657776	21.639826	19.370591	12.787441	11.61262	10.970309
670	24.564201	21.710238	19.272251	12.685019	11.649293	10.918827
671	24.445294	21.596394	19.254616	12.512772	11.570511	10.943826
672	24.341565	21.340063	19.26411	12.368589	11.375657	11.034074
673	24.498469	21.478265	19.254463	12.689453	11.647144	10.955139
674	24.470546	21.677585	19.253222	12.677618	11.570864	10.906413
675	24.348926	21.441562	19.063769	12.557412	11.475879	10.838498
676	24.27886	21.276497	19.183722	12.650187	11.516168	10.915178
677	24.343051	21.492978	19.230343	12.684311	11.542829	10.981877
678	24.444366	21.487471	19.133363	12.689549	11.579223	10.850109
679	24.358049	21.467916	19.031299	12.530705	11.403682	10.914531
680	24.335614	21.272789	18.922365	12.835342	11.402242	10.801202
681	24.567218	21.298068	19.096013
