# Supplementary material for: Dual-purpose dynamics emerge from a heterogeneous cell population in Drosophila metamorphosis
Source: PLoS Comput Biol. 2025 Aug 28;21(8):e1013331. doi: 10.1371/journal.pcbi.1013331 (PMC12393715; doi:10.1371/journal.pcbi.1013331)
Supplement: S1 Dataset — The ZIP file contains tab-separated text files of data used for the main plots. (PDF) [file pcbi.1013331.s014.zip › S1_Dataset/Fig6e,7e.txt]

Condition(0=NoFat&Homo,1=InitialFat&Homo,2=FloatFat&Homo,3=FloatFat&SpeedHetero,4=FloatFat&TurnHetero)	Trial	Step	Horizontal-variance
0	0	720	23454.60905
0	0	1440	23549.51244
0	0	2160	23572.3484
0	0	2880	23642.78752
0	0	3600	23744.34032
0	0	4320	24042.36471
0	0	5040	24150.5612
0	0	5760	24061.26033
0	0	6480	24079.957
0	0	7200	24247.94332
0	0	7920	24307.19509
0	0	8640	24430.13621
0	0	9360	24425.4225
0	0	10080	24692.9822
0	0	10800	24740.6499
0	0	11520	24701.0972
0	0	12240	24719.61445
0	0	12960	24943.95722
0	0	13680	24846.75987
0	0	14400	24854.43495
0	0	15120	25055.00143
0	0	15840	25048.59721
0	0	16560	25298.45682
0	0	17280	25482.09476
0	0	18000	25611.31281
0	0	18720	25541.73535
0	0	19440	25764.37385
0	0	20160	25834.5603
0	0	20880	26026.57279
0	0	21600	26125.85666
0	0	22320	26193.53186
0	0	23040	26352.08835
0	0	23760	26321.05763
0	0	24480	26231.97523
0	0	25200	26177.38885
0	0	25920	26413.6298
0	0	26640	26696.42733
0	0	27360	26836.6431
0	0	28080	26907.76104
0	0	28800	26932.64446
0	0	29520	26990.86688
0	0	30240	27040.97844
0	0	30960	27002.71605
0	0	31680	27097.05034
0	0	32400	27260.21431
0	0	33120	27316.36611
0	0	33840	27399.72303
0	0	34560	27427.03082
0	0	35280	27512.05286
0	0	36000	27428.92607
0	0	36720	27496.20384
0	0	37440	27743.43051
0	0	38160	27965.69707
0	0	38880	27628.72439
0	0	39600	27824.17912
0	0	40320	27869.50387
0	0	41040	27609.61892
0	0	41760	27652.496
0	0	42480	27629.23319
0	0	43200	27771.58749
0	0	43920	27908.17789
0	0	44640	28017.79988
0	0	45360	28243.26046
0	0	46080	28322.60231
0	0	46800	28474.81756
0	0	47520	28499.39222
0	0	48240	28685.01999
0	0	48960	28695.83496
0	0	49680	28757.21197
0	0	50400	28739.35769
0	0	51120	28895.53429
0	0	51840	28895.15266
0	0	52560	28807.85504
0	0	53280	28954.88361
0	0	54000	28825.03672
0	0	54720	28776.68275
0	0	55440	29049.67295
0	0	56160	29098.80152
0	0	56880	28991.77318
0	0	57600	28823.62415
0	0	58320	28823.44878
0	0	59040	28799.44207
0	0	59760	28733.49836
0	0	60480	28839.03336
0	0	61200	29011.4929
0	0	61920	29190.75771
0	0	62640	29237.11485
0	0	63360	29168.01874
0	0	64080	29220.39459
0	0	64800	29170.3513
0	0	65520	29137.45016
0	0	66240	29155.2616
0	0	66960	29129.95301
0	0	67680	29081.46582
0	0	68400	29257.57855
0	0	69120	29466.75332
0	0	69840	29511.7224
0	0	70560	29241.98901
0	0	71280	29291.71341
0	0	72000	29275.50257
0	0	72720	29557.66439
0	0	73440	29705.00281
0	0	74160	29844.80578
0	0	74880	30027.25684
0	0	75600	30218.03688
0	0	76320	30083.77644
0	0	77040	30157.79984
0	0	77760	30311.29632
0	0	78480	30076.13991
0	0	79200	30199.92799
0	0	79920	30342.81595
0	0	80640	30422.94503
0	0	81360	30547.48668
0	0	82080	30745.03513
0	0	82800	30760.66043
0	0	83520	30595.81325
0	0	84240	30770.26358
0	0	84960	30646.67627
0	0	85680	30313.10337
0	0	86400	30392.09597
0	0	87120	30688.37557
0	0	87840	30721.06775
0	0	88560	30787.96776
0	0	89280	31096.57017
0	0	90000	31073.28158
0	0	90720	31321.0004
0	0	91440	31188.63581
0	0	92160	31041.51942
0	0	92880	31009.9545
0	0	93600	30912.42224
0	0	94320	30783.9618
0	0	95040	30733.95251
0	0	95760	30695.91684
0	0	96480	30671.08729
0	0	97200	30616.63663
0	0	97920	30554.77158
0	0	98640	30776.8189
0	0	99360	30826.05822
0	0	100080	30662.14732
0	0	100800	30736.2196
0	0	101520	30818.72039
0	0	102240	30878.63604
0	0	102960	30760.03862
0	0	103680	30726.66916
0	0	104400	30616.96872
0	0	105120	30573.42306
0	0	105840	30595.05847
0	0	106560	30820.54063
0	0	107280	31254.61835
0	0	108000	31460.07109
0	0	108720	31462.61778
0	0	109440	31510.16991
0	0	110160	31583.84936
0	0	110880	31661.73255
0	0	111600	31833.75383
0	0	112320	31564.42728
0	0	113040	31464.34933
0	0	113760	31570.25511
0	0	114480	31590.67042
0	0	115200	31656.18548
0	0	115920	31764.09325
0	0	116640	32073.7297
0	0	117360	32198.56116
0	0	118080	32101.90552
0	0	118800	32119.84267
0	0	119520	31987.64947
0	0	120240	31931.22498
0	0	120960	31829.59349
0	0	121680	31927.61408
0	0	122400	31979.78286
0	0	123120	32222.50391
0	0	123840	32339.08887
0	0	124560	32248.72186
0	0	125280	32006.7239
0	0	126000	32007.12882
0	0	126720	31938.57369
0	0	127440	31967.05129
0	0	128160	32091.31951
0	0	128880	32174.62405
0	0	129600	31965.13359
0	1	720	23493.49662
0	1	1440	23565.07566
0	1	2160	23738.9668
0	1	2880	23946.33134
0	1	3600	24115.15016
0	1	4320	24303.33664
0	1	5040	24413.73455
0	1	5760	24346.61957
0	1	6480	24320.62913
0	1	7200	24371.65532
0	1	7920	24546.76859
0	1	8640	24573.63093
0	1	9360	24643.1018
0	1	10080	24856.36066
0	1	10800	25130.7578
0	1	11520	25247.21057
0	1	12240	25533.73543
0	1	12960	25567.11584
0	1	13680	25455.00478
0	1	14400	25366.48777
0	1	15120	25569.49687
0	1	15840	25931.03631
0	1	16560	26066.33254
0	1	17280	26062.99684
0	1	18000	26024.50448
0	1	18720	26107.10774
0	1	19440	26233.32787
0	1	20160	26088.15296
0	1	20880	26155.00764
0	1	21600	26202.10736
0	1	22320	26334.76834
0	1	23040	26293.76542
0	1	23760	26062.84424
0	1	24480	26186.95032
0	1	25200	26571.20981
0	1	25920	26993.36628
0	1	26640	27391.92525
0	1	27360	27473.81423
0	1	28080	27322.86814
0	1	28800	27411.1279
0	1	29520	27538.65217
0	1	30240	27688.96639
0	1	30960	27814.96036
0	1	31680	27660.61704
0	1	32400	27741.92193
0	1	33120	27542.30516
0	1	33840	27556.52282
0	1	34560	27738.592
0	1	35280	28057.14661
0	1	36000	28216.49471
0	1	36720	28425.92506
0	1	37440	28791.30911
0	1	38160	28904.26341
0	1	38880	28700.58147
0	1	39600	28745.86288
0	1	40320	28989.56265
0	1	41040	29172.97263
0	1	41760	29196.42111
0	1	42480	29146.22747
0	1	43200	28952.56495
0	1	43920	29122.7937
0	1	44640	29219.50611
0	1	45360	29331.65516
0	1	46080	29376.56169
0	1	46800	29462.72164
0	1	47520	29443.78086
0	1	48240	29558.47599
0	1	48960	29603.96696
0	1	49680	29632.68756
0	1	50400	29747.71359
0	1	51120	29835.66492
0	1	51840	29900.60268
0	1	52560	29653.67294
0	1	53280	29916.24338
0	1	54000	29716.60158
0	1	54720	29656.70011
0	1	55440	29539.56908
0	1	56160	29430.12273
0	1	56880	29280.95681
0	1	57600	29192.90003
0	1	58320	29146.3475
0	1	59040	29099.28879
0	1	59760	29040.32632
0	1	60480	29140.93014
0	1	61200	29302.17914
0	1	61920	29022.90696
0	1	62640	29022.87266
0	1	63360	29026.97566
0	1	64080	29283.5639
0	1	64800	29348.93551
0	1	65520	29449.21444
0	1	66240	29483.95688
0	1	66960	29610.81274
0	1	67680	29577.48844
0	1	68400	29577.47973
0	1	69120	29625.23194
0	1	69840	29722.37631
0	1	70560	29698.91945
0	1	71280	29711.23988
0	1	72000	29590.84792
0	1	72720	29753.43444
0	1	73440	29872.41692
0	1	74160	29919.0703
0	1	74880	29801.3811
0	1	75600	29806.50575
0	1	76320	29840.61407
0	1	77040	29968.22631
0	1	77760	29919.21248
0	1	78480	29966.53766
0	1	79200	29950.55325
0	1	79920	29938.08556
0	1	80640	30086.22895
0	1	81360	30189.85771
0	1	82080	30035.46297
0	1	82800	30150.28538
0	1	83520	30213.17693
0	1	84240	30146.03142
0	1	84960	30027.82589
0	1	85680	29917.43238
0	1	86400	29891.26835
0	1	87120	29792.47898
0	1	87840	29851.35804
0	1	88560	30041.98726
0	1	89280	30083.49238
0	1	90000	30285.30321
0	1	90720	30579.59557
0	1	91440	30440.99822
0	1	92160	30480.32258
0	1	92880	30538.51243
0	1	93600	30397.91156
0	1	94320	30263.97118
0	1	95040	30259.43715
0	1	95760	30058.96793
0	1	96480	30002.02473
0	1	97200	30266.83438
0	1	97920	30076.58662
0	1	98640	30142.92009
0	1	99360	30333.3957
0	1	100080	30361.20798
0	1	100800	30440.02669
0	1	101520	30390.88192
0	1	102240	30523.96853
0	1	102960	30560.95143
0	1	103680	30675.0619
0	1	104400	30725.26427
0	1	105120	30648.93435
0	1	105840	30982.78537
0	1	106560	31019.27674
0	1	107280	31108.41328
0	1	108000	31041.02433
0	1	108720	31081.68227
0	1	109440	31032.36034
0	1	110160	30715.39761
0	1	110880	30868.26873
0	1	111600	31177.08668
0	1	112320	31158.21102
0	1	113040	31229.434
0	1	113760	31184.76807
0	1	114480	31405.9223
0	1	115200	31640.1857
0	1	115920	31672.4316
0	1	116640	31832.02643
0	1	117360	32033.66209
0	1	118080	32052.27433
0	1	118800	31929.70876
0	1	119520	31873.49863
0	1	120240	32051.06897
0	1	120960	32212.40886
0	1	121680	32341.09823
0	1	122400	32428.10686
0	1	123120	32569.99511
0	1	123840	32350.13895
0	1	124560	32546.19663
0	1	125280	32290.50216
0	1	126000	32321.8329
0	1	126720	32418.93387
0	1	127440	32332.76299
0	1	128160	32397.13446
0	1	128880	32491.94132
0	1	129600	32526.58913
0	2	720	23095.61223
0	2	1440	23101.83834
0	2	2160	23153.19936
0	2	2880	23521.01308
0	2	3600	23606.18205
0	2	4320	23801.99619
0	2	5040	23991.46409
0	2	5760	23916.15645
0	2	6480	23942.60767
0	2	7200	24044.48716
0	2	7920	24264.8087
0	2	8640	24304.64136
0	2	9360	24328.5903
0	2	10080	24368.58192
0	2	10800	24441.45263
0	2	11520	24564.49173
0	2	12240	24631.84855
0	2	12960	24660.91017
0	2	13680	24460.23084
0	2	14400	24506.29796
0	2	15120	24714.00204
0	2	15840	24924.14207
0	2	16560	25034.6043
0	2	17280	25109.7774
0	2	18000	25074.45729
0	2	18720	25293.4382
0	2	19440	25432.20776
0	2	20160	25489.03474
0	2	20880	25669.16225
0	2	21600	25823.75668
0	2	22320	25894.9212
0	2	23040	26061.98053
0	2	23760	25715.75697
0	2	24480	25673.04778
0	2	25200	26025.43588
0	2	25920	26075.33976
0	2	26640	26431.12062
0	2	27360	26648.79971
0	2	28080	26630.88068
0	2	28800	26568.15595
0	2	29520	26754.13788
0	2	30240	26963.22885
0	2	30960	27084.05657
0	2	31680	27114.52028
0	2	32400	27233.76449
0	2	33120	27012.5246
0	2	33840	27035.96869
0	2	34560	26986.54838
0	2	35280	27090.25263
0	2	36000	27243.19368
0	2	36720	27245.99575
0	2	37440	27265.34354
0	2	38160	27302.22635
0	2	38880	27158.69137
0	2	39600	27143.23063
0	2	40320	27251.37131
0	2	41040	27234.8753
0	2	41760	27130.01944
0	2	42480	27089.08842
0	2	43200	27072.03574
0	2	43920	27263.87482
0	2	44640	27351.64566
0	2	45360	27464.23645
0	2	46080	27466.4645
0	2	46800	27715.0814
0	2	47520	27898.89594
0	2	48240	27935.68468
0	2	48960	27916.94775
0	2	49680	27975.76618
0	2	50400	28133.87028
0	2	51120	28176.06796
0	2	51840	28311.00823
0	2	52560	28308.4241
0	2	53280	28495.08822
0	2	54000	28415.45678
0	2	54720	28485.5973
0	2	55440	28583.64959
0	2	56160	28742.92264
0	2	56880	28672.11214
0	2	57600	28412.39249
0	2	58320	28337.67841
0	2	59040	28248.17445
0	2	59760	28315.38038
0	2	60480	28319.85029
0	2	61200	28570.01608
0	2	61920	28541.89216
0	2	62640	28709.57202
0	2	63360	28778.71681
0	2	64080	28659.03376
0	2	64800	28654.03212
0	2	65520	28839.21932
0	2	66240	28830.42249
0	2	66960	28734.42725
0	2	67680	28604.95405
0	2	68400	28766.4174
0	2	69120	28726.34846
0	2	69840	28992.36078
0	2	70560	28772.55698
0	2	71280	28478.73385
0	2	72000	28482.96705
0	2	72720	28757.46131
0	2	73440	28759.52158
0	2	74160	28739.93795
0	2	74880	28651.71292
0	2	75600	28636.34366
0	2	76320	28607.36674
0	2	77040	28621.7362
0	2	77760	28517.18546
0	2	78480	28393.95291
0	2	79200	28500.37055
0	2	79920	28717.84183
0	2	80640	28930.34325
0	2	81360	28920.74152
0	2	82080	28980.67185
0	2	82800	29122.29153
0	2	83520	29062.71289
0	2	84240	29070.43335
0	2	84960	29047.14283
0	2	85680	28863.05626
0	2	86400	28857.14421
0	2	87120	29020.02734
0	2	87840	28918.91008
0	2	88560	28899.76907
0	2	89280	28958.52368
0	2	90000	29132.03416
0	2	90720	29160.1731
0	2	91440	29264.23207
0	2	92160	29295.52834
0	2	92880	29213.08693
0	2	93600	29101.00079
0	2	94320	29023.30135
0	2	95040	29072.5425
0	2	95760	29248.06649
0	2	96480	29423.89648
0	2	97200	29511.19355
0	2	97920	29413.27799
0	2	98640	29504.41456
0	2	99360	29280.4997
0	2	100080	29522.06061
0	2	100800	29897.11177
0	2	101520	29797.26406
0	2	102240	29827.404
0	2	102960	29789.41296
0	2	103680	29820.49047
0	2	104400	29813.19314
0	2	105120	29809.48298
0	2	105840	29911.50786
0	2	106560	29927.69953
0	2	107280	29844.41123
0	2	108000	29781.11522
0	2	108720	29721.35408
0	2	109440	29569.52288
0	2	110160	29343.71395
0	2	110880	29422.03399
0	2	111600	29438.85307
0	2	112320	29193.63641
0	2	113040	29235.3161
0	2	113760	29275.17118
0	2	114480	29339.24623
0	2	115200	29517.52911
0	2	115920	29680.39076
0	2	116640	29808.74977
0	2	117360	29921.74317
0	2	118080	30014.87424
0	2	118800	29999.14862
0	2	119520	30134.55044
0	2	120240	30196.61234
0	2	120960	30037.83618
0	2	121680	30469.3644
0	2	122400	30644.85584
0	2	123120	30847.15657
0	2	123840	31062.59186
0	2	124560	30989.31272
0	2	125280	30738.1189
0	2	126000	30772.89319
0	2	126720	30755.44487
0	2	127440	30699.2542
0	2	128160	30918.14766
0	2	128880	31057.21012
0	2	129600	30958.73787
0	3	720	23114.77795
0	3	1440	23117.71521
0	3	2160	23063.30997
0	3	2880	23142.66349
0	3	3600	23277.20555
0	3	4320	23368.94773
0	3	5040	23536.51508
0	3	5760	23584.21609
0	3	6480	23671.58261
0	3	7200	23814.77725
0	3	7920	23985.90546
0	3	8640	23989.51915
0	3	9360	23913.12226
0	3	10080	24102.97848
0	3	10800	24299.30868
0	3	11520	24448.33564
0	3	12240	24403.04227
0	3	12960	24367.9554
0	3	13680	24324.67528
0	3	14400	24312.86654
0	3	15120	24523.49085
0	3	15840	24867.19292
0	3	16560	24948.73197
0	3	17280	24764.34272
0	3	18000	24606.70957
0	3	18720	24611.50941
0	3	19440	24738.4067
0	3	20160	24710.00939
0	3	20880	24826.46809
0	3	21600	24819.05371
0	3	22320	25073.91566
0	3	23040	25191.53985
0	3	23760	25169.82958
0	3	24480	25315.61858
0	3	25200	25500.92622
0	3	25920	25774.60763
0	3	26640	25817.26823
0	3	27360	25863.84435
0	3	28080	25812.47457
0	3	28800	25952.55348
0	3	29520	26343.84101
0	3	30240	26614.26315
0	3	30960	26790.2902
0	3	31680	26728.62973
0	3	32400	26694.09735
0	3	33120	26851.84712
0	3	33840	26990.53859
0	3	34560	27007.02213
0	3	35280	26983.53914
0	3	36000	27104.21862
0	3	36720	27103.60839
0	3	37440	27261.36576
0	3	38160	27349.06996
0	3	38880	27476.3598
0	3	39600	27445.39403
0	3	40320	27677.38466
0	3	41040	27765.29099
0	3	41760	27858.28084
0	3	42480	27756.49084
0	3	43200	27623.34628
0	3	43920	27893.33879
0	3	44640	27943.86077
0	3	45360	28052.08815
0	3	46080	28127.10371
0	3	46800	28312.56162
0	3	47520	28342.93163
0	3	48240	28134.52676
0	3	48960	28204.3632
0	3	49680	28197.52403
0	3	50400	28121.66885
0	3	51120	28161.05676
0	3	51840	28265.25939
0	3	52560	28281.15234
0	3	53280	28320.78692
0	3	54000	28249.41113
0	3	54720	28389.84624
0	3	55440	28288.98627
0	3	56160	28220.84646
0	3	56880	28167.16648
0	3	57600	28025.85495
0	3	58320	27995.09751
0	3	59040	27875.93853
0	3	59760	28026.23151
0	3	60480	28140.19127
0	3	61200	28240.69677
0	3	61920	28120.03186
0	3	62640	28062.45628
0	3	63360	28133.67269
0	3	64080	28372.60516
0	3	64800	28429.78044
0	3	65520	28624.23985
0	3	66240	28925.00641
0	3	66960	29036.7778
0	3	67680	28902.80074
0	3	68400	28948.71629
0	3	69120	28890.10431
0	3	69840	28838.19975
0	3	70560	28641.39854
0	3	71280	28511.03922
0	3	72000	28517.23982
0	3	72720	28688.12352
0	3	73440	28784.86581
0	3	74160	28701.35489
0	3	74880	28757.07069
0	3	75600	28796.76259
0	3	76320	28848.30328
0	3	77040	28900.83949
0	3	77760	28886.06935
0	3	78480	28897.10874
0	3	79200	28923.10452
0	3	79920	28841.23562
0	3	80640	28961.44112
0	3	81360	29171.37644
0	3	82080	29133.67864
0	3	82800	28991.02516
0	3	83520	28756.25701
0	3	84240	28772.3208
0	3	84960	28614.04385
0	3	85680	28672.27094
0	3	86400	28625.01142
0	3	87120	28725.76612
0	3	87840	28953.12533
0	3	88560	28955.15769
0	3	89280	29171.28054
0	3	90000	29382.3031
0	3	90720	29576.2361
0	3	91440	29648.26267
0	3	92160	29870.92318
0	3	92880	29996.00034
0	3	93600	29728.77483
0	3	94320	29639.16169
0	3	95040	29780.52521
0	3	95760	29894.09136
0	3	96480	30005.33628
0	3	97200	29973.23796
0	3	97920	29806.09593
0	3	98640	29839.41101
0	3	99360	29783.73854
0	3	100080	29865.38175
0	3	100800	29753.979
0	3	101520	29868.75872
0	3	102240	30113.18985
0	3	102960	30120.67908
0	3	103680	30295.33661
0	3	104400	30360.28792
0	3	105120	30368.89883
0	3	105840	30545.54423
0	3	106560	30446.10061
0	3	107280	30326.59982
0	3	108000	30162.11381
0	3	108720	30180.73222
0	3	109440	30390.38192
0	3	110160	30298.06666
0	3	110880	30363.68165
0	3	111600	30462.93024
0	3	112320	30591.70551
0	3	113040	30774.5867
0	3	113760	30801.47694
0	3	114480	30764.34359
0	3	115200	30883.29817
0	3	115920	31025.44147
0	3	116640	31017.82423
0	3	117360	31055.97835
0	3	118080	31027.87921
0	3	118800	31060.52903
0	3	119520	31232.67505
0	3	120240	31472.79574
0	3	120960	31200.01492
0	3	121680	31241.23162
0	3	122400	31287.24596
0	3	123120	31603.45717
0	3	123840	31703.76215
0	3	124560	31718.54033
0	3	125280	31498.40784
0	3	126000	31356.77082
0	3	126720	31419.85678
0	3	127440	31155.513
0	3	128160	31176.33215
0	3	128880	31120.15852
0	3	129600	31115.88264
0	4	720	23392.02724
0	4	1440	23456.01669
0	4	2160	23528.6224
0	4	2880	23768.62565
0	4	3600	23801.59863
0	4	4320	23896.60694
0	4	5040	24084.55588
0	4	5760	23981.96338
0	4	6480	23893.59168
0	4	7200	23889.11616
0	4	7920	24183.6771
0	4	8640	24185.21895
0	4	9360	24431.13819
0	4	10080	24684.76762
0	4	10800	24695.09634
0	4	11520	24917.23044
0	4	12240	25035.93508
0	4	12960	25098.53166
0	4	13680	24988.11737
0	4	14400	25048.55023
0	4	15120	25199.06382
0	4	15840	25358.28491
0	4	16560	25566.16757
0	4	17280	25667.86763
0	4	18000	25541.51545
0	4	18720	25693.3409
0	4	19440	25968.0711
0	4	20160	26017.02478
0	4	20880	26032.45076
0	4	21600	26072.68781
0	4	22320	26138.24937
0	4	23040	26347.98452
0	4	23760	26443.83769
0	4	24480	26316.1287
0	4	25200	26510.18612
0	4	25920	26971.0725
0	4	26640	27204.71813
0	4	27360	27245.8427
0	4	28080	27295.11878
0	4	28800	27292.54338
0	4	29520	27380.87994
0	4	30240	27573.26606
0	4	30960	27559.2574
0	4	31680	27560.27857
0	4	32400	27494.48262
0	4	33120	27510.16159
0	4	33840	27567.54614
0	4	34560	27628.82735
0	4	35280	27562.64187
0	4	36000	27879.73417
0	4	36720	27927.19868
0	4	37440	27938.53153
0	4	38160	27949.43316
0	4	38880	28054.33338
0	4	39600	28160.23815
0	4	40320	28202.26899
0	4	41040	28330.11348
0	4	41760	28279.0797
0	4	42480	28165.24408
0	4	43200	28024.66115
0	4	43920	28169.24801
0	4	44640	28432.03131
0	4	45360	28393.69159
0	4	46080	28344.9563
0	4	46800	28557.64005
0	4	47520	28544.98274
0	4	48240	28715.04898
0	4	48960	28771.45759
0	4	49680	28957.98766
0	4	50400	29073.5614
0	4	51120	29150.60038
0	4	51840	29086.48104
0	4	52560	28876.73789
0	4	53280	29034.25341
0	4	54000	28927.622
0	4	54720	28905.83988
0	4	55440	28818.8978
0	4	56160	28895.53051
0	4	56880	28820.23394
0	4	57600	28859.02843
0	4	58320	28831.71418
0	4	59040	28966.85135
0	4	59760	29173.41884
0	4	60480	29259.27085
0	4	61200	29216.42171
0	4	61920	29167.70703
0	4	62640	29148.34118
0	4	63360	29251.32303
0	4	64080	29152.54697
0	4	64800	29079.25355
0	4	65520	29146.08941
0	4	66240	29427.49957
0	4	66960	29472.0749
0	4	67680	29219.58374
0	4	68400	29382.75588
0	4	69120	29433.2346
0	4	69840	29427.76973
0	4	70560	29339.76388
0	4	71280	29412.45697
0	4	72000	29411.29426
0	4	72720	29643.51051
0	4	73440	29732.99746
0	4	74160	29673.78224
0	4	74880	29616.89229
0	4	75600	29688.69604
0	4	76320	29759.07989
0	4	77040	29805.74745
0	4	77760	29664.40753
0	4	78480	29608.15472
0	4	79200	29751.44989
0	4	79920	29848.2121
0	4	80640	29866.21666
0	4	81360	29968.99758
0	4	82080	30077.39953
0	4	82800	30186.99809
0	4	83520	29933.28992
0	4	84240	29744.32097
0	4	84960	29705.27724
0	4	85680	29532.70363
0	4	86400	29324.11622
0	4	87120	29388.80773
0	4	87840	29316.3435
0	4	88560	29246.8503
0	4	89280	29364.21218
0	4	90000	29406.05981
0	4	90720	29618.46026
0	4	91440	29630.30586
0	4	92160	29648.88956
0	4	92880	29723.32969
0	4	93600	29409.86761
0	4	94320	29345.32558
0	4	95040	29370.53499
0	4	95760	29506.86722
0	4	96480	29590.70395
0	4	97200	29547.6619
0	4	97920	29542.76721
0	4	98640	29485.15375
0	4	99360	29401.4303
0	4	100080	29111.56318
0	4	100800	29165.38099
0	4	101520	28992.62157
0	4	102240	29216.30489
0	4	102960	29132.92876
0	4	103680	29206.77286
0	4	104400	29256.14767
0	4	105120	29367.62561
0	4	105840	29461.86133
0	4	106560	29329.16108
0	4	107280	29496.21217
0	4	108000	29474.7258
0	4	108720	29399.34996
0	4	109440	29455.36697
0	4	110160	29462.412
0	4	110880	29662.71425
0	4	111600	29858.87425
0	4	112320	29757.22696
0	4	113040	29706.97959
0	4	113760	29593.25045
0	4	114480	29374.37246
0	4	115200	29549.2874
0	4	115920	29737.7817
0	4	116640	30041.20017
0	4	117360	30213.11322
0	4	118080	30428.45557
0	4	118800	30532.50851
0	4	119520	30533.09103
0	4	120240	30422.02876
0	4	120960	30485.00219
0	4	121680	30525.8438
0	4	122400	30501.63529
0	4	123120	30629.01265
0	4	123840	30619.6549
0	4	124560	30526.29729
0	4	125280	30306.50703
0	4	126000	30221.64494
0	4	126720	30179.36664
0	4	127440	30110.64007
0	4	128160	30276.20395
0	4	128880	30101.65077
0	4	129600	30000.94182
0	5	720	23517.43447
0	5	1440	23656.32103
0	5	2160	23796.23207
0	5	2880	23957.10579
0	5	3600	24152.16514
0	5	4320	24375.65351
0	5	5040	24363.09791
0	5	5760	24300.13911
0	5	6480	24507.12588
0	5	7200	24692.36342
0	5	7920	24623.4875
0	5	8640	24734.81717
0	5	9360	24782.5162
0	5	10080	24876.89077
0	5	10800	24800.54179
0	5	11520	24947.73551
0	5	12240	25045.44896
0	5	12960	24871.71985
0	5	13680	24858.15576
0	5	14400	24919.54078
0	5	15120	25115.91925
0	5	15840	25079.09757
0	5	16560	25169.42806
0	5	17280	25076.31073
0	5	18000	25019.86814
0	5	18720	24983.61769
0	5	19440	25219.39609
0	5	20160	25326.59669
0	5	20880	25331.4215
0	5	21600	25267.68739
0	5	22320	25390.79167
0	5	23040	25442.23666
0	5	23760	25355.1258
0	5	24480	25381.60016
0	5	25200	25450.96662
0	5	25920	25605.77721
0	5	26640	25723.42896
0	5	27360	25794.53964
0	5	28080	25763.30557
0	5	28800	25878.09066
0	5	29520	26035.22343
0	5	30240	26011.20767
0	5	30960	26043.65437
0	5	31680	26140.14673
0	5	32400	26363.8077
0	5	33120	26410.782
0	5	33840	26351.06315
0	5	34560	26383.51569
0	5	35280	26653.57432
0	5	36000	26916.08925
0	5	36720	26903.31509
0	5	37440	26994.8671
0	5	38160	27200.06139
0	5	38880	27236.86847
0	5	39600	27389.20693
0	5	40320	27519.73502
0	5	41040	27607.10302
0	5	41760	27671.85514
0	5	42480	27609.92118
0	5	43200	27712.85329
0	5	43920	27784.19036
0	5	44640	27722.66736
0	5	45360	27713.09895
0	5	46080	27814.92367
0	5	46800	28125.17378
0	5	47520	28243.66123
0	5	48240	28400.06449
0	5	48960	28512.27737
0	5	49680	28674.46359
0	5	50400	28661.14606
0	5	51120	28923.33087
0	5	51840	28981.87594
0	5	52560	28906.16723
0	5	53280	29080.19008
0	5	54000	29096.37359
0	5	54720	29122.54948
0	5	55440	29410.08672
0	5	56160	29329.62885
0	5	56880	29350.29237
0	5	57600	29212.90445
0	5	58320	29394.76019
0	5	59040	29230.04086
0	5	59760	29259.00965
0	5	60480	29270.67651
0	5	61200	29509.04306
0	5	61920	29503.11015
0	5	62640	29577.34912
0	5	63360	29409.16422
0	5	64080	29234.58431
0	5	64800	29188.23812
0	5	65520	29394.31226
0	5	66240	29536.09097
0	5	66960	29768.6051
0	5	67680	30039.99968
0	5	68400	30204.61492
0	5	69120	30318.0888
0	5	69840	30156.93049
0	5	70560	30159.90595
0	5	71280	30225.61925
0	5	72000	30171.19175
0	5	72720	30246.04544
0	5	73440	30411.89566
0	5	74160	30565.30087
0	5	74880	30759.85631
0	5	75600	30682.72214
0	5	76320	30534.41315
0	5	77040	30698.73425
0	5	77760	30606.94857
0	5	78480	30441.88314
0	5	79200	30660.769
0	5	79920	30720.34194
0	5	80640	30486.28763
0	5	81360	30357.08662
0	5	82080	30351.02842
0	5	82800	30339.12882
0	5	83520	30303.70471
0	5	84240	30382.16842
0	5	84960	30064.73107
0	5	85680	29870.88005
0	5	86400	30065.6072
0	5	87120	30218.14741
0	5	87840	30361.81632
0	5	88560	30341.89534
0	5	89280	30297.74253
0	5	90000	30275.60387
0	5	90720	30257.52452
0	5	91440	30299.42275
0	5	92160	30560.84328
0	5	92880	30762.1336
0	5	93600	30504.54823
0	5	94320	30252.22679
0	5	95040	30079.9667
0	5	95760	30093.30461
0	5	96480	30124.80914
0	5	97200	30011.74206
0	5	97920	29884.8409
0	5	98640	29882.55899
0	5	99360	29819.90156
0	5	100080	29896.9779
0	5	100800	30000.96192
0	5	101520	30030.68562
0	5	102240	30175.6309
0	5	102960	30086.21421
0	5	103680	30136.61836
0	5	104400	30114.11505
0	5	105120	30066.22782
0	5	105840	30321.90558
0	5	106560	30539.87715
0	5	107280	30616.85308
0	5	108000	30658.40566
0	5	108720	30788.99037
0	5	109440	30717.5809
0	5	110160	30532.99682
0	5	110880	30521.51882
0	5	111600	30463.05176
0	5	112320	30309.70093
0	5	113040	30261.91678
0	5	113760	30320.88024
0	5	114480	30175.92968
0	5	115200	30308.57122
0	5	115920	30223.39651
0	5	116640	30362.83243
0	5	117360	30303.6938
0	5	118080	30458.54602
0	5	118800	30530.8684
0	5	119520	30893.23979
0	5	120240	30966.08545
0	5	120960	30820.68803
0	5	121680	30884.09343
0	5	122400	31284.37951
0	5	123120	31418.81915
0	5	123840	31409.05626
0	5	124560	31500.35404
0	5	125280	31667.72619
0	5	126000	31925.66853
0	5	126720	31806.3727
0	5	127440	31649.78067
0	5	128160	31748.33953
0	5	128880	31744.30266
0	5	129600	31549.17453
1	0	720	23285.38931
1	0	1440	23288.34636
1	0	2160	23286.53562
1	0	2880	23481.46286
1	0	3600	23556.71259
1	0	4320	23708.91708
1	0	5040	23720.78583
1	0	5760	23671.02307
1	0	6480	23689.32432
1	0	7200	23738.6309
1	0	7920	23883.5508
1	0	8640	23926.46683
1	0	9360	23887.50348
1	0	10080	24090.62075
1	0	10800	24000.76508
1	0	11520	23941.13291
1	0	12240	23871.6523
1	0	12960	23956.77834
1	0	13680	23838.77044
1	0	14400	23735.57532
1	0	15120	23850.4242
1	0	15840	23770.76264
1	0	16560	23876.29312
1	0	17280	23952.31197
1	0	18000	24111.44446
1	0	18720	24112.2253
1	0	19440	24260.46322
1	0	20160	24433.78438
1	0	20880	24674.9459
1	0	21600	24672.04603
1	0	22320	24684.16264
1	0	23040	24836.62713
1	0	23760	24802.50125
1	0	24480	24747.69973
1	0	25200	24869.3885
1	0	25920	25123.6961
1	0	26640	25304.92991
1	0	27360	25389.64496
1	0	28080	25357.2318
1	0	28800	25373.6915
1	0	29520	25401.63432
1	0	30240	25513.15505
1	0	30960	25530.67776
1	0	31680	25568.43571
1	0	32400	25552.38908
1	0	33120	25489.8867
1	0	33840	25562.49524
1	0	34560	25499.79629
1	0	35280	25634.53576
1	0	36000	25475.86217
1	0	36720	25357.03865
1	0	37440	25423.55394
1	0	38160	25549.92804
1	0	38880	25285.29196
1	0	39600	25336.38725
1	0	40320	25460.59444
1	0	41040	25278.15286
1	0	41760	25195.48821
1	0	42480	25153.41915
1	0	43200	25199.84493
1	0	43920	25410.75341
1	0	44640	25699.87609
1	0	45360	25822.50534
1	0	46080	25852.21307
1	0	46800	26021.00212
1	0	47520	26204.81214
1	0	48240	26368.50277
1	0	48960	26415.22292
1	0	49680	26523.20569
1	0	50400	26482.81528
1	0	51120	26525.87324
1	0	51840	26553.28447
1	0	52560	26347.60744
1	0	53280	26464.16893
1	0	54000	26494.63294
1	0	54720	26672.87117
1	0	55440	26862.77125
1	0	56160	26973.06131
1	0	56880	26872.93996
1	0	57600	26785.20135
1	0	58320	26752.16931
1	0	59040	26743.79039
1	0	59760	27035.33059
1	0	60480	27053.30525
1	0	61200	26999.86197
1	0	61920	27133.86214
1	0	62640	27070.69332
1	0	63360	26973.4847
1	0	64080	27010.00868
1	0	64800	27079.33732
1	0	65520	26950.10564
1	0	66240	27048.68458
1	0	66960	26990.55759
1	0	67680	27050.56203
1	0	68400	27130.05767
1	0	69120	27323.8219
1	0	69840	27346.86772
1	0	70560	27165.14234
1	0	71280	27143.66993
1	0	72000	27118.25157
1	0	72720	27341.33885
1	0	73440	27390.80505
1	0	74160	27605.51805
1	0	74880	27784.92993
1	0	75600	27893.10369
1	0	76320	27888.90462
1	0	77040	27898.20436
1	0	77760	27894.13521
1	0	78480	27574.94882
1	0	79200	27751.40538
1	0	79920	27648.27236
1	0	80640	27824.70676
1	0	81360	27894.54706
1	0	82080	27851.91591
1	0	82800	28073.84828
1	0	83520	28167.74173
1	0	84240	28340.63709
1	0	84960	28350.11753
1	0	85680	28323.9048
1	0	86400	28299.39873
1	0	87120	28306.87678
1	0	87840	28212.001
1	0	88560	28077.66247
1	0	89280	28082.07322
1	0	90000	28012.39917
1	0	90720	28179.83728
1	0	91440	28176.30226
1	0	92160	28352.90849
1	0	92880	28663.32669
1	0	93600	28597.87383
1	0	94320	28459.60211
1	0	95040	28410.29756
1	0	95760	28577.20203
1	0	96480	28551.8892
1	0	97200	28474.14939
1	0	97920	28374.75953
1	0	98640	28462.72563
1	0	99360	28579.51262
1	0	100080	28591.87769
1	0	100800	28613.54298
1	0	101520	28433.57857
1	0	102240	28418.33438
1	0	102960	28310.73905
1	0	103680	28200.33191
1	0	104400	28312.25387
1	0	105120	28288.51316
1	0	105840	28233.45848
1	0	106560	28028.0903
1	0	107280	28158.53398
1	0	108000	28286.46366
1	0	108720	28440.8051
1	0	109440	28408.36153
1	0	110160	28272.6577
1	0	110880	28301.04219
1	0	111600	28313.52899
1	0	112320	28187.86985
1	0	113040	28196.74825
1	0	113760	28391.09734
1	0	114480	28480.8454
1	0	115200	28477.52534
1	0	115920	28527.45744
1	0	116640	28650.15112
1	0	117360	28819.0619
1	0	118080	28780.26605
1	0	118800	28477.88194
1	0	119520	28675.9564
1	0	120240	28758.1781
1	0	120960	28650.215
1	0	121680	28849.09074
1	0	122400	28822.75772
1	0	123120	28881.26442
1	0	123840	28984.49354
1	0	124560	28920.55129
1	0	125280	28847.72576
1	0	126000	29016.68275
1	0	126720	28999.9648
1	0	127440	28918.63686
1	0	128160	29180.17694
1	0	128880	29082.2838
1	0	129600	29025.38238
1	1	720	23405.76609
1	1	1440	23458.49197
1	1	2160	23610.72951
1	1	2880	23717.26096
1	1	3600	23713.18321
1	1	4320	23861.03896
1	1	5040	23868.17925
1	1	5760	23882.09485
1	1	6480	23762.72884
1	1	7200	23811.34895
1	1	7920	23854.76787
1	1	8640	23800.458
1	1	9360	23878.69535
1	1	10080	23986.67145
1	1	10800	24091.70494
1	1	11520	24049.93316
1	1	12240	24083.75653
1	1	12960	23897.9377
1	1	13680	23666.16446
1	1	14400	23636.52561
1	1	15120	23797.05932
1	1	15840	24021.4494
1	1	16560	24079.58208
1	1	17280	23989.24916
1	1	18000	23929.86806
1	1	18720	23946.77373
1	1	19440	24142.56413
1	1	20160	24006.81361
1	1	20880	24128.44305
1	1	21600	24004.90353
1	1	22320	24115.11561
1	1	23040	24231.16807
1	1	23760	24106.78825
1	1	24480	24322.46978
1	1	25200	24600.4355
1	1	25920	24961.73374
1	1	26640	25230.23615
1	1	27360	25342.56163
1	1	28080	25204.76229
1	1	28800	25286.2902
1	1	29520	25556.34554
1	1	30240	25745.83335
1	1	30960	25927.89214
1	1	31680	25898.37899
1	1	32400	25907.12699
1	1	33120	25852.57534
1	1	33840	25935.03715
1	1	34560	26128.28149
1	1	35280	26104.77484
1	1	36000	26177.23736
1	1	36720	26329.41035
1	1	37440	26401.33852
1	1	38160	26501.02867
1	1	38880	26535.20523
1	1	39600	26511.56479
1	1	40320	26679.54214
1	1	41040	26666.85927
1	1	41760	26628.87817
1	1	42480	26561.67677
1	1	43200	26522.86882
1	1	43920	26632.84851
1	1	44640	26632.65585
1	1	45360	26694.49908
1	1	46080	26744.01433
1	1	46800	26916.57056
1	1	47520	26930.92437
1	1	48240	26929.82413
1	1	48960	26915.31998
1	1	49680	26936.28288
1	1	50400	27061.50136
1	1	51120	27301.51732
1	1	51840	27488.42519
1	1	52560	27371.08639
1	1	53280	27442.2574
1	1	54000	27380.45964
1	1	54720	27460.78966
1	1	55440	27496.16222
1	1	56160	27521.62383
1	1	56880	27290.07896
1	1	57600	27129.05969
1	1	58320	27096.8542
1	1	59040	27069.23686
1	1	59760	27141.66718
1	1	60480	27184.17651
1	1	61200	27348.84303
1	1	61920	27162.2691
1	1	62640	27495.58758
1	1	63360	27505.67088
1	1	64080	27680.97694
1	1	64800	27662.20197
1	1	65520	27683.10222
1	1	66240	27597.24725
1	1	66960	27870.32505
1	1	67680	27852.79354
1	1	68400	27836.60839
1	1	69120	27851.23789
1	1	69840	28044.44716
1	1	70560	28045.95059
1	1	71280	28006.96087
1	1	72000	28046.00036
1	1	72720	28185.91178
1	1	73440	28372.78767
1	1	74160	28222.78407
1	1	74880	28186.05895
1	1	75600	28301.91318
1	1	76320	28324.87375
1	1	77040	28228.336
1	1	77760	28194.37818
1	1	78480	28227.95467
1	1	79200	28453.12177
1	1	79920	28518.07447
1	1	80640	28595.73426
1	1	81360	28676.04397
1	1	82080	28604.68603
1	1	82800	28574.31615
1	1	83520	28541.88044
1	1	84240	28318.72788
1	1	84960	28190.89079
1	1	85680	28115.36292
1	1	86400	27763.59693
1	1	87120	27798.88742
1	1	87840	28070.06596
1	1	88560	27985.43822
1	1	89280	28050.57197
1	1	90000	28267.5693
1	1	90720	28565.2729
1	1	91440	28357.60181
1	1	92160	28395.49314
1	1	92880	28383.18624
1	1	93600	28317.55667
1	1	94320	28377.83231
1	1	95040	28366.36809
1	1	95760	28215.37326
1	1	96480	28163.84121
1	1	97200	28305.76427
1	1	97920	28499.92404
1	1	98640	28534.97258
1	1	99360	28505.26288
1	1	100080	28616.69504
1	1	100800	28855.83064
1	1	101520	28953.78021
1	1	102240	28940.5736
1	1	102960	28816.1122
1	1	103680	28794.77021
1	1	104400	28801.38129
1	1	105120	28743.89925
1	1	105840	28804.09394
1	1	106560	28789.34305
1	1	107280	28839.30028
1	1	108000	28893.2267
1	1	108720	28828.69208
1	1	109440	28788.31029
1	1	110160	28606.7199
1	1	110880	28727.85714
1	1	111600	28678.39593
1	1	112320	28706.32666
1	1	113040	28942.78671
1	1	113760	29166.35295
1	1	114480	29050.21889
1	1	115200	29068.21151
1	1	115920	29273.04665
1	1	116640	29319.79318
1	1	117360	29429.02012
1	1	118080	29580.89978
1	1	118800	29495.06561
1	1	119520	29630.84118
1	1	120240	29818.01439
1	1	120960	29600.62691
1	1	121680	29714.91005
1	1	122400	29978.70268
1	1	123120	30102.57549
1	1	123840	30015.00911
1	1	124560	30129.25275
1	1	125280	30053.93449
1	1	126000	30028.60594
1	1	126720	29967.77299
1	1	127440	29857.81605
1	1	128160	29850.49706
1	1	128880	29931.29631
1	1	129600	30034.22828
1	2	720	23026.58849
1	2	1440	22982.62944
1	2	2160	23026.53368
1	2	2880	23334.91534
1	2	3600	23316.92478
1	2	4320	23366.65914
1	2	5040	23540.96469
1	2	5760	23524.86882
1	2	6480	23471.83063
1	2	7200	23549.61977
1	2	7920	23724.26921
1	2	8640	23717.14901
1	2	9360	23781.13041
1	2	10080	23853.13773
1	2	10800	23750.89016
1	2	11520	23819.37661
1	2	12240	23968.93519
1	2	12960	23919.77922
1	2	13680	23575.53525
1	2	14400	23376.3171
1	2	15120	23444.84203
1	2	15840	23616.28973
1	2	16560	23816.20026
1	2	17280	23689.19741
1	2	18000	23621.40565
1	2	18720	23871.60998
1	2	19440	23943.32943
1	2	20160	23790.43674
1	2	20880	23759.88237
1	2	21600	23752.0625
1	2	22320	23833.66945
1	2	23040	23976.00827
1	2	23760	23803.35184
1	2	24480	23743.05766
1	2	25200	23949.12776
1	2	25920	24171.42164
1	2	26640	24392.65465
1	2	27360	24503.22795
1	2	28080	24370.80789
1	2	28800	24373.50438
1	2	29520	24506.3089
1	2	30240	24608.5274
1	2	30960	24477.5902
1	2	31680	24548.42346
1	2	32400	24582.19773
1	2	33120	24302.63724
1	2	33840	24183.73074
1	2	34560	24031.8496
1	2	35280	24096.02463
1	2	36000	24177.98037
1	2	36720	24152.19922
1	2	37440	24184.70475
1	2	38160	24220.25417
1	2	38880	24259.17124
1	2	39600	24561.31608
1	2	40320	24684.34162
1	2	41040	24764.71226
1	2	41760	24881.11123
1	2	42480	25038.20188
1	2	43200	24976.43152
1	2	43920	25021.19798
1	2	44640	25193.84143
1	2	45360	25305.86852
1	2	46080	25425.60657
1	2	46800	25577.73434
1	2	47520	25618.90645
1	2	48240	25765.13263
1	2	48960	25852.60622
1	2	49680	25804.41865
1	2	50400	25958.1018
1	2	51120	26039.05629
1	2	51840	26102.2578
1	2	52560	26047.14233
1	2	53280	26283.25836
1	2	54000	26268.81558
1	2	54720	26255.12767
1	2	55440	26204.41487
1	2	56160	26195.53738
1	2	56880	26150.97815
1	2	57600	25968.79502
1	2	58320	25939.83431
1	2	59040	26022.48385
1	2	59760	26029.59952
1	2	60480	26000.38478
1	2	61200	26098.53467
1	2	61920	26119.07758
1	2	62640	26149.8982
1	2	63360	26328.30996
1	2	64080	26439.17529
1	2	64800	26392.89502
1	2	65520	26437.31892
1	2	66240	26425.75611
1	2	66960	26537.47464
1	2	67680	26498.81843
1	2	68400	26482.38296
1	2	69120	26468.74587
1	2	69840	26550.38752
1	2	70560	26230.01122
1	2	71280	26002.01465
1	2	72000	25930.38718
1	2	72720	26170.67989
1	2	73440	26156.41258
1	2	74160	26180.62028
1	2	74880	26244.31049
1	2	75600	26258.55706
1	2	76320	26148.46703
1	2	77040	26105.69014
1	2	77760	26131.5508
1	2	78480	25958.90087
1	2	79200	26052.55625
1	2	79920	26241.51393
1	2	80640	26406.61898
1	2	81360	26455.32402
1	2	82080	26289.16218
1	2	82800	26345.52296
1	2	83520	26439.42422
1	2	84240	26425.96091
1	2	84960	26300.8976
1	2	85680	26254.42054
1	2	86400	26222.35933
1	2	87120	26289.13884
1	2	87840	26200.4744
1	2	88560	26179.88356
1	2	89280	26276.13073
1	2	90000	26505.73925
1	2	90720	26601.13237
1	2	91440	26684.12818
1	2	92160	26613.51446
1	2	92880	26777.72005
1	2	93600	26735.94606
1	2	94320	26781.52541
1	2	95040	26996.69808
1	2	95760	27071.55364
1	2	96480	27300.10228
1	2	97200	27313.01435
1	2	97920	27324.13352
1	2	98640	27362.05052
1	2	99360	27317.60032
1	2	100080	27344.45861
1	2	100800	27449.00751
1	2	101520	27434.14612
1	2	102240	27504.2593
1	2	102960	27478.37893
1	2	103680	27639.74779
1	2	104400	27718.57552
1	2	105120	27564.81891
1	2	105840	27691.10351
1	2	106560	27651.3576
1	2	107280	27656.8783
1	2	108000	27520.89981
1	2	108720	27558.69765
1	2	109440	27432.33984
1	2	110160	27330.08842
1	2	110880	27436.71728
1	2	111600	27668.98564
1	2	112320	27586.84427
1	2	113040	27591.34743
1	2	113760	27654.07954
1	2	114480	27698.01534
1	2	115200	27752.63437
1	2	115920	27906.50848
1	2	116640	28108.26492
1	2	117360	28288.29014
1	2	118080	28524.42235
1	2	118800	28451.78909
1	2	119520	28395.40152
1	2	120240	28422.95342
1	2	120960	28479.41831
1	2	121680	28747.22422
1	2	122400	28946.60567
1	2	123120	28922.60213
1	2	123840	28872.0567
1	2	124560	28881.28751
1	2	125280	28718.96332
1	2	126000	28847.2149
1	2	126720	28777.33965
1	2	127440	28598.06946
1	2	128160	28605.30464
1	2	128880	28636.44977
1	2	129600	28807.38277
1	3	720	22877.20617
1	3	1440	22828.64448
1	3	2160	22838.96772
1	3	2880	22875.30975
1	3	3600	22907.80725
1	3	4320	22995.90011
1	3	5040	23056.73488
1	3	5760	22996.21613
1	3	6480	23021.423
1	3	7200	23192.29457
1	3	7920	23280.56714
1	3	8640	23353.84355
1	3	9360	23309.43967
1	3	10080	23442.64135
1	3	10800	23676.34939
1	3	11520	23758.81411
1	3	12240	23627.298
1	3	12960	23459.63627
1	3	13680	23260.70132
1	3	14400	23173.85623
1	3	15120	23335.28256
1	3	15840	23517.31208
1	3	16560	23639.2358
1	3	17280	23569.73786
1	3	18000	23502.85555
1	3	18720	23468.85197
1	3	19440	23522.75297
1	3	20160	23499.83288
1	3	20880	23571.41922
1	3	21600	23555.62048
1	3	22320	23725.1939
1	3	23040	23823.42254
1	3	23760	23855.01807
1	3	24480	23879.56471
1	3	25200	23910.94696
1	3	25920	24100.87904
1	3	26640	24227.57011
1	3	27360	24317.7804
1	3	28080	24282.30251
1	3	28800	24480.96156
1	3	29520	24775.7164
1	3	30240	25050.6709
1	3	30960	25204.88005
1	3	31680	25057.04401
1	3	32400	24892.64865
1	3	33120	25003.49522
1	3	33840	25102.98374
1	3	34560	25179.03281
1	3	35280	25160.36713
1	3	36000	25225.89612
1	3	36720	25130.28613
1	3	37440	25183.03166
1	3	38160	25271.37919
1	3	38880	25347.07561
1	3	39600	25316.75081
1	3	40320	25541.82823
1	3	41040	25673.2894
1	3	41760	25895.34825
1	3	42480	25653.85511
1	3	43200	25521.55392
1	3	43920	25869.15113
1	3	44640	26030.4762
1	3	45360	26074.95222
1	3	46080	26029.65649
1	3	46800	26164.24053
1	3	47520	26207.009
1	3	48240	26021.5667
1	3	48960	26070.07098
1	3	49680	26180.23992
1	3	50400	26336.7812
1	3	51120	26424.04928
1	3	51840	26462.37538
1	3	52560	26480.54072
1	3	53280	26712.46284
1	3	54000	26678.22089
1	3	54720	26857.55348
1	3	55440	26910.42572
1	3	56160	26765.26416
1	3	56880	26415.05703
1	3	57600	26294.87126
1	3	58320	26238.31935
1	3	59040	26099.17653
1	3	59760	26212.40481
1	3	60480	26206.55726
1	3	61200	26348.03074
1	3	61920	26261.50468
1	3	62640	26327.71159
1	3	63360	26311.77018
1	3	64080	26286.68711
1	3	64800	26368.96198
1	3	65520	26429.70141
1	3	66240	26692.04918
1	3	66960	26730.55159
1	3	67680	26574.79156
1	3	68400	26734.83456
1	3	69120	26788.61944
1	3	69840	26886.69143
1	3	70560	26905.32665
1	3	71280	26805.50765
1	3	72000	26812.03318
1	3	72720	26832.2895
1	3	73440	26814.47992
1	3	74160	26793.63948
1	3	74880	26749.91382
1	3	75600	26573.19916
1	3	76320	26609.02688
1	3	77040	26563.68708
1	3	77760	26550.95497
1	3	78480	26487.32772
1	3	79200	26445.66264
1	3	79920	26431.97742
1	3	80640	26453.6568
1	3	81360	26539.38307
1	3	82080	26584.52595
1	3	82800	26535.03515
1	3	83520	26297.25914
1	3	84240	26303.64825
1	3	84960	26206.43334
1	3	85680	26194.16666
1	3	86400	26027.58973
1	3	87120	26163.66145
1	3	87840	26292.41925
1	3	88560	26461.56687
1	3	89280	26589.15531
1	3	90000	26607.03212
1	3	90720	26707.02181
1	3	91440	26723.00529
1	3	92160	26976.19283
1	3	92880	27073.94728
1	3	93600	27187.1532
1	3	94320	27257.1732
1	3	95040	27327.05092
1	3	95760	27407.13416
1	3	96480	27597.33497
1	3	97200	27695.97596
1	3	97920	27673.07236
1	3	98640	27702.57077
1	3	99360	27493.48965
1	3	100080	27556.1255
1	3	100800	27655.12972
1	3	101520	27857.22115
1	3	102240	27896.49996
1	3	102960	27750.26606
1	3	103680	27885.61925
1	3	104400	27993.29241
1	3	105120	28043.1599
1	3	105840	27953.20912
1	3	106560	27829.93447
1	3	107280	27635.82849
1	3	108000	27467.85723
1	3	108720	27423.57994
1	3	109440	27640.55488
1	3	110160	27637.57389
1	3	110880	27765.82882
1	3	111600	27892.07175
1	3	112320	27941.2944
1	3	113040	28103.20578
1	3	113760	28049.67398
1	3	114480	28161.1078
1	3	115200	28304.36614
1	3	115920	28410.6917
1	3	116640	28555.32348
1	3	117360	28745.04894
1	3	118080	28764.26799
1	3	118800	28781.26037
1	3	119520	28942.5692
1	3	120240	28908.40352
1	3	120960	28745.57865
1	3	121680	28691.01954
1	3	122400	28850.59901
1	3	123120	28890.32643
1	3	123840	28806.69567
1	3	124560	28664.05018
1	3	125280	28612.66795
1	3	126000	28712.40243
1	3	126720	28934.69444
1	3	127440	28951.45923
1	3	128160	28781.40336
1	3	128880	28666.18658
1	3	129600	28707.77284
1	4	720	23454.0601
1	4	1440	23528.51994
1	4	2160	23665.89298
1	4	2880	23961.91708
1	4	3600	24012.6188
1	4	4320	24127.90507
1	4	5040	24238.65072
1	4	5760	24073.59503
1	4	6480	23896.97907
1	4	7200	23873.1232
1	4	7920	24150.5101
1	4	8640	24127.87487
1	4	9360	24225.20124
1	4	10080	24365.60631
1	4	10800	24453.23893
1	4	11520	24613.68851
1	4	12240	24710.18544
1	4	12960	24767.04153
1	4	13680	24488.45765
1	4	14400	24395.4231
1	4	15120	24517.85851
1	4	15840	24652.53683
1	4	16560	24944.16979
1	4	17280	24859.5876
1	4	18000	24700.14449
1	4	18720	24816.90621
1	4	19440	24922.90557
1	4	20160	24842.15875
1	4	20880	24912.23945
1	4	21600	24987.55426
1	4	22320	24749.98792
1	4	23040	24868.7583
1	4	23760	24883.45964
1	4	24480	24915.38649
1	4	25200	24990.15629
1	4	25920	25309.16549
1	4	26640	25557.59667
1	4	27360	25602.96346
1	4	28080	25615.5263
1	4	28800	25663.253
1	4	29520	25611.30437
1	4	30240	25771.6175
1	4	30960	25703.81508
1	4	31680	25650.93086
1	4	32400	25603.82773
1	4	33120	25508.50611
1	4	33840	25577.03931
1	4	34560	25670.25747
1	4	35280	25689.9585
1	4	36000	25786.17184
1	4	36720	25793.92511
1	4	37440	25739.32923
1	4	38160	25862.31775
1	4	38880	26021.78667
1	4	39600	26042.09779
1	4	40320	25954.13419
1	4	41040	26024.57465
1	4	41760	25957.68869
1	4	42480	25984.33866
1	4	43200	25791.55538
1	4	43920	25728.86034
1	4	44640	26124.00686
1	4	45360	26226.28801
1	4	46080	26466.17107
1	4	46800	26554.28977
1	4	47520	26566.92774
1	4	48240	26784.81579
1	4	48960	26679.18007
1	4	49680	26726.08538
1	4	50400	26932.4751
1	4	51120	26993.16013
1	4	51840	26874.31187
1	4	52560	26572.48777
1	4	53280	26630.95476
1	4	54000	26650.87232
1	4	54720	26728.00949
1	4	55440	26760.08798
1	4	56160	26942.65547
1	4	56880	26914.8123
1	4	57600	26760.03223
1	4	58320	26756.1187
1	4	59040	26796.58908
1	4	59760	26708.31421
1	4	60480	26741.6281
1	4	61200	26686.05251
1	4	61920	26813.47102
1	4	62640	26828.08012
1	4	63360	26819.14372
1	4	64080	26774.05996
1	4	64800	26846.91872
1	4	65520	27015.10527
1	4	66240	27142.23505
1	4	66960	27191.35697
1	4	67680	27060.7154
1	4	68400	27089.90377
1	4	69120	27109.95471
1	4	69840	27333.44035
1	4	70560	27316.08415
1	4	71280	27465.2814
1	4	72000	27602.53974
1	4	72720	27891.95733
1	4	73440	28082.3477
1	4	74160	28019.50844
1	4	74880	27959.05425
1	4	75600	27878.12778
1	4	76320	27897.51585
1	4	77040	27935.11116
1	4	77760	28024.16711
1	4	78480	28021.10293
1	4	79200	28236.99689
1	4	79920	28318.70977
1	4	80640	28305.22613
1	4	81360	28434.48596
1	4	82080	28460.73122
1	4	82800	28637.804
1	4	83520	28407.93604
1	4	84240	28408.98622
1	4	84960	28407.06294
1	4	85680	28380.12985
1	4	86400	28290.02617
1	4	87120	28340.72961
1	4	87840	28394.54469
1	4	88560	28456.3712
1	4	89280	28542.52201
1	4	90000	28566.0508
1	4	90720	28583.80444
1	4	91440	28630.12985
1	4	92160	28616.07772
1	4	92880	28737.83959
1	4	93600	28655.92248
1	4	94320	28620.05543
1	4	95040	28462.68314
1	4	95760	28459.81621
1	4	96480	28373.70822
1	4	97200	28433.31369
1	4	97920	28276.80937
1	4	98640	28395.38072
1	4	99360	28520.02377
1	4	100080	28341.1302
1	4	100800	28309.35323
1	4	101520	28329.03763
1	4	102240	28355.14072
1	4	102960	28254.91553
1	4	103680	28425.38935
1	4	104400	28367.86189
1	4	105120	28220.74962
1	4	105840	28282.57615
1	4	106560	28269.39456
1	4	107280	28168.73927
1	4	108000	28302.58471
1	4	108720	28246.91394
1	4	109440	28268.36003
1	4	110160	28084.71506
1	4	110880	28060.16741
1	4	111600	28102.019
1	4	112320	27912.69361
1	4	113040	28013.23227
1	4	113760	28024.41473
1	4	114480	27988.62176
1	4	115200	28015.53063
1	4	115920	28095.03344
1	4	116640	28249.48721
1	4	117360	28458.99357
1	4	118080	28460.25493
1	4	118800	28376.33007
1	4	119520	28596.96219
1	4	120240	28888.26684
1	4	120960	28802.76678
1	4	121680	28824.44996
1	4	122400	28905.50756
1	4	123120	29076.95096
1	4	123840	29240.33861
1	4	124560	29171.1429
1	4	125280	29101.28352
1	4	126000	29164.20763
1	4	126720	29029.1837
1	4	127440	29085.08892
1	4	128160	29117.64252
1	4	128880	29093.50857
1	4	129600	29066.25463
1	5	720	23351.14402
1	5	1440	23468.28799
1	5	2160	23579.8094
1	5	2880	23591.89797
1	5	3600	23712.39096
1	5	4320	23838.50568
1	5	5040	23696.22318
1	5	5760	23663.53946
1	5	6480	23725.23127
1	5	7200	23776.59772
1	5	7920	23695.37541
1	5	8640	23736.06827
1	5	9360	23760.02956
1	5	10080	23814.21736
1	5	10800	23808.79163
1	5	11520	23817.11544
1	5	12240	23786.37424
1	5	12960	23587.95843
1	5	13680	23551.40838
[truncated: 3,401 more rows]
