# Supplementary material for: Dual-purpose dynamics emerge from a heterogeneous cell population in Drosophila metamorphosis
Source: PLoS Comput Biol. 2025 Aug 28;21(8):e1013331. doi: 10.1371/journal.pcbi.1013331 (PMC12393715; doi:10.1371/journal.pcbi.1013331)
Supplement: S1 Dataset — The ZIP file contains tab-separated text files of data used for the main plots. (PDF) [file pcbi.1013331.s014.zip › S1_Dataset/Fig2a.txt]

24h-1-x	24h-1-y	24h-2-x	24h-2-y	24h-3-x	24h-3-y	24h-4-x	24h-4-y	24h-5-x	24h-5-y	24h-6-x	24h-6-y	40h-1-x	40h-1-y	40h-2-x	40h-2-y	40h-3-x	40h-3-y	40h-4-x	40h-4-y	40h-5-x	40h-5-y	40h-6-x	40h-6-y
199.371	67.3541	185.27	151.711	178.881	161.144	159.399	115.737	138.39	173.453	209.385	117.367	185.38	24.5502	183.041	56.2546	143.494	38.1611	257.132	10.5932	172.232	106.45	194.034	55.2657
125.421	155.021	194.455	179.109	198.624	134.749	154.242	127.187	270.112	0.389954	514.781	52.1694	166.381	26.4821	134.401	123.434	116.644	90.6615	221.406	44.7862	150.193	120.061	194.479	66.94
184.288	82.3426	232.819	110.415	191.413	150.214	132.813	156.697	264.947	7.46209	97.8773	280.147	140.077	45.7513	147.698	123.352	136.843	57.3241	232.884	46.5137	146.247	137.341	174.513	70.6783
265.082	33.8739	200.429	130.178	224.804	93.4265	143.753	158.64	556.124	12.8239	90.5023	307.794	148.432	46.6779	130.605	136.001	162.332	49.2642	299.247	6.47549	143.531	145.979	142.827	139.48
200.892	51.3069	206.824	178.946	213.938	99.9059	109.578	192.669	544.912	26.5451	72.1658	379.146	141.814	58.6754	139.272	136.559	132.469	80.8037	255.597	24.7738	145.871	197.178	196.925	45.9777
648.494	94.245	320.734	12.0704	211.678	110.586	149.88	141.048	611.938	61.9765	81.8363	354.594	129.434	62.037	155.688	123.356	126.675	95.4415	297.865	16.6063	181.989	113.037	150.009	126.571
683.219	148.616	329.61	7.04356	353.151	62.5477	167.082	132.222	653.998	121.768	380.794	351.41	123.225	116.562	158.269	129.189	217.979	8.79612	266.185	15.2342	151.186	187.583	155.109	134.149
700.304	165.065	238.453	115.97	521.571	16.0758	140.379	174.991	600.691	59.1789	721.927	377.455	100.49	138.311	133.608	151.517	531.654	87.6616	246.727	40.7726	197.666	66.2483	214.241	17.8264
46.5078	310.954	345.546	38.246	530.684	21.4175	196.232	95.1228	652.499	130.326	705.585	355.505	91.5399	161.735	217.258	46.136	652.524	10.5012	235.069	75.0071	220.796	51.4307	222.139	25.1335
67.1252	378.656	519.875	7.62865	538.315	30.4334	187.383	103.456	81.7482	291.23	88.9034	550.088	92.7427	175.643	589.693	21.7748	674.723	21.0767	626.894	33.8597	369.334	138.151	306.531	94.8631
53.6254	301.993	569.261	87.5427	503.14	21.6999	190.55	117.825	85.8948	308.002	84.6385	568.206	168.75	34.2963	555.519	4.40088	695.128	37.6	684.432	97.7892	359.188	61.0655	227.532	45.9595
61.8815	318.058	479.774	31.2673	633.752	115.283	159.472	149.699	751.919	335.844	89.1721	584.517	156.452	61.3191	536.419	21.4523	690.78	52.7999	685.334	128.681	209.578	67.6559	203.814	33.6418
67.5184	351.939	562.126	96.2336	643.331	128.041	510.707	12.0422	643.991	370.876	226.846	588.634	135.186	95.6563	604.537	30.3655	712.368	135.957	695.356	132.116	354.218	39.5265	398.769	178.389
729.944	318.027	624.657	160.909	612.698	97.2528	605.32	91.7048	637.567	383.469	561.444	472.028	129.568	109.049	608.36	41.9215	608.726	0.801582	607.722	35.9502	218.49	73.6118	271.624	17.1319
29.9301	410.331	177.761	203.889	667.86	178.369	603.108	102.949	651.108	391.426	541.489	478.01	150.701	64.5287	618.207	44.339	691.911	67.4243	170.171	212.865	291.928	151.868	213.044	48.128
21.1488	420.936	176.69	209.872	669.354	199.234	90.9174	252.509	726.35	329.381	724.091	404.496	164.272	70.7386	640.124	72.1894	700.852	130.725	122.612	225.247	449.538	21.5014	202.929	73.8393
1.89033	470.13	157.21	224.162	124.877	233.684	63.3102	369.196	58.3688	567.213	720.621	592.437	139.522	105.788	649.207	81.141	642.703	188.272	107.482	270.961	598.693	104.096	521.212	160.701
773.124	536.199	149.606	257.447	111.795	237.474	60.8415	383.087	45.1856	475.825	722.876	490.702	124.807	125.937	655.667	124.713	661.925	193.867	89.6758	293.847	447.521	9.22209	520.375	143.966
751.177	586.206	149.652	269.356	105.575	247.382	75.9381	367.188	251.731	583.185	725.539	572.85	222.571	33.2866	675.628	150.132	227.663	207.982	84.4471	352.6	470.049	37.782	608.813	38.825
37.7899	672.979	143.967	284.531	117.961	252.847	273.047	380.482	303.869	499.07	79.2976	602.007	593.782	8.03081	619.357	62.3133	302.394	312.592	185.233	206.965	516.819	48.8764	717.264	106.727
25.7242	651.436	156.262	301.896	101.852	307.779	301.08	340.432	530.165	492.652	196.098	740.302	604.948	12.9948	657.531	142.496	312.357	314.111	120.195	253.913	536.152	59.5707	706.766	113.032
310.261	636.276	126.549	329.881	85.323	332.749	723.069	312.548	759.18	400.536	193.938	657.893	625.001	21.125	603.76	51.3847	539.948	293.058	137.645	231.945	615.069	103.306	714.09	128.646
261.78	635.845	169.091	236.964	64.1761	360.337	693.621	258.384	768.554	506.738	253.867	775.854	637.853	27.7419	88.4592	209.826	552.682	308.749	181.572	217.289	621.628	132.272	723.713	164.208
251.641	645.256	174.886	267.327	79.4057	369.763	712.284	269.17	762.904	590.701	497.766	620.493	628.512	28.226	74.8279	242.593	545.646	273.06	131.099	244.237	634.41	149.956	731.35	175.793
758.043	626.086	278.035	238.218	99.578	330.839	686.525	269.047	763.628	598.756	485.975	621.386	638.677	34.5623	63.7087	255.07	703.97	208.295	99.1174	333.779	638.538	161.509	711.224	137.125
751.511	644.847	266.189	241.448	701.109	232.384	737.68	371.23	749.235	412.382	509.225	637.286	642.085	42.457	46.8816	321.397	776.188	273.551	243.723	223.802	628.513	192.923	710.193	147.163
717.802	751.544	295.034	237.458	724.63	264.386	688.366	242.837	659.242	403.315	711.995	630.859	656.41	58.0022	31.1853	344.754	640.638	288.762	501.872	277.939	599.996	139.708	714.865	156.688
189.088	95.0563	209.148	310.787	715.665	288.936	725.367	327.104	758.331	524.416	683.222	647.55	654.871	67.7834	42.061	397.969	769.28	292.894	743.886	304.174	122.4	263.92	715.347	180.278
128.203	163.178	682.587	322.4	739.193	293.825	730.421	356.563	189.713	744.871	199.599	130.844	665.745	69.3344	88.9868	240.738	773.269	403.908	144.808	541.127	86.0346	338.692	698.314	123.821
163.948	102.762	682.054	310.77	746.66	311.24	47.4482	407.574	192.707	760.452	182.558	149.004	675.245	81.6296	42.4524	337.449	745.268	416.743	93.5889	520.968	86.9174	347.349	61.6375	321.34
195.221	110.253	113.957	422.088	753.386	360.815	37.8668	415.777	90.3236	665.586	162.705	175.519	675.834	93.8723	170.001	377.44	169.46	760.962	744.429	485.007	81.0242	364.724	58.8387	336.361
142.177	183.245	110.352	448.983	741.682	368.017	61.5793	451.857	237.115	783.487	180.321	164.026	690.676	119.946	176.798	372.217	213.026	775.245	724.095	554.833	79.6148	380.256	76.3055	298.414
572.92	5.48276	105.989	464.053	702.174	241.399	25.0651	499.283	348.876	798.235	275.038	61.2277	693.983	132.229	96.2836	231.667	658.982	760.089	713.466	481.163	84.8329	359.729	83.0541	286.091
555.827	0.389954	92.5003	538.481	743.201	324.446	44.5088	502.392	266.198	788.165	205.816	126.492	715.782	146.424	71.0394	321.22	676.593	755.619	704.99	401.623	129.143	262.428	93.52	392.323
590.694	81.8663	98.6169	547.405	690.425	216.325	31.6736	514.992	367.646	781.128	285.579	131.586	707.228	193.341	59.0904	325.728	141.443	74.798	705.777	470.8	106.323	320.289	365.977	384.17
565.17	12.3853	130.598	405.832	708.45	263.661	37.4582	581.154	484.338	614.582	305.014	72.9131	606.715	18.8697	502.967	250.334	142.31	83.7031	738.364	486.616	97.5257	310.226	489.261	374.839
587.54	89.8208	111.003	554.169	703.351	281.663	152.58	565.119	418.232	668.808	482.366	67.6154	697.191	184.256	492.227	249.699	132.235	107.979	324.281	699.984	319.355	314.229	723.72	238.85
615.995	83.9644	717.794	548.984	751.239	377.016	36.1107	477.515	651.294	755.206	629.461	178.549	629.911	47.0271	704.973	229.513	149.209	87.9393	376.002	676.365	320.836	398.172	690.453	289.851
652.983	124.78	716.746	559.181	703.219	254.095	748.785	469.639	756.953	612.888	98.1857	358.673	648.191	68.4241	725.254	262.371	149.475	72.8665	530.966	765.63	348.971	347.106	722.943	301.273
658.749	138.286	714.736	574.323	688.839	261.868	741.868	459.018	192.883	110.045	190.36	239.673	119.619	220.582	733.779	306.845	229.783	16.8027	239.012	59.5069	250.485	270.33	740.89	326.433
62.3157	326.498	706.891	598.38	731.937	379.167	140.574	742.618	154.411	153.503	104.411	347.483	68.1073	261.396	751.511	390.059	248.818	0.389954	208.917	158.397	592.179	231.275	734.439	347.17
61.3394	335.788	692.198	476.696	44.5863	476.777	671.021	724.182	151.309	176.779	113.677	335.712	68.5964	268.8	685.609	205.316	397.299	132.205	269.508	29.9922	629.095	218.175	742.133	362.849
83.7101	357.562	703.823	583.837	88.2415	488.584	657.841	722.902	297.161	30.8733	193.242	246.3	56.7268	276.684	708.545	236.034	289.919	136.078	302.272	104.803	606.973	232.347	664.831	283.474
83.7828	290.82	118.164	601.895	80.5401	409.96	175.315	147.018	203.721	92.7169	120.494	340.572	41.2335	287.609	705.636	247.634	404.224	132.06	259.99	42.2883	673.662	307.463	733.426	374.215
62.7811	391.293	121.087	615.233	112.178	515.116	156.81	185.447	363.239	2.09327	312.568	269.453	29.696	349.801	725.786	300.138	585.283	2.84061	280.391	46.0444	678.49	353.875	643.958	358.082
345.332	372.147	345.055	717.178	54.9819	431.278	225.228	77.6503	355.834	9.06052	302.36	338.924	128.503	232.686	740.298	361.381	629.357	0.389954	253.084	67.0897	688.184	355.847	53.9782	454.246
346.049	340.629	245.515	777.707	777.077	452.472	213.116	87.7311	527.841	21.7626	497.243	271.391	65.851	283.266	28.4587	408.713	621.294	8.45121	260.7	55.8409	667.062	285.252	24.7719	553.333
329.332	388.766	266.561	689.045	767.046	492.064	322.676	34.7173	463.054	5.53224	602.081	299.377	127.396	221.395	21.7724	564.719	680.518	65.9638	228.641	166.041	101.956	433.448	53.73	596.936
722.023	293.488	484.586	679.211	776.357	492.902	325.921	24.6548	471.349	4.64209	701.33	388.385	55.4438	296.54	25.3915	448.613	690.443	80.5546	420.115	38.8999	105.079	439.29	168.398	593.61
714.578	324.049	495.617	643.406	751.641	540.77	319.169	25.3807	530.387	75.8935	659.661	350.3	42.0468	339.032	29.5175	571.693	629.301	191.297	413.645	49.7235	68.5373	504.511	344.721	544.654
48.0027	408.258	693.664	618.624	759.694	596.067	220.548	101.648	649.689	147.786	692.267	359.121	43.3798	346.385	24.9159	462.375	666.134	42.5514	619.128	48.844	132.537	434.103	394.51	566.352
92.2752	580.143	639.641	723.535	747.6	525.622	565.253	81.8186	644.12	158.119	83.4708	463.53	235.892	284.763	29.6668	561.59	652.24	199.361	665.724	111.766	223.416	514.033	559.65	567.732
345.419	581.965	613.015	749.921	762.883	465.953	549.723	82.8127	647.76	172.318	101.153	556.938	270.849	358.966	401.436	518.58	677.406	77.5655	620.496	63.2581	223.387	539.062	507.158	479.127
322.584	587.207	193.806	190.929	761.108	455.903	139.727	204.993	654.431	187.19	99.7383	569.374	368.644	371.394	758.438	403.91	639.925	24.3063	663.677	104.212	449.49	478.344	741.617	505.73
750.73	553.263	199.102	197.237	102.095	664.683	155.65	205.292	82.7563	321.371	96.7446	402.143	685.85	204.502	757.911	412.647	654.78	56.0867	633.994	72.1854	507.152	499.891	749.062	530.08
731.991	568.158	230.684	144.845	146.712	694.058	153.162	224.456	111.444	251.048	80.5928	492.873	721.306	244.653	739.72	511.542	667.48	60.6712	659.166	122.103	681.408	433.217	733.981	583.648
712.875	596.201	364.944	26.0105	309.777	686.063	119.749	276.111	102.302	264.446	111.697	420.466	716.016	248.84	744.869	588.973	666.037	74.2249	666.044	152.472	704.704	481.538	724.383	507.879
33.7183	658.551	353.254	33.3543	383.18	755.644	142.079	217.747	108.418	301.15	184.592	439.056	729.537	251.012	23.0715	606.405	674.24	87.0241	127.848	263.838	672.586	500.472	739.164	571.572
50.6589	678.566	311.486	51.17	215.663	765.934	114.776	265.569	249.854	354.804	99.1148	584.551	751.855	272.427	42.0347	642.451	199.635	202.979	135.404	270.249	680.502	420.505	699.842	477.019
65.2096	712.125	374.527	50.1153	367.284	784.26	80.0934	392.3	666.153	216.151	112.313	406.298	750.676	286.659	142.065	724.939	185.514	213.432	112.475	294.092	698.292	530.214	728.588	524.464
46.093	667.273	314.132	56.2274	341.836	784.773	702.095	266.587	725.682	341.029	160.069	441.353	731.515	269.246	225.202	782.637	181.916	222.361	148.502	233.195	696.625	574.132	65.1506	618.617
61.0736	685.322	259.521	103.909	242.01	771.264	698.234	310.91	675.806	233.925	90.3267	503.12	739.065	275.919	358.363	770.096	177.364	257.817	131.289	279.353	654.653	467.628	405.839	743.645
132.511	759.245	269.409	103.834	429.444	729.141	718.274	351.428	736.301	368.173	350.796	561.231	770.106	361.818	544.932	719.231	199.627	217.188	197.609	266.648	695.742	496.554	583.972	782.233
136.283	683.597	238.74	127.288	515.252	777.983	656.85	202.901	53.9284	477.601	215.326	522.965	669.039	226.175	478.428	765.786	66.9535	342.809	188.248	281.464	668.984	507.417	491.153	798.235
141.987	685.373	219.851	157.066	537.192	790.202	720.839	358.751	65.7249	569.995	202.918	490.942	758.912	323.283	453.321	748.286	67.8895	354.809	217.928	205.326	700.947	516.709	584.836	692.873
323.079	620.485	327.547	63.4006	578.814	771.163	645.49	239.994	63.8987	580.505	207.756	515.461	762.523	330.754	548.754	798.235	231.345	216.543	242.247	213.941	696.793	583.127	583.762	702.954
277.772	622.683	288.094	78.1997	694.948	702.333	665.634	241.935	260.792	580.544	336.421	598.231	770.836	385.112	697.26	682.993	306.551	240.33	267.623	359.569	105.111	621.86	737.861	631.825
295.25	639.066	245.54	129.634	632.9	754.235	708.54	324.777	359.815	556.68	446.283	487.898	682.25	243.827	684.111	710.053	293.371	310.948	256.755	203.915	84.5262	640.249	615.05	762.171
262.17	625.28	553.994	88.4	605.801	774.426	51.4022	519.961	273.515	580.206	684.707	416.954	740.195	290.059	742.147	607.248	307.805	202.802	286.313	250.725	89.6441	648.616	621.277	742.378
337.137	615.118	551.661	138.82	643.636	731.038	45.6625	478.253	299.102	508.166	703.453	418.686	753.85	319.089	732.762	613.164	212.129	207.206	261.54	212.093	179.665	743.262	652.172	699.169
286.112	769.275	422.244	30.2145	739.77	614.787	260.319	410.974	478.517	580.587	625.912	446.373	759.721	369.395	154.201	155.451	262.177	220.956	252.728	212.565	167.354	745.464	167.571	142.886
246.316	676.464	498.049	32.4424	609.997	762.504	299.068	590.095	534.58	482.571	635.82	464.934	54.1983	507.053	136.818	171.997	233.267	223.466	234.327	223.454	98.1789	643.218	196.979	83.1549
371.712	709.015	495.251	39.0559	224.744	104.161	735.612	517.675	463.848	569.021	707.95	479.182	27.2922	508.385	135.023	178.895	303.227	345.313	410.883	351.696	176.123	733.324	256.244	37.5511
373.476	722.026	514.719	59.7104	384.645	55.6592	693.027	554.886	759.238	477.277	644.605	487.398	24.5305	533.515	123.563	192.517	546.445	263.167	430.828	344.662	115.089	617.004	253.132	194.216
399.926	769.077	515.252	69.09	220.666	116.071	648.472	529.4	62.6138	605.272	630.464	492.443	54.5864	562.918	143.773	169.926	548.959	286.463	450.31	223.238	368.755	637.069	286.786	10.053
562.279	798.235	589.852	151.929	227.55	199.329	174.279	655.718	136.414	687.229	193.703	649.638	50.7295	577.215	200.672	67.0487	400.517	388.055	522.946	240.749	323.913	668.8	233.901	36.8274
420.147	606.522	166.457	249.9	391.581	42.1998	197.333	659.458	140.304	628.573	154.286	622.507	331.233	476.226	292.035	9.80438	465.839	220.904	578.712	287.465	520.407	765.049	210.042	83.4614
734.111	642.451	164.593	278.298	395.168	53.9934	192.083	667.65	374.759	739.905	301.287	700.389	533.147	569.286	302.649	13.6626	542.88	253.273	714.371	281.631	556.137	764.883	217.732	185.261
652.904	768.558	186.716	218.915	245.321	105.973	347.39	730.144	288.257	719.978	394.813	740.911	513.845	534.134	235.092	48.029	505.915	219.005	715.192	295.465	487.905	763.884	215.834	194.667
665.944	777.662	144.026	354.116	527.53	50.5502	243.317	749.995	329.043	778.078	347.827	764.806	594.744	534.858	248.344	46.149	536.078	220.951	676.5	309.181	559.318	749.661	528.34	166.592
686.611	742.346	168.623	342.619	464.13	23.2729	282.35	737.487	586.257	689.341	309.173	688.303	771.262	405.682	237.207	60.4184	469.914	251.065	674.266	292.234	649.33	698.668	524.763	177.847
613.2	788.817	150.913	372.245	445.917	31.8993	197.917	153.049	494.973	750.293	274.36	718.811	777.328	502.583	227.39	62.9481	584.901	361.532	613.062	250.2	605.896	665.549	490.664	63.3041
701.522	633.198	203.838	250.717	545.867	84.4062	188.846	198.781	418.304	658.87	272.164	672.391	132.384	734.405	441.231	67.9066	563.275	202.567	669.976	332.642	196.191	98.7434	472.828	40.9908
180.759	153.216	201.167	210.534	459.318	31.6917	309.005	48.8873	470.421	715.028	470.634	619.599	140.56	749.138	552.294	19.1559	559.666	213.685	133.727	405.49	166.935	138.679	425.898	61.8625
153.383	182.374	233.256	296.565	518.33	53.9329	215.798	161.859	708.741	681.074	470.805	605.845	184.541	769.807	590.34	47.6393	493.819	220.415	134.38	538.339	336.294	87.1953	537.306	24.6588
200.32	117.732	311.218	399.273	433.369	38.4883	306.345	58.0901	701.805	671.928	644.479	682.528	362.136	613.187	527.659	12.0547	524.837	227.298	134.669	430.72	360.544	85.4685	589.941	76.9797
247.113	57.5231	674.255	308.113	623.95	122.288	583.269	155.369	187.466	176.065	298.322	59.221	356.493	645.707	482.612	16.2207	749.228	381.647	97.3051	528.031	256.557	49.6819	496.957	160.481
240.37	64.5665	675.096	327.551	631.152	131.349	470.657	57.4427	291.553	40.3529	315.03	69.8975	222.925	766.397	538.895	41.3177	762.13	397.198	97.7638	474.908	276.977	52.6577	615.444	50.6525
230.259	78.266	648.926	292.159	657.977	171.322	481.919	58.5909	259.265	68.0862	396.162	68.9456	424.631	687.25	598.37	68.3192	665.93	204.063	96.4675	501.17	201.021	115.294	601.846	52.9035
258.804	57.1433	666.207	314.603	127.581	243.014	532.305	89.092	346.281	16.2509	266.735	113.022	440.371	653.965	531.9	3.39104	694.442	218.589	143.889	406.597	201.608	125.943	90.9075	290.731
225.929	94.4383	640.102	276.666	123.131	265.648	634.535	182.285	271.673	60.729	283.56	115.216	776.705	624.724	489.401	26.1162	708.079	227.139	132.543	444.873	223.995	186.219	197.473	206.708
223.345	187.769	641.703	285.764	116.714	322.99	108.526	347.322	252.497	90.5798	277.359	120.84	729.528	659.56	573.226	42.8573	748.946	393.748	260.147	450.357	244.66	68.793	189.213	215.563
316.56	0.389954	675.565	376.239	99.7499	346.705	125.709	287.693	378.914	7.90914	264.843	127.404	707.777	706.3	581.352	51.2924	662.365	212.406	324.226	460.573	238.913	129.882	174.631	219.796
309.528	10.7412	117.31	457.726	75.3061	387.255	184.325	311.983	379.275	49.7811	325.499	128.59	693.268	719.39	584.461	60.4959	116.135	433.158	261.688	465.445	346.017	192.02	112.656	284.956
245.34	90.7016	106.057	503.342	182.608	276.967	119.633	367.996	204.68	138.348	313.743	134.444	674.71	730.913	624.624	82.4089	249.612	517.191	337.271	436.805	515.873	67.2039	110.407	296.343
218.071	105.548	139.7	559.043	162.603	234.344	105.092	372.451	515.7	56.5289	345.719	146.494	658.688	689.298	630.788	115.367	377.566	422.96	330.702	453.218	543.506	69.9514	103.951	374.446
540.728	123.459	128.73	563.945	138.258	259.285	154.019	290.636	412.107	79.7947	361.354	149.958	675.262	665.006	612.63	80.061	263.094	453.915	271.928	501.033	561.082	72.7086	191.66	224.857
550.953	151.845	164.195	494.765	122.637	296.752	189.972	318.553	557.302	63.5925	394.687	173.522	679.009	710.537	623.512	97.3661	372.507	558.965	429.255	584.295	557.476	77.6233	175.622	259.782
499.959	0.389954	182.383	567.728	123.249	306.429	129.301	350.363	521.822	90.2746	428.612	124.6	186.983	31.5109	635.527	105.387	206.368	441.987	547.74	472.288	529.191	67.7565	136.145	385.538
527.79	117.743	159.419	409.832	110.855	338.093	275.684	339.921	401.482	71.8787	438.423	114.031	192.711	33.279	654.946	173.224	250.177	542.798	550.763	545.507	554.011	96.0479	106.222	387.907
630.094	115.029	122.497	469.824	333.785	342.101	207.858	222.375	163.065	314.543	433.761	140.789	111.12	142.095	625.179	154.966	231.71	589.921	560.045	455.737	598.67	161.167	320.332	258.503
671.501	193.713	112.288	509.613	216.686	201.323	387.889	283.582	164.221	230.564	521.111	122.446	136.757	124.667	633.457	163.428	498.675	482.579	549.574	460.671	496.005	52.9023	207.147	200.578
116.062	271.877	128.784	533.819	528.31	236.054	365.241	349.008	117.048	261.42	476.262	149.131	124.368	145.666	86.9146	255.287	505.19	539.368	557.173	464.989	532.982	74.6872	356.759	203.248
76.4812	298.969	125.841	548.195	679.232	220.053	212.642	216.644	162.97	296.074	494.963	152.359	197.39	48.2385	112.721	239.738	503.931	548.453	446.826	587.476	577.569	109.509	232.315	214.52
76.6032	309.379	135.607	477.411	729.004	301.71	251.835	239.373	181.185	291.138	483.706	156.599	267.98	0.389954	81.8768	264.332	511.936	573.009	700.198	411.99	480.277	69.1003	231.421	202.325
74.0685	322.299	152.98	486.649	676.795	229.103	324.771	261.585	172.385	302.547	482.846	171.884	249.391	2.26391	93.8607	274.133	522.881	441.484	710.746	489.339	514.847	129.175	308.904	235.975
165.624	359.662	395.94	535.217	691.502	244.473	326.668	293.898	137.792	389.932	582.31	176.098	230.06	38.4541	54.2611	340.994	473.176	443.111	694.644	454.336	113.2	321.02	569.082	284.944
113.494	263.918	248.036	469.852	730.531	315.491	370.32	372.906	187.367	268.723	420.244	176.535	232.7	28.5353	52.5849	386.913	490.836	447.081	700.637	442.235	110.603	329.361	507.065	386.675
90.9888	384.513	241.942	482.491	739.978	346.407	327.094	233.455	127.839	313.211	477.077	180.301	352.973	60.6878	117.546	200.858	479.588	466.824	640.329	477.588	102.935	360.602	580.174	260.936
135.101	247.949	340.893	586.268	662.757	212.425	238.391	243.305	97.943	346.408	490.177	185.454	203.844	75.3015	55.4609	398.208	744.655	432.012	711.224	414.408	198.066	254.175	545.991	263.24
98.5164	358.967	516.867	562.277	678.257	270.573	460.904	348.63	88.3678	373.108	473.912	195.083	316.38	69.9088	121.9	240.745	691.791	517.872	665.525	481.663	182.211	265.47	594.385	271.676
111.14	388.839	402.757	532.785	689.145	285.426	457.217	365.615	212.479	204.085	610.822	188.055	242.164	171.006	63.7319	353.01	617.296	450.986	690.815	497.073	167.925	266.634	639.124	268.101
362.411	348.457	691.35	587.625	728.978	324.34	459.206	383.811	512.88	254.748	171.233	285.302	517.433	0.389954	289.2	310.799	696.727	451.915	689.278	570.859	129.876	275.802	659.062	269.366
209.467	255.074	636.793	561.968	66.0527	463.553	586.369	385.888	583.212	262.42	166.054	297.548	539.541	0.389954	299.831	315.874	750.139	476.915	153.776	601.893	134.617	322.528	675.979	290.318
737.594	390.343	657.728	470.551	96.5726	408.092	681.998	294.136	520.001	322.227	199.179	313.49	544.849	16.7408	271.31	321.905	608.496	570.696	173.429	607.163	145.408	333.081	672.28	241.213
683.96	228.221	667.387	473.52	85.9333	488.315	701.583	334.314	719.395	349.411	136.981	357.051	591.549	22.1793	278.879	329.536	629.813	454.75	182.545	609.423	211.617	253.453	656.655	277.334
100.429	402.803	682.681	563.144	165.879	418.55	644.015	213.833	724.035	360.453	180.58	261.121	503.649	0.389954	447.642	319.193	760.603	470.055	195.265	637.425	223.389	278.061	615.382	263.361
105.014	490.419	652.73	573.762	227.704	405.571	668.405	269.055	723.874	370.006	192.846	262.536	571.771	36.0042	687.009	220.6	759.151	504.731	201.296	668.874	212.814	294.357	606.497	270.945
69.4042	399.616	688.253	435.557	262.203	474.522	668.843	361.673	648.334	223.796	183.232	270.013	510.53	141.281	679.252	224.427	754.637	466.909	262.586	600.312	223.745	259.702	659.828	302.038
112.76	417.976	679.952	575.371	489.104	528.78	126.553	429.305	641.552	305.552	198.53	226.205	513.682	158.67	723.686	315.801	760.619	480.238	243.357	614.308	214.734	267.473	615.854	252.48
36.5808	530.892	129.637	634.319	747.326	515.259	69.9047	533.192	637.883	311.723	177.509	317.08	629.94	38.476	722.183	336.436	130.402	709.783	510.701	726.881	213.719	280.594	636.254	293.23
112.029	577.629	157.636	606.049	739.746	597.613	55.1261	493.016	718.641	384.649	245.114	239.983	647.115	80.4697	745.383	398.37	127.356	625.225	507.18	699.903	542.849	246.711	624.732	302.615
142.087	482.305	383.451	688.012	754.795	480.522	63.0094	503.598	108.444	409.587	234.121	240.975	657.74	91.0508	698.717	257.143	135.012	634.923	547.199	776.789	545.376	235.13	660.015	310.929
34.4597	517.898	201.696	731.815	746.445	504.013	144.197	548.472	129.169	410.744	334.723	311.212	667.553	101.449	703.024	268.328	116.925	685.002	503.059	716.611	481.715	245.681	155.927	438.505
40.5503	540.898	268.246	676.806	731.842	538.645	179.791	419.516	139.779	415.069	343.059	317.125	685.144	148.454	690.425	239.321	131.495	694.475	425.668	718.362	534.408	250.432	125.134	427.228
93.3185	572.741	275.614	778.369	715.872	575.158	115.738	421.039	104.021	493.027	248.357	298.045	633.753	74.1435	711.584	326.61	220.515	690.117	428.747	618.885	560.132	217.154	110.968	429.028
88.2518	406.787	321.269	640.775	727.947	589.285	109.924	433.238	190.113	553.648	235.131	287.485	673.908	127.314	720.941	340.414	354.979	609.477	514.227	741.02	543.323	227.42	112.168	454.26
64.794	451.672	257.84	668.087	721.332	573.09	124.058	439.173	149.401	421.089	306.059	349.938	684.274	168.989	727.358	365.343	525.234	635.53	222.802	137.818	532.523	267.631	111.581	524.669
155.982	538.369	264.568	767.742	683.233	587.206	197.464	453.611	71.1407	444.983	379.517	361.311	654.058	188.968	732.505	376.362	570.984	667.509	305.847	36.2062	544.889	273.002	131.619	417.96
81.1922	543.15	501.328	681.722	143.852	607.083	74.1038	501.57	115.8	500.535	203.238	278.203	648.192	197.301	685.941	257.137	580.032	674.775	292.124	46.5247	583.441	273.073	118.266	443.179
235.111	463.208	512.452	782.789	134.275	681.547	165.486	544.726	110.655	558.145	396.1	282.479	674.78	179.129	720.197	346.629	548.474	626.773	363.69	64.0791	533.609	282.926	122.219	573.608
285.675	524.666	438.464	646.465	133.782	611.989	119.631	547.594	392.412	466.437	244.936	286.646	609.568	77.4431	719.365	369.322	684.096	739.711	266.385	94.3138	474.43	334.893	182.225	594.734
538.648	493.726	517.79	689.89	203.881	749.436	104.086	576.869	285.258	552.556	374.112	305.335	670.397	144.776	38.0104	532.158	661.487	751.96	320.972	26.1944	539.247	340.625	279.909	584.522
430.95	562.438	299.281	75.6458	339.082	751.174	147.785	589.429	277.996	563.807	239.361	307.222	666.607	154.149	158.58	590.563	630.334	612.817	294.066	78.8382	474.584	344.858	310.096	409.354
448.875	537.349	290.79	83.5809	340.083	774.637	89.4444	413.155	318.723	459.219	229.232	309.291	673.359	167.52	65.1008	418.633	154.967	116.752	275.802	82.5178	541.179	346.393	305.238	515.156
516.583	558.137	376.303	59.2782	207.071	631.188	198.851	415.985	313.638	463.46	210.117	325.737	662.574	173.396	40.1124	499.91	142.609	140.163	264.816	86.1022	638.702	279.024	343.443	453.745
680.524	529.683	303.885	124.06	220.854	637.223	156.721	419.278	358.99	471.343	374.214	369.143	141.654	233.638	55.206	569.555	164.188	103.781	252.393	105.105	621.963	294.927	276.205	479.204
674.85	518.323	244.091	147.196	236.048	643.443	175.294	440.124	337.418	593.38	382.747	374.96	62.3214	299.708	51.38	422.794	164.62	122.736	266.012	114.619	661.038	303.697	227.851	530.519
667.315	538.494	381.718	74.9219	241.921	718.763	70.711	510.215	222.927	430.896	538.657	248.387	91.3638	325.079	167.65	432.924	164.753	164.963	367.115	11.5251	627.983	383.541	518.861	482.636
725.617	531.264	318.176	81.1766	563.224	755.282	105.02	540.263	291.514	436.337	462.318	344.607	106.997	265.466	278.386	465.256	174.886	92.4436	352.011	61.7885	647.429	374.472	506.947	499.39
182.935	756.321	277.283	122.405	597.932	759.119	155.044	541.043	547.537	471.778	544.84	242.151	114.727	266.748	298.397	590.393	184.553	55.0385	274.16	96.5935	629.937	273.674	525.242	476.969
145.653	698.331	239.448	159.384	517.572	743.338	283.413	598.034	413.09	472.913	480.717	277.284	156.021	333.879	208.258	415.226	182.872	111.771	273.387	105.772	655.977	359.263	473.525	509.159
105.957	681.358	228.984	174.466	546.276	770.516	210.162	583.143	525.292	473.805	482.974	352.088	59.65	352.205	533.783	592.319	327.167	197.226	256.354	114.268	134.908	449.451	523.697	511.979
186.947	680.914	282.309	113.976	560.101	690.66	203.777	438.031	433.235	441.658	523.892	239.233	167.313	228.62	418.467	588.528	201.258	50.4815	277.982	121.114	88.2201	479.344	493.032	568.329
190.156	686.583	253.084	172.193	697.642	681.914	332.179	575.299	509.198	508.569	407.776	270.18	161.698	237.572	595.131	495.208	391.811	88.3005	247.601	121.779	153.531	441.013	489.557	472.772
182.593	746.102	537.761	135.933	741.193	606.473	265.35	435.689	723.13	402.738	481.275	294.464	107.036	274.991	406.959	502.085	397.411	197.82	356.52	187.281	140.927	459.168	476.35	494.574
127.022	602.486	532.966	145.02	622.863	744.021	346.062	504.235	749.148	491.437	468.901	340.918	257.294	379.424	512.25	434.323	376.634	14.7074	588.693	129.937	91.6383	511.372	534.379	482.596
55.7504	642.359	452.125	66.9965	620.61	736.332	224.083	518.543	695.614	494.067	448.474	366.157	240.267	203.236	581.749	560.187	368.016	16.4053	491.046	68.2609	150.471	423.488	537.606	491.204
110.517	729.593	558.141	149.565	656.266	698.509	272.025	592.637	606.417	530.141	514.221	386.826	220.291	267.246	737.368	466.045	343.096	19.8136	479.748	92.5094	196.737	464.064	451.624	538.485
199.144	757.562	551.233	151.542	346.836	37.0251	586.025	511.695	125.362	672.369	554.558	218.165	276.28	277.454	735.23	500.1	376.766	33.3731	568.243	100.33	92.4061	485.961	501.027	547.852
263.025	696.078	190.569	248.422	343.033	44.9272	586.312	522.657	183.876	648.091	591.607	260.896	257.789	359.633	725.698	403.094	256.934	38.8806	572.715	107.967	140.063	510.184	708.681	459.927
248.766	689.219	165.658	314.863	232.293	122.722	518.826	438.935	170.286	601.425	539.045	291.535	250.202	375.559	162.041	737.438	324.427	40.8408	597.19	129.876	97.7385	553.527	645.991	485.08
207.176	700.058	154.061	326.593	241.505	119.584	565.479	506.707	372.447	626.055	512.06	295.275	656.213	207.919	193.099	608.461	373.005	40.7566	658.182	148.198	142.826	594.118	670.764	486.06
291.619	735.791	197.438	392.357	359.146	47.1511	489.231	515.219	339.655	645.756	447.661	305.02	724.687	277.392	45.4256	610.168	251.046	71.4178	612.795	124.82	364.602	460.013	710.546	533.02
398.974	737.966	197.123	229.264	353.003	62.7199	590.032	456.833	338.783	659.452	523.119	338.231	750.801	324.384	314.972	793.025	272.906	74.2638	617.206	99.4816	263.023	511.5	175.104	600.191
390.985	739.674	196.002	268.08	354.807	79.3832	441.436	501.146	214.353	740.933	509.365	347.281	656.288	225.727	340.054	744.633	249.293	82.4158	608.093	119.085	302.109	552.851	304.329	621.705
231.981	766.994	194.028	363.129	259.974	198.51	453.944	570.059	279.749	667.275	475.997	348.327	645.862	227.397	347.172	766.023	371.512	88.0118	623.702	131.313	365.827	439.603	390.47	661.13
308.475	770.21	160.276	378.898	409.313	55.7244	561.322	571.089	266.584	730.619	458.764	360.23	668.339	239.54	256.367	672.793	271.897	129.427	623.583	188.932	289.706	515.174	315.58	711.952
295.079	608.113	182.642	338.587	430.929	61.5947	714.765	562.266	563.498	636.557	474.233	362.755	730.562	290.64	200.224	709.76	304.678	192.936	168.735	231.229	228.004	551.638	592.424	692.664
373.281	657.749	211.331	203.813	512.88	66.905	602.565	448.761	461.796	683.032	513.305	377.79	754.625	346.94	206.546	740.329	595.596	15.4243	143.533	250.163	375.593	399.942	581.547	675.129
396.298	732.34	211.498	311.565	519.277	87.1039	606.707	485.849	541.985	756.581	457.541	387.355	644.96	216.733	453.145	798.235	598.014	162.928	142.789	287.519	391.407	444.969	537.567	687.795
336.465	787.551	236.235	374.515	562.652	92.8332	652.173	557.286	498.89	602.017	576.092	397.131	753.75	381.254	576.821	602.73	407.824	38.6216	179.982	317.943	301.634	446.47	405.82	607.8
540.56	749.725	216.645	368.556	530.74	107.47	721.793	456.72	530.044	716.475	604.511	271.634	632.4	227.318	589.428	613.203	544.227	55.6186	184.493	380.809	382.545	473.433	478.556	777.328
412.181	647.099	207.023	376.999	437.168	76.0399	628.816	470.001	620.393	665.022	600.172	245.05	616.753	243.199	477.154	701.504	400.202	109.848	166.623	262.591	292.402	527.052	623.441	730.998
426.166	672.758	211.564	238.943	399.855	180.629	653.773	495.753	616.097	685.23	624.512	283.713	661.813	243.132	462.627	730.331	403.212	74.2264	137.896	339.098	290.874	443.716	704.373	610.156
510.906	773.499	202.273	265.309	403.605	65.5776	150.393	659.257	644.537	730.829	623.965	324.054	673.028	255.529	576.024	643.801	458.211	68.0429	155.521	338.851	214.354	449.658	286.037	97.317
510.97	782.824	234.982	316.355	444.884	70.8899	126.884	669.529	623.161	682.578	602.454	390.071	60.0769	527.044	401.593	771.09	596.949	145.634	165.939	357.672	202.614	458.111	342.344	77.2411
709.386	607.394	205.599	364.222	443.918	84.5382	139.532	661.896	643.349	713.772	139.745	456.019	85.9211	494.085	469.872	740.96	601.133	10.9747	171.451	368.357	342.563	528.695	222.111	97.7296
670.457	746.659	228.804	372.974	524.888	90.4607	165.126	663.877	672.406	609.626	88.6544	477.698	195.015	516.014	415.557	771.192	632.208	49.4281	223.281	222.177	253.116	530.308	220.104	168.142
620.286	776.988	666.095	338.567	510.152	95.0655	128.158	651.869	364.343	54.1952	113.576	535.977	80.3148	502.608	685.37	687.665	649.676	170.324	235.133	231.928	393.101	548.245	313.145	190.975
647.449	743.221	618.192	332.795	516.677	104.416	198.018	675.925	260.523	105.208	115.51	574.375	312.025	466.895	140.406	185.04	623.44	39.6753	271.045	246.149	448.099	490.26	280.377	49.1432
164.934	169.024	640.893	318.568	654.078	197.395	171.132	622.635	227.754	118.194	138.447	401.826	340.713	417.099	133.902	188.792	603.004	156.908	265.989	261.937	440.165	491.393	282.781	62.4486
165.223	184.106	639.643	387.376	623.252	190.172	165.656	637.297	205.824	170.184	137.611	509.343	329.174	423.175	283.272	14.8007	637.165	165.977	287.467	205.484	412.802	465.125	258.393	75.8486
189.468	149.083	144.716	479.795	128.128	281.675	310.093	665.874	236.86	190.777	192.187	523.091	202.731	514.126	295.623	19.8671	640.46	154.503	224.741	227.68	513.204	492.777	294.701	81.2805
288.181	31.3817	120.122	514.249	134.95	296.769	336.088	741.583	302.177	78.3036	120.31	541.261	253.139	592.013	224.143	89.9569	618.953	167.762	247.744	234.54	506.235	513.006	243.85	90.0085
271.985	36.7774	153.432	516.153	127.99	323.339	467.455	719.43	335.843	107.169	116.856	513.678	283.074	413.019	308.325	0.389954	619.35	156.696	264.06	281.818	486.559	529.352	327.209	186.106
242.974	81.859	143.066	457.064	95.8349	358.075	540.403	740.032	344.385	145.807	184.559	536.083	313.139	430.945	344.099	11.9476	133.174	236.788	310.34	321.065	563.289	560.616	291.97	195.994
282.823	41.2134	139.755	535.692	192.647	384.914	463.604	711.158	370.604	89.2394	180.403	547.762	337.12	526.947	234.457	102.865	147.33	241.597	270.14	229.427	557.825	580.844	365.694	197.426
273.874	49.0709	127.376	502.771	187.904	388.655	469.12	700.242	361.694	100.225	168.964	565.594	508.748	545.02	379.986	43.4895	176.501	245.587	284.775	235.945	485.04	587.105	487.761	35.6943
257.993	86.6529	137.668	525.658	146.15	399.006	582.058	744.715	244.556	160.188	153.791	575.066	525.77	492.079	284.88	45.1012	118.326	277.786	285.649	250.31	559.876	593.357	555.73	111.189
231.315	103.951	180.93	407.336	195.537	208.34	479.095	745.83	246.384	166.561	183.04	575.704	505.507	504.251	217.252	96.6288	165.465	225.864	256.462	314.054	485.438	597.013	475.474	152.747
204.355	129.972	196.358	481.577	122.12	385.951	514.355	729.222	235.105	178.245	212.123	534.101	495.618	489.564	561.541	37.1645	194.807	230.913	242.029	314.51	435.187	472.68	482.353	47.5042
398.27	22.3482	171.029	484.376	167.487	393.772	662.877	690.638	249.023	190.226	240.394	557.218	502.233	525.004	546.9	39.9944	166.144	234.096	471.743	253.437	511.463	480.112	478.761	62.0089
270.094	87.0899	399.171	439.405	168.957	229.021	198.129	171.824	317.095	192.426	359.306	583.03	494.911	543.505	492.352	47.882	82.6876	370.966	590.707	276.608	406.106	488.834	431.421	108.009
287.598	84.417	347.04	525.113	167.09	244.818	212.237	196.076	324.933	192.903	396.476	588.103	564.412	583.759	526.216	39.1521	157.809	220.811	466.903	316.296	429.8	493.805	549.686	40.778
398.975	108.652	329.724	510.422	140.702	280.446	280.594	103.888	499.717	63.2725	282.653	590.609	639.438	591.7	511.722	55.6822	193.772	242.574	548.869	207.711	538.712	495.8	473.913	85.9585
278.545	131.351	385.068	416.946	127.632	333.556	202.216	179.594	555.337	73.0718	318.488	477.525	653.205	597.641	572.246	57.3135	187.743	251.795	528.549	221.918	546.804	499.622	593.452	100.294
200.318	141.54	395.906	427.753	115.863	354.71	316.893	158.075	526.992	95.3172	338.474	540.807	716.505	501.922	461.249	82.5541	130.924	252.507	541.029	229.211	426.903	565.87	540.885	100.962
411.434	109.009	307.034	578.253	102.389	371.257	357.061	60.2488	589.511	126.113	328.409	542.951	727.394	560.49	506.954	29.7126	168.941	277.15	459.859	248.335	664.238	478.388	414.124	110.445
406.126	95.3534	287.551	580.135	131.244	380.322	355.79	152.142	597.823	138.177	203.088	547.313	701.565	434.586	517.978	48.529	140.233	321.006	593.683	260.572	680.298	531.216	412.582	131.922
516.174	32.1059	316.188	591.572	126.371	393.568	251.44	157.29	507.665	139.832	377.446	588.532	733.815	511.267	534.999	52.5558	176.931	268.154	560.901	297.905	655.119	483.733	498.622	152.738
537.29	84.0306	574.56	513.908	155.241	261.714	304.432	163.847	553.319	80.2978	224.548	418.97	143.984	653.771	416.886	65.5064	89.1368	354.05	547.977	322.454	659.458	517.285	537.758	68.0169
467.043	114.354	534.532	410.066	194.396	263.803	573.862	165.383	566.798	91.6928	385.702	426.014	151.987	657.523	561.837	79.9425	238.133	201.757	549.472	199.917	606.244	557.026	557.837	68.8295
536.847	131.237	568.384	530.719	123.929	345.346	434.665	38.4876	540.429	94.626	389.851	519.116	155.167	605.706	593.454	165.869	278.102	327.552	547.753	244.046	663.538	533.06	485.529	84.6792
563.764	154.266	418.455	545.818	175.097	383.547	587.15	170.4	568.806	105.197	247.589	522.115	178.203	613.371	577.83	193.361	240.354	219.516	528.277	253.41	618.25	559.892	409.535	142.671
483.793	55.0213	444.796	548.87	159.748	385.424	559.164	178.763	569.245	113.394	307.244	592.952	148.146	626.887	486.813	63.3237	293.794	233.579	578.055	267.517	169.801	623.624	412.801	189.667
514.143	104.209	504.227	587.714	331.099	253.854	447.976	94.5502	557.414	115.624	250.614	415.971	129.646	641.084	580.145	95.7917	258.84	236.029	598.848	298.746	143.296	613.063	614.236	68.2264
506.692	110.456	590.595	502.876	274.439	236.997	462.7	116.681	588.015	158.961	232.611	431.686	161.974	666.278	411.954	114.659	219.843	237.336	591.364	361.255	152.61	686.18	611.76	76.3816
584.823	121.144	571.604	506.481	262.95	248.234	465.71	125.85	438.689	69.3004	354.361	478.388	148.774	710.166	609.886	98.1881	288.706	312.296	590.9	376.64	184.587	720.611	650.207	101.331
445.121	122.292	637.28	521.805	249.187	199.928	610.645	173.032	461.786	77.9932	237.978	481.1	232.535	765.152	616.512	106.737	299.817	217.81	542.175	200.012	245.715	735.271	663.232	128.473
574.006	127.163	648.878	479.576	205.7	289.557	189.031	329.584	516.186	136.102	223.763	506.674	270.127	767.559	628.423	137.143	273.348	223.001	577.577	320.439	281.16	700.144	635.967	147
403.936	147.854	680.607	525.695	547.43	272.702	183.684	342.835	581.593	137.473	360.414	532.745	281.266	769.55	617.162	153.597	280.085	223.021	606.906	271.283	249.058	722.867	659.2	171.913
577.082	150.367	635.086	534.109	506.314	341.559	88.5848	397.997	498.065	150.595	295.577	591.642	220.268	682.142	647.555	179.229	350.914	237.795	671.122	317.246	213.28	726.857	669.059	178.578
494.735	161.774	188.593	708.009	416.682	243.757	155.271	260.958	409.789	164.746	351.393	597.199	346.781	724.625	610.556	112.761	228.17	271.571	654.302	336.568	240.879	724.635	129.6	282.187
439.078	166.044	175.301	604.455	421.291	280.676	167.964	271.14	469.852	68.3206	506.691	439.645	226.268	756.746	609.784	129.918	281.033	303.031	692.162	342.988	336.467	636.063	179.211	238.239
455.009	165.693	156.139	638.054	564.577	295.16	167.145	301.059	475.596	72.3886	518.038	439.362	225.995	606.404	620.006	132.602	261.881	313.987	695.343	397.68	331.067	640.822	131.862	252.665
553.254	166.602	316.504	664.308	573.03	320.179	165.919	346.319	473.417	81.4044	463.665	475.067	210.695	621.878	138.557	200.956	270.998	321.126	626.806	265.611	337.444	671.256	117.878	261.593
566.407	171.621	375.77	700.791	644.809	207.122	138.89	386.196	448.788	101.97	473.862	510.726	210.803	755.433	85.1527	297.51	243.95	358.107	699.586	292.249	222.448	729.324	149.422	275.562
593.348	185.938	396.604	604.636	648.647	217.355	178.205	349.846	544.434	131.522	511.394	426.586	257.323	761.705	128.308	219.892	310.698	389.804	701.429	300.277	449.783	726.974	136.029	289.692
602.794	126.56	331.432	719.22	653.56	228.721	158.529	368.236	401.103	144.295	455.019	454.894	578.815	761.8	70.7124	349.722	240.037	390.228	680.722	337.856	574.724	656.414	167.538	299.125
606.332	186.495	311.52	734.386	663.905	238.543	183.78	279.751	403.875	153.956	462.972	508.163	454.096	668.228	107.617	275.099	281.447	246.309	695.795	359.823	587.105	656.6	122.204	308.81
600.389	196.555	312.97	748.485	664.11	264.171	158.68	327.205	542.538	164.131	424.519	524.42	657.853	741.229	96.8095	301.176	232.765	250.539	684.186	360.469	424.213	714.083	123.361	316.795
184.631	266.71	206.41	617.727	670.005	270.335	190.947	354.616	409.974	181.882	439.27	551.519	757.074	620.373	263.797	346.749	263.837	290.269	693.885	387.707	566.969	720.277	121.474	299.298
89.5583	333.127	255.519	723.582	709.137	310.159	180.915	358.748	507.263	185.778	445.433	551.514	706.012	641.744	206.24	211.41	337.264	292.837	602.552	314.537	576.087	731.704	174.042	306.18
174.422	341.96	321.673	728.993	641.448	261.933	149.866	367.853	600.572	148.785	571.478	573.721	676.731	647.955	379.235	259.913	272.698	313.909	690.265	373.824	611.226	677.366	126.738	348.133
104.473	357.032	518.385	666.936	617.345	200.409	153.19	391.072	611.508	176.132	434.79	426.206	658.675	667.45	323.685	311.868	320.229	321.109	602.334	305.173	621.542	663.155	128.582	362.55
186.39	250.646	524.399	682.701	613.233	221.912	157.609	398.921	181.257	238.847	401.617	427.89	651.268	660.989	291.698	324.742	207.671	332.588	664.368	341.495	624.24	671.36	158.913	241.866
93.8841	321.335	554.486	703.439	656.565	249.431	212.633	240.127	193.517	250.098	582.529	467.336	192.488	195.021	272.578	339.131	269.228	339.772	608.534	350.647	663.626	611.41	159.155	261.133
125.915	332.432	536.716	711.162	703.416	315.158	266.677	241.811	189.699	297.941	573.736	473.17	168.857	143.603	381.736	269.977	235.278	383.807	118.449	448.084	332.298	44.1279	181.697	284.716
96.3141	340.416	538.336	704.176	172.07	426.461	332.769	249	174.836	346.852	590.474	480.021	178.13	199.33	248.565	334.289	532.776	209.889	103.524	489.507	377.191	75.5283	135.395	364.599
184.686	347.403	540.343	720.273	195.885	428.423	317.031	254.287	357.119	251.369	444.508	496.836	153.132	129.091	275.013	368.618	499.43	223.347	112.298	493.773	316.004	49.309	292.819	217.229
198.024	282.634	513.477	661.556	84.2382	470.773	307.479	260.043	366.135	254.577	586.278	508.972	183.996	178.901	433.248	312.755	557.884	287.052	111.178	512.13	373.672	61.3332	398.577	224.915
114.818	288.863	672.354	600.114	108.915	490.945	245.398	303.778	230.397	286.029	525.082	518.461	170.016	183.023	451.036	251.814	565.417	310.28	136.195	550.249	205.341	139.346	232.428	227.895
105.24	343.604	615.795	627.801	92.0021	569.126	380.734	372.812	240.957	203.512	504.11	548.141	192.688	186.897	463.786	346.676	540.675	236.18	147.291	570.355	371.848	43.3184	213.791	228.813
108.654	366.685	392.761	151.876	117.106	484.239	314.288	245.88	252.449	223.82	451.733	555.778	158.122	168.748	708.17	311.072	562.472	241.383	180.877	580.53	329.79	52.5893	332.957	250.057
100.933	373.675	265.939	153.694	134.347	501.356	299.566	246.543	343.465	246.707	405.256	584.263	173.97	171.059	628.727	373.327	578.161	273.689	171.516	581.979	259.181	98.5784	360.77	253.066
194.865	300.565	271.952	179.198	121.602	533.947	258.584	248.45	212.363	264.451	692.371	427.672	206.501	46.7823	668.898	243.68	555.516	279.023	180.435	478.224	225.532	134.399	275.981	293.765
99.681	305.481	246.609	186.113	144.537	534.594	207.042	248.927	207.967	293.418	639.257	474.931	318.688	78.8291	687.846	267.062	567.029	397.946	146.684	528.248	224.932	148.066	259.073	323.72
191.937	319.405	236.468	189.252	237.942	468.745	218.471	250.29	215.734	303.496	632.461	483.181	322.336	108.574	677.831	289.932	574.055	200.763	144.389	541.215	340.347	48.2268	225.1	248.784
126.13	323.06	367.425	122.896	300.475	502.705	322.667	269.963	254.199	212.608	694.35	483.803	253.095	122.801	702.618	386.442	464.958	210.879	191.119	442.912	274.82	78.7254	240.852	250.387
190.504	334.426	277.63	158.089	218.023	424.308	227.094	299.974	339.916	225.229	616.896	506.699	206.566	149.703	657.959	230.046	547.331	216.22	131.201	467.656	260.891	91.0211	245.701	266.985
112.52	338.339	271.025	164.972	300.913	490.136	264.766	317.627	341.096	237.286	633.856	566.586	251.684	176.802	683.382	321.232	584.683	218.936	126.374	507.164	266.451	93.6206	262.65	277.439
125.184	343.959	255.709	192.436	200.634	416.709	266.378	330.49	224.025	267.802	693.208	574.993	316.046	60.6965	690.594	323.884	482.649	228.999	158.753	548.455	238.842	120.482	267.756	296.737
115.237	347.466	232.731	196.303	378.777	453.411	267.694	350.062	370.643	280.863	618.611	440.901	220.672	107.987	647.629	331.921	588.707	247.755	131.703	480.599	254.223	121.12	241.416	355.929
146.022	359.008	308.302	111.105	325.974	472.236	257.802	363.138	222.222	294.299	708.324	498.544	240.573	34.7357	701.217	360.534	582.856	280.638	339.467	454.451	230.528	142.023	356.098	391.867
123.295	369.59	378.079	115.423	225.063	562.387	206.932	397.148	224.743	315.581	680.211	521.425	235.338	41.0667	657.704	239.615	484.641	243.154	331.654	505.831	304.483	166.138	278.504	229.74
135.607	375.106	284.923	147.316	310.333	418.186	298.857	236.473	335.477	327.466	628.204	534.035	274.785	44.5295	664.176	250.706	463.675	272.4	206.355	521.622	239.468	199.555	215.978	236.361
152.504	375.078	276.282	169.845	376.724	472.355	282.31	239.903	346.3	360.234	632.847	555.904	215.373	51.1905	603.114	275.093	571.427	276.576	263.888	534.167	502.321	66.1881	232.695	239.975
140.995	397.461	389.408	116.226	356.009	496.56	298.028	308.081	367.51	218.16	600.073	435.635	359.154	167.145	605.611	292.462	590.603	398.422	325.519	571.509	533.031	104.172	273.496	275.909
210.602	267.431	298.508	149.666	230.406	548.873	389.569	347.219	393.168	222.646	610.641	459.423	250.051	193.668	700.042	374.045	637.644	208.55	279.789	549.005	554.799	104.629	389.309	281.934
385.087	368.503	284.111	160.508	244.792	564.835	223.643	362.544	223.985	237.544	621.941	464.992	277.89	16.9068	173.704	412.431	680.425	216.834	283.809	565.364	525.96	105.894	392.178	293.6
206.873	210.642	282.191	186.472	493.375	472.134	289.472	260.628	263.402	250.147	685.471	473.644	227.359	90.7568	172.785	445.986	614.795	217.604	230.169	569.519	547.009	122.838	296.239	230.303
214.808	280.965	446.591	112.496	426.351	473.277	303.588	301.323	345.002	273.399	677.337	504.907	200.964	161.735	188.857	499.083	714.958	232.155	316.136	414.83	566.845	137.347	228.789	274.303
327.417	281.113	512.247	193.546	555.168	494.668	274.724	305.56	250.244	282.978	688.134	533.673	228.153	177.888	175.892	454.169	700.673	251.726	246.858	462.964	582.943	171.783	270.064	304.669
267.205	383.558	445.553	134.044	538.528	551.859	355.563	307.143	316.618	321.83	683.531	547.37	242.095	184.537	140.649	505.806	603.856	222.664	246.214	476.064	466.57	58.0963	273.228	325.526
216.096	205.546	459.978	104.297	521.468	454.629	276.572	313.381	214.211	323.161	659.932	553.179	555.929	6.79967	81.3712	416.632	729.314	283.488	232.235	477.389	464.453	66.5769	285.353	392.479
268.556	258.865	433.259	116.875	502.891	461.547	212.239	350.031	311.23	324.448	649.328	571.019	413.444	38.7639	161.071	500.794	706.594	284.365	319.336	486.482	460.884	75.4679	593.745	258.304
399.202	275.308	440.925	171.25	414.74	466.699	534.104	301.523	330.64	335.194	610.259	423.918	417.894	82.5873	91.4096	502.944	630.486	288.15	222.161	500.017	568.868	112.982	519.343	260.328
272.021	280.264	478.14	191.201	583.221	487.826	586.446	308.972	337.599	349.077	687.753	443.544	474.939	3.67203	113.489	587.267	675.195	229.093	266.015	515.996	557.438	130.513	566.182	267.219
262.934	284.895	173.184	386.183	710.056	433.057	578.388	382.268	304.596	349.726	653.172	475.125	408.074	27.8878	89.0852	409.901	607.975	232.331	233.544	518.137	517.542	148.069	576.824	268.201
204.803	324.445	179.729	349.84	742.45	483.237	431.432	260.322	359.119	371.988	600.876	481.726	584.553	41.8739	91.0719	421.111	649.268	236.593	312.383	430.459	403.009	74.7901	539.595	276.058
224.944	336.17	193.551	330.282	736.784	497.082	432.353	269.511	324.069	372.114	656.551	483.777	424.668	1.8826	82.4312	437.442	713.082	265.433	277.501	454.712	495.077	89.753	556.365	291.02
271.454	347.437	224.723	212.647	646.609	561.982	454.961	293	500.798	240.714	599.179	512.577	543.693	15.1826	62.515	441.126	616.959	281.852	225.528	484.75	495.261	121.625	559.485	344.929
558.994	394.478	299.307	232.97	632.095	472.301	574.967	308.768	530.024	269.865	639.445	519.901	488.922	30.5295	126.343	492.392	673.646	286.791	249.878	486.463	507.472	120.996	511.132	239.322
479.372	385.303	203.943	247.892	711.853	537.469	506.665	344.101	521.987	270.95	674.781	540.125	445.544	76.1268	196.72	493.739	720.068	292.374	260.432	486.926	487.814	138.202	433.551	271.274
507.971	242.201	201.79	345.716	632.38	557.227	507.401	352.674	538.243	318.8	649.191	583.551	520.906	172.678	107.073	510.509	733.886	357.656	217.279	566.381	495.07	145.17	526.016	286.5
527.49	261.646	221.454	380.739	695.342	583.758	465.089	355.299	468.151	331.86	114.41	610.738	507.432	9.81389	267.784	458.693	740.637	361.869	539.549	406.364	577.391	188.116	597.651	295.784
517.779	299.192	229.453	232.019	649.697	463.307	477.319	357.126	453.708	363.678	163.073	665.628	439.992	13.0889	321.93	534.636	722.471	375.799	437.061	445.675	426.171	64.7352	542.417	296.886
585.781	359.09	210.339	270.63	624.328	508.817	509.849	362.91	515.711	244.811	277.863	601.029	439.696	23.4735	211.66	546.539	102.697	438.245	499.527	404.75	464.787	99.3017	530.054	298.273
577.332	370.306	203.112	276.142	706.529	547.547	466.314	389.906	486.848	250.264	376.259	630.803	450.237	26.4839	203.829	575.525	181.487	466.741	472.83	411.378	506.666	112.355	444.275	299.886
522.484	383.313	279.728	387.478	705.765	561.297	424.509	262.811	465.912	269.568	307.046	671.214	484.054	42.1224	225.106	539.482	195.1	425.532	437.532	544.93	480.637	125.784	455.06	301.685
468.641	383.793	307.296	249.573	185.605	629.72	521.407	290.343	407.585	294.756	367.755	715.571	568.377	63.1076	374.43	577.321	156.51	438.354	596.544	415.415	507.565	141.49	528.988	364.282
545.609	395.561	274.07	266.339	194.172	633.601	591.926	339.028	512.202	321.249	347.076	737.995	518.627	82.5716	368.163	578.417	186.609	456.985	459.02	563.92	537.694	147.444	436.765	261.465
700.471	296.783	222.943	316.989	188.503	638.402	471.711	364.784	477.753	321.906	286.459	600.222	435.543	84.8394	344.998	402.426	73.763	468.07	437.309	565.91	179.138	319.496	586.315	275.522
722.653	389.318	216.038	324.255	149.45	616.347	590.493	369.74	478.803	330.392	354.701	704.743	529.089	177.503	348.901	443.758	169.7	456.268	536.928	565.723	134.247	353.393	559.372	305.823
673.654	263.218	259.835	346.381	153.589	628.452	483.363	382.341	455.91	340.143	299.473	604.158	613.581	64.7105	240.044	483.058	104.688	562.756	548.974	403.725	137.471	340.42	553.508	341.442
649.953	289.641	246.984	204.618	170.186	632.52	433.597	387.18	584.635	221.777	368.198	618.603	620.663	83.2999	251.818	505.458	164.174	440.957	537.974	434.903	152.944	357.839	576.66	361.595
616.768	388.245	285.936	215.35	176.063	619.647	582.948	398.735	413.812	233.988	368.227	635.532	635.038	87.8723	519.33	463.696	145.961	452.673	456.014	435.367	195.194	317.246	426.421	382.289
102.349	456.506	270.651	221.365	161.381	658.301	551.848	302.48	457.891	282.192	313.892	666.213	655.488	108.487	491.714	520.573	77.0298	484.702	436.707	507.314	150.917	366.858	433.728	214.963
165.026	458.281	318.268	238.119	136.457	666.891	558.915	341.32	546.754	284.972	256.419	692.1	643.298	194.25	478.665	554.051	69.4766	495.343	444.689	512.597	223.1	199.963	462.522	217.82
187.947	477.03	307.386	274.588	179.064	677.615	474.845	342.926	455.852	294.211	374.669	709.726	627.512	90.0511	556.255	584.92	117.226	552.253	548.195	520.956	295.298	251.338	454.079	222.247
120.611	483.411	223.456	331.667	304.663	692.021	455.234	351.292	559.002	314.572	336.748	718.692	655.649	149.39	438.677	591.161	186.07	587.599	437.738	524.327	390.93	272.167	466.337	266.082
147.122	519.146	269.201	373.797	332.178	719.977	539.305	384.577	468.16	318.408	552.957	643.639	627.308	166.07	462.877	442.347	246.028	533.832	529.891	530.355	396.977	313.688	551.201	285.17
189.08	549.659	275.658	373.769	228.909	739.721	589.044	397.508	574.043	319.259	527.704	649.3	615.984	98.3694	507.607	444.737	359.833	540.22	440.485	554.104	395.665	283.417	538.168	303.922
196.009	552.752	240.009	388.689	256.757	746.684	624.614	218.652	455.408	329.373	412.457	665.239	630.177	134.401	475.692	446.272	359.155	411.358	527.975	555.099	337.286	311.162	466.495	306.723
127.257	554.395	218.736	391.762	233.746	748.54	666.104	374.226	556.113	355.681	439.106	745.593	649.019	139.183	502.205	515.606	227.411	420.887	551.748	560.484	331.898	320.254	568.057	344.307
127.974	568.26	247.689	392.288	267.905	755.277	663.204	276.894	411.363	376.854	437.48	626.26	657.389	162.561	507.932	535.271	360.826	429.943	564.187	560.634	344.567	316.025	591.892	360.057
180.643	570.018	228.037	397.765	282.343	765.197	616.327	312.438	486.193	377.111	531.147	636.403	610.127	88.8442	462.547	535.888	357.752	580.908	628.735	468.886	344.564	324.019	593.314	371.288
99.9869	597.053	455.009	286.418	251.545	713.973	610.662	328.673	622.474	201.642	412.947	674.161	634.451	177.765	465.12	598.727	348.827	412.894	646.787	500.379	381.72	224.904	585.327	385.01
87.8436	421.204	560.683	201.018	379.331	718.064	699.149	385.602	601.146	259.946	543.027	605.877	171.951	234.674	447.873	561.073	282.425	439.725	619.95	507.346	274.811	270.033	413.362	394.357
157.08	429.905	528.194	203.323	258.663	678.44	609.866	213.964	636.936	261.706	399.729	624.414	193.883	259.217	553.919	564.38	239.843	454.052	656.66	531.413	385.227	284.983	626.717	239.925
58.5023	435.956	447.565	220.644	259.223	707.991	607.706	338.815	642.861	269.892	566.973	657.351	102.489	283.676	559.679	574.621	341.705	478.084	604.412	405.867	336.279	300.582	602.046	251.228
135.957	463.028	462.043	375.475	372.662	727.789	642.698	352.893	680.544	367.836	503.281	696.79	94.9243	297.758	578.673	483.164	367.113	518.975	650.688	490.112	201.51	335.843	687.351	308.71
100.908	466.4	605.643	228.774	245.312	639.375	652.742	384.678	160.631	399.719	542.949	698.832	94.6224	313.799	572.31	497.489	228.453	523.78	673.482	490.408	527.666	222.053	700.44	364.179
162.476	470.647	655.255	380.357	240.675	686.499	696.399	395.901	83.075	435.098	498.822	719.337	186.073	251.712	571.598	541.752	240.339	574.678	674.933	496.33	473.819	230.311	601.187	240.469
129.071	485.225	150.365	432.694	240.593	701.929	640.376	258.771	198.203	542.506	631.662	662.548	156.264	253.634	542.427	543.078	347.504	405.179	660.113	507.138	423.051	247.95	647.129	283.793
151.534	544.183	133.955	462.2	279.084	731.326	615.3	289.587	122.251	580.476	358.361	136.465	191.486	320.348	516.609	553.129	372.53	407.817	646.976	516.898	408.471	283.152	625.602	286.876
107.096	554.963	165.4	462.712	286.444	757.177	618.541	334.406	121.157	434.721	252.54	159.318	87.9567	337.784	566.702	567.312	262.714	468.507	602.645	519.559	522.852	333.792	609.498	233.406
75.9243	558.413	145.644	463.555	512.789	725.426	186.789	451.298	132.42	435.457	246.94	168.625	83.2247	363.788	542.929	572.931	342.51	485.575	631.644	481.504	571.117	275.417	634.579	237.311
151.872	425.153	166.484	470.254	515.752	682.902	72.5318	486.414	114.82	547.817	239.066	171.958	182.457	261.653	529.355	578.962	240.523	490.913	658.691	494.536	593.807	281.98	610.746	291.477
78.4303	429.396	180.247	579.297	563.918	708.43	160.708	494.887	122.355	557.936	394.906	184.698	155.531	335.193	495.406	588.396	333.618	490.585	673.852	505.683	563.704	285.173	690.874	321.455
151.72	449.166	184.055	587.769	403.407	668.856	189.126	549.448	123.493	525.229	345.539	107.921	165.604	350.752	643.344	513.192	243.281	501.267	673.766	406.024	577.219	288.12	657.803	364.962
74.8104	523.103	175.173	405.224	524.206	668.664	199.516	566.523	174.627	566.376	293.625	195.847	96.0774	381.7	693.441	449.698	220.706	565.298	605	423.653	531.342	313.258	650.271	323.716
89.2329	523.845	184.77	510.915	594.648	701.263	128.413	579.374	196.194	567.735	434.451	89.8954	256.142	289.278	700.665	421.687	200.33	565.724	618.538	476.899	490.521	314.24	684.377	343.638
115.578	552.991	188.545	422.1	549.271	711.233	120.449	598.664	104.012	438.822	513.451	150.101	258.37	399.053	660.783	511.828	243.782	566.868	639.095	503.696	403.024	339.389	660.703	350.655
142.341	553.021	198.465	510.139	533.045	728.749	94.2865	422.842	82.3519	454.812	474.769	160.9	274.404	233.999	600.31	560.968	577.327	405.31	702.195	509.895	482.183	343.619	631.839	351.811
187.428	577.711	190.131	448.212	529.233	740.491	125.583	483.072	184.79	520.803	186.528	344.922	313.386	249.632	680.03	430.844	549.716	423.129	670.105	517.257	536.2	211.328	604.774	363.669
145.926	581.905	174.216	521.11	509.093	653.749	112.979	529.983	177.228	527.925	344.823	232.398	240.924	271.358	692.778	432.626	508.328	428.235	633.563	519.539	456.444	262.707	185.573	421.669
172.543	408.796	196.985	578.788	590.526	657.485	168.243	532.725	291.757	415.506	203.46	234.643	237.181	285.329	707.884	485.855	497.372	443.742	653.392	520.541	561.191	270.483	182.589	433.783
134.902	424.452	276.081	477.618	515.817	672.05	101.131	399.76	354.618	446.385	287.009	251.736	236.862	359.158	699.483	505.777	551.688	407.468	681.359	525.086	400.108	271.385	137.01	435.286
87.1423	437.075	334.609	556.092	489.979	673.058	182.477	468.319	312.1	447.325	358.2	285.735	249.961	280	634.484	520.198	586.107	422.589	615.171	527.446	514.145	285.854	97.1402	471.428
167.805	489.562	211.845	578.986	501.399	694.734	184.818	482.357	316.335	577.907	364.929	287.633	309.001	337.82	666.866	524.488	513.748	433.164	667.686	536.405	540.17	297.362	72.4578	518.165
93.9036	539.348	278.641	581.311	517.885	718.591	117.87	494.183	296.999	467.359	342.632	295.611	215.788	199.72	657.828	527.795	537.527	413.185	198.465	625.625	414.277	305.684	117.919	533.012
173.042	539.659	208.044	454.811	646.299	621.244	115.24	505.945	267.651	434.066	361.456	336.458	236.231	209.579	601.849	550.51	588.469	414.657	267.171	640.438	431.434	367.39	91.0993	570.992
199.568	540.262	321.132	511.066	718.005	604.939	164.21	517.415	268.023	443.226	294.07	354.587	223.206	222.518	697.682	558.038	575.218	419.466	262.854	653.149	461.089	270.329	180.46	458.794
120.903	542.962	298.617	532.647	627.998	720.743	181.84	534.517	232.109	497.604	309.973	361.642	259.619	268.356	139.73	629.659	564.712	421.748	236.528	688.25	515.07	293.904	169.626	474.296
97.7845	547.393	342.207	551.13	682.863	614.048	134.768	535.336	206.6	511.238	378.177	395.595	223.158	279.611	132.349	624.174	527.872	454.546	227.818	696.114	582.387	309.158	164.087	489.253
183.395	560.952	219.116	568.909	610.506	637.05	184.551	592.378	216.553	519.74	259.295	228.848	269.653	290.002	161.652	690.26	462.727	459.869	293.999	625.756	594.741	313.883	173.046	500.977
162.417	570.529	200.661	586.922	615.221	664.13	128.123	468.702	210.475	533.831	280.852	237.773	209.72	302.397	197.341	625.707	477.328	480.743	335.888	645.604	486.469	332.823	181.778	508.863
246.912	468.194	255.047	588.002	330.826	77.5853	158.425	474.81	208.512	564.694	275.792	316.178	222.74	384.053	199.465	695.125	463.435	500.915	205.318	650.965	570.738	346.693	95.376	517.538
377.905	576.52	218.38	422.962	341.265	80.9339	189.459	477.717	304.655	413.804	331.26	322.674	591.584	231.082	184.706	695.942	495.44	538.628	241.647	607.846	427.725	353.298	99.203	546.097
241.224	407.977	199.677	437.967	332.98	85.7292	98.0413	510.365	255.734	456.109	351.811	329.111	528.978	294.197	366.293	710.198	473.552	591.905	262.919	607.897	582.167	354.37	139.705	592.238
254.623	419.45	217.892	439.13	349.458	86.148	143.082	514.182	283.643	472.228	392.924	380.453	462.938	314.514	324.873	780.6	671.261	434.522	289.426	608.703	567.875	355.365	171.38	449.752
328.508	517.748	323.827	446.842	356.569	98.7987	178.295	520.762	227.872	485.367	304.116	387.258	462.46	326.95	228.198	600.518	624.234	440.762	221.217	612.53	438.817	362.913	162.834	468.159
262.552	536.274	225.647	462.337	289.351	117.493	370.305	455.741	203.838	486.164	359.927	368.525	567.479	214.088	209.524	638.949	712.521	452.385	213.992	638.121	543.936	388.82	125.472	476.916
272.314	558.286	309.841	506.289	290.171	126.516	374.868	465.227	285.992	486.273	397.077	389.776	465.995	224.374	316.457	678.812	758.74	488.115	217.632	664.397	553.027	392.588	183.774	495.475
371.86	561.131	283.235	516.752	296.508	138.469	356.075	485.885	249.819	490.373	485.823	206.285	476.321	235.463	332.565	684.571	752.32	512.364	254.512	603.37	542.755	395.544	134.402	502.849
233.054	569.649	290.465	536.819	353.491	122.504	312.211	569.131	280.129	492.134	412.486	231.694	490.539	247.439	205.378	687.593	624.165	569.5	278.065	626.826	630.367	290.851	143.203	514.523
387.849	579.133	350.523	536.986	391.105	124.244	208.164	406.531	220.822	497.944	513.837	286.126	524.671	274.726	292.13	754.261	647.178	431.714	254.54	634.294	612.906	308.666	125.03	526.025
253.956	408.446	266.031	549.193	338.257	127.623	355.374	437.079	242.578	516.755	577.631	288.496	584.428	296.965	382.188	599.217	615.442	434.408	233.807	644.133	639.084	358.133	94.7296	560.097
351.459	455.467	232.649	553.406	285.098	151.237	272.689	447.97	205.782	518.696	548.987	289.51	410.075	331.81	296.115	615.483	666.446	446.467	253.263	644.167	633.792	372.686	122.772	586.094
339.276	492.267	321.157	565.495	296.087	160.042	357.182	453.684	213.275	547.558	428.644	295.321	525.833	379.262	307.734	676.52	706.959	446.491	581.594	606.254	616.036	374.862	158.271	588.883
337.133	521.071	234.611	590.489	486.031	96.1761	278.196	461.441	314.499	552.376	557.154	298.748	583.697	217.881	374.761	690.391	741.891	534.18	435.493	624.607	642.738	398.603	173.419	406.593
248.528	524.673	394.096	592.927	424.107	190.316	392.885	463.061	203.669	586.937	521.983	300.033	577.876	222.33	256.568	752.489	609.322	549.686	458.274	634.161	608.539	330.046	169.715	457.703
326.371	529.964	256.566	596.431	468.819	102.912	352.586	526.3	496.457	461.203	579.048	321.15	556.888	225.73	302.208	754.43	636.023	588.032	481.65	656.491	604.842	337.289	191.945	459.991
245.225	551.604	257.982	401.834	480.035	105.848	295.981	576.412	589.459	466.029	493.888	337.123	570.137	239.086	344.159	776.378	718.645	467.111	552.245	663.085	620.886	362.758	148.581	464.658
235.733	552.458	216.099	403.503	536.756	170.418	218.587	417.508	430.583	517.268	410.569	365.614	556.431	239.975	341.44	782.787	607.404	469.212	486.272	746.392	608.303	365.458	169.141	467.69
225.998	553.475	381.125	428.337	480.388	173.427	348.686	419.281	586.594	455.496	462.56	370.42	541.983	245.378	297.015	650.181	709.413	474.651	557.78	601.191	620.302	394.751	150.893	471.63
201.673	584.406	206.877	431.593	422.997	106.256	273.808	425.549	598.269	457.072	588.988	392.944	482.986	268.745	243.13	700.969	690.599	503.253	559.229	609.098	599.525	351.694	133.894	482.111
518.447	520.972	239.187	432.464	435.804	112.551	290.461	466.033	502.012	479.296	531.441	369.45	538.338	276.637	319.673	761.833	685.109	535.327	474.86	641.123	130.605	498.657	127.037	485.702
595.921	523.74	234.32	525.292	400.522	122.954	300.788	470.597	509.456	483.333	466.374	392.904	418.196	281.046	362.49	762.704	612.84	539.803	486.38	646.416	114.102	504.114	161.095	506.937
541.074	534.822	219	527.018	560.111	137.608	340.018	478.175	577.145	484.92	638.586	326.345	445.158	299.35	575.903	626.358	611.239	560.924	585.882	700.535	107.988	509.614	131.822	518.151
428.572	511.764	275.983	529.763	557.825	147.335	362.837	505.092	572.493	491.844	641.597	346.096	451.274	339.797	495.089	711.828	706.107	464.876	524.602	736.383	125.928	524.433	127.731	591.465
565.094	523.533	340.234	540.994	551.342	169.434	314.756	520.972	447.171	436.747	647.93	364.45	597.294	375.787	405.757	756.53	705.893	482.528	449.246	604.631	121.23	465.796	320.172	410.486
442.069	525.383	311.061	553.039	541.892	175.97	221.827	528.459	497.172	452.086	650.695	377.598	418.46	376.493	483.805	684.611	612.979	530.519	483.819	616.381	186.912	527.477	219.459	426.553
449.859	529.686	302.621	555.763	603.836	139.906	228.929	536.792	578.435	451.758	612.72	382.703	595.347	395.096	493.3	686.178	658.888	556.956	484.646	624.915	172.702	529.435	242.542	432.675
558.257	551.825	323.647	555.702	612.841	182.356	227.035	552.47	487.632	493.999	621.522	346.738	681.39	254.652	485.127	690.922	643.652	560.967	489.292	632.629	148.272	539.763	306.244	466.962
537.107	553.595	218.275	581.79	180.386	251.227	299.771	568.328	479.367	495.904	608.815	349.647	632.604	269.148	420.229	660.091	671.713	561.503	503.701	638.922	151.308	549.754	288.58	471.503
521.442	568.119	574.432	486.533	156.737	252.974	374.463	592.107	583.923	496.298	612.1	360.731	686.579	313.261	498.528	677.887	694.532	561.559	428.206	643.371	162.267	517.49	237.549	506.983
517.856	590.444	580.736	502.897	136.319	352.228	204.297	476.216	454.257	521.155	120.01	458.116	635.863	207.533	574.282	729.223	652.536	565.061	482.245	662.879	196.269	522.747	331.583	509.132
553.401	415.766	513.126	517.082	168.129	371.667	304.769	508.944	464.895	589.973	117.026	520.877	605.017	227.609	582.987	619.423	687.824	578.534	495.28	736.529	177.244	515.316	248.826	511.897
433.681	504.683	555.332	530.516	186.392	373.307	332.532	533.544	559.098	590.871	150.139	548.528	628.651	243.439	566.613	690.434	149.199	617.506	491.591	747.684	193.049	537.128	328.813	550.973
514.595	538.287	465.123	551.597	142.377	290.626	297.629	534.623	450.082	417.809	191.678	569.043	646.823	243.807	668.008	694.98	130.763	672.485	575.778	602.947	392.316	470.537	297.041	586.509
542.331	540.745	580.678	590.445	142.139	308.129	436.101	486.196	417.099	430.205	195.222	459.992	660.229	249.239	630.861	713.467	129.722	607.377	496.14	622.62	218.71	474.913	209.338	430.527
524.957	551.547	400.396	411.069	198.288	334.665	476.574	491.188	488.546	482.393	129.255	468.602	683.011	297.229	196.082	186.867	147.243	711.435	512.067	642.62	292.837	494.14	227.437	443.28
452.072	594.085	519.821	423.908	114.982	366.101	475.975	502.166	424.403	509.655	108.884	471.66	707.144	310.946	270.799	63.4306	171.956	648.927	597.394	703.069	378.075	436.559	380.468	447.559
454.315	405.612	412.221	455.639	144.422	369.987	518.542	580.76	486.684	518.484	128.301	481.453	708.452	325.616	257.044	148.222	181.24	728.845	538.826	746.429	209.725	469.858	244.717	448.762
444.48	410.025	435.052	458.745	169.773	326.438	475.175	412.381	531.046	567.862	129.657	498.466	718.129	329.818	318.163	39.8927	148.286	608.385	671.625	614.375	256.649	494.142	310.723	454.584
524.447	433.883	544.988	518.511	195.654	371.444	408.014	457.022	530.364	576.574	155.148	558.456	698.012	285.647	340.633	41.1617	160.177	609.062	672.552	624.615	381.533	496.183	217.458	513.538
569.446	480.601	519.902	524.663	154.376	333.994	418.962	460.177	605.606	468.768	184.165	457.161	704.329	294.029	338.979	105.882	196.831	656.612	633.396	654.882	372.321	526.614	241.173	421.677
579.311	489.324	458.622	540.093	268.852	224.709	561.033	469.81	709.661	477.819	121.137	465.953	637.689	303.753	200.543	154.835	328.002	654.855	635.035	640.265	381.904	531.531	269.591	438.082
467.348	515.678	511.644	543.371	262.113	275.87	566.769	494.035	724.115	485.106	136.652	480.494	656.761	307.055	252.88	171.002	327.425	667.583	621.877	646.609	288.129	535.489	268.526	457.589
527.783	529.939	479.746	416.357	290.174	222.817	564.808	517.552	631.061	511.497	246.264	427.185	686.907	320.975	330.244	85.3605	344.141	718.52	609.82	662.231	338.053	542.564	308.192	474.671
457.722	544.907	595.23	425.871	248.571	262.432	450.604	519.827	625.792	521.3	300.619	427.066	696.845	340.139	346.753	109.835	276.975	693.624	652.541	611.254	219.943	439.602	268.397	502.088
401.385	547.78	519.69	434.578	253.073	290.059	588.079	582.061	697.67	555.097	223.906	433.507	616.338	384.208	268.115	144.064	229.322	608.386	626.864	615.935	377.103	490.114	314.385	511.078
572.923	562.792	428.012	476.422	222.001	295.304	464.101	585.807	609.881	512.857	300.459	438.042	643.333	249.927	232.837	134.93	338.303	637.81	635.372	621.313	396.628	503.582	291.264	512.293
411.678	567.502	439.818	479.38	347.232	355.839	552.778	586.702	624.609	531.656	268.026	451.944	617.175	261.221	234.899	173.507	234.012	705.008	633.738	632.73	374.747	510.675	360.458	513.273
667.632	528.695	557.906	491.084	280.524	248.792	465.468	416.125	692.914	588.066	327.668	464.888	669.513	274.459	501.827	39.7051	323.027	734.71	619.905	691.201	255.562	516.977	327.552	519.589
703.301	403.863	416.816	500.27	231.16	253.817	571.456	549.427	673.435	591.801	236.004	469.632	605.883	291.589	468.571	60.5864	335.437	623.595	345.888	78.1108	271.018	523.49	260.53	529.044
609.609	506.545	512.772	535.343	253.503	276.532	402.62	564.118	626.514	412.023	262.517	480.257	695.791	305.335	569.663	97.8004	323.98	644.119	338.311	81.5168	278.814	530.029	245.037	413.89
636.898	508.581	598.809	593.513	251.576	282.921	501.2	572.888	608.926	413.063	394.3	489.127	699.172	315.873	546.201	88.1637	356.856	647.181	285.218	115.094	293.307	544.966	234.097	425.658
658.513	522.241	483.137	405.157	235.862	296.506	431.19	582.367	682.601	549.588	353.245	543.519	694.375	329.38	574.874	113.167	248.883	682.649	349.963	133.068	241.057	434.155	248.221	459.846
694.901	570.551	434.898	416.559	206.401	362.507	521.298	594.031	628.755	572.247	357.266	596.124	677.328	331.219	593.585	123.269	229.638	717.033	316.392	91.5235	244.421	522.749	215.921	478.921
660.163	571.588	569.681	427.655	356.785	264.905	460.878	596.165	172.596	619.5	279.284	490.695	719.045	352.776	543.399	103.287	311.997	732.928	328.27	94.9409	394.809	532.655	298.878	497.565
699.446	452.143	427.347	500.269	230.114	336.252	512.85	427.468	171.662	649.705	287.513	494.997	715.491	362.161	555.954	119.278	598.215	644.894	327.26	109.349	295.871	584.451	314.83	518.307
663.305	498.209	437.635	507.274	367.463	336.873	508.883	446.287	150.113	655.619	370.704	540.735	728.773	362.499	529.508	144.588	573.83	660.272	293.027	111.353	525.102	403.028	318.776	536.771
645.786	502.296	419.178	520.264	207.011	353.42	512.609	520.353	144.63	669.402	237.981	542.444	609.395	375.21	560.036	179.794	548.651	693.209	357.304	121.351	443.212	468.893	311.008	562.555
620.032	507.27	425.108	528.097	328.918	364.394	526.598	520.894	148.992	609.034	250.12	542.465	197.295	419.07	596.048	199.53	452.27	614.23	340.365	127.813	593.109	470.681	425.351	500.317
653.465	543.163	545.922	545.812	364.649	370.296	554.91	524.772	138.682	610.326	251.6	551.02	196.558	431.671	467.025	106.148	461.086	614.042	537.359	49.3202	532.021	479.875	420.94	505.81
703.231	578.189	450.456	561.318	211.254	374.818	547.647	527.398	197.983	697.035	385.546	556.537	126.478	464.745	539.77	133.342	592.494	635.609	575.718	51.1375	580.42	583.152	444.086	510.158
676.121	596.062	490.102	565.045	332.08	374.657	440.018	529.861	178.387	668.412	291.141	424.095	83.2659	513.922	586.301	199.168	534.157	666.141	518.598	60.9743	471.146	428.062	491.693	519.239
704.179	413.583	572.66	568.687	516.439	246.164	570.321	532.694	185.217	689.123	324.274	491.767	105.491	443.397	154.903	227.341	545.218	667.712	514.276	93.7278	462.442	438.427	444.263	522.98
612.661	427.71	416.385	590.18	558.161	262.503	404.088	534.524	344.574	632.257	352.827	514.124	118.55	476.701	146.367	238.574	535.377	606.988	503.189	101.092	579.992	464.809	510.537	541.662
654.278	495.205	428.721	597.462	487.739	293.728	458.053	536.803	313.602	651.736	365.411	596.518	177.249	501.219	146.428	245.04	556.284	618.636	585.969	117.194	409.736	523.616	418.314	594.688
626.919	496.491	673.874	421.74	499.403	338.171	482.308	538.734	346.865	694.474	297.582	474.749	138.583	510.932	154.222	259.538	519.897	632.233	577.961	120.498	467.329	529.956	470.808	419.227
677.029	506.761	603.801	497.415	473.746	359.802	495.257	540.439	247.081	740.938	322.708	505.609	96.2155	532.507	119.723	304.015	565.556	640.322	526.946	101.455	499.972	534.714	432.655	469.593
662.427	510.03	681.59	500.347	585.878	387.824	481.541	547.117	337.214	604.544	441.018	415.483	98.0642	431.114	108.382	313.898	595.922	726.242	521.104	114.995	492.632	551.534	493.855	509.5
649.107	516.46	617.2	507.528	436.142	202.828	594.844	547.434	368.737	636.5	558.992	455.203	87.1666	436.862	147.268	372.092	661.874	741.84	538.073	133.876	451.806	557.729	420	557.718
710.65	516.406	644.193	463.741	411.26	253.593	545.407	556.097	341.192	678.903	567.344	457.389	125.78	488.138	192.806	259.616	642.34	623.019	454.54	137.484	498.225	424.458	534.826	470.809
689.056	553.095	633.591	489.389	424.29	265.423	502.623	559.895	255.189	711.057	437.48	474.752	148.697	487.984	158.765	284.871	678.975	708.339	518.881	154.596	474.731	441.577	579.164	485.798
662.765	554.566	623.919	513.319	502.915	282.198	479.437	577.577	260.866	620.156	592.859	489.702	151.353	508.172	115.024	323.203	600.125	759.754	480.368	75.4655	438.511	448.237	414.868	487.186
654.278	560.798	635.729	497.826	541.47	297.774	566.285	581.45	270.398	626.502	509.915	522.966	90.7781	561.502	126.557	325.996	619.591	684.294	540.738	177.352	465.228	488.608	554.872	489.072
668.149	595.672	646.766	585.318	477.342	299.713	483.622	591.422	278.11	646.57	496.912	526.563	131.004	572.417	188.119	330.398	666.108	705.81	603.628	111.763	484.46	500.416	488.807	499.165
102.403	604.205	615.323	417.75	488.166	306.268	432.746	594.428	235.477	707.397	457.061	567.323	109.019	595.482	158.599	210.741	614.105	617.842	629.942	180.261	535.872	514.586	404.251	521.372
75.0645	608.649	664.18	505.938	563.375	309.279	668.224	435.554	513.762	612.764	428.176	568.345	165.271	598.096	183.037	236.889	190.331	105.117	176.367	347.401	418.347	534.303	502.45	526.149
59.2191	655.265	633.409	507.862	496.409	317.346	625.237	458.385	542.034	626.591	411.11	573.739	178.699	420.981	182.517	282.187	172.914	135.583	150.777	352.458	484.867	539.767	512.668	549.346
116.927	723.163	179.09	619.257	576.719	331.866	612.652	460.807	533.215	619.064	413.571	591.151	131.165	451.252	137.519	292.593	166.283	139.916	168.568	379.639	502.918	543.201	521.606	405.786
122.629	617.808	163.763	624.875	564.887	367.173	704.396	475.826	473.284	603.653	431.007	444.607	172.874	465.465	183.54	294.65	195.847	130.498	176.52	383.483	500.946	432.811	553.257	437.524
73.5364	668.93	170.734	631.422	437.324	230.93	655.051	515.872	485.845	629.38	429.945	510.089	156.147	482.378	131.749	306.207	325.277	22.7407	169.631	392.511	484.199	516.406	424.692	485.805
142.714	600.981	191.368	621.407	569.172	277.764	687.51	582.575	471.337	669.578	509.66	514.284	98.4361	517.672	145.174	309.243	368.443	34.1529	193.815	313.313	430.911	553.713	582.738	495.979
151.416	605.166	165.862	637.835	596.911	324.538	654.431	426.78	595.394	670.943	444.063	529.631	79.2513	532.146	131.61	347.448	226.907	38.6841	189.276	332.88	477.584	555.186	593.282	561.094
141.991	616.864	177.794	639.482	551.267	339.717	677.117	429.789	450.986	724.664	463.604	579.781	109.024	570.141	118.869	336.894	250.906	49.2642	206.59	239.387	586.845	561.012	579.655	568.797
156.2	625.789	194.186	604.037	566.842	375.982	675.789	451.104	701.532	599.374	508.944	584.523	119.837	592.777	199.796	250.538	263.927	70.6976	264.172	275.594	528.969	574.244	423.671	575.143
106.094	626.937	229.167	647.754	563.991	390.941	637.86	457.087	614.81	645.109	476.709	586.73	129.927	596.974	314.562	286.416	367.862	102.826	219.104	248.237	540.897	580.541	429.273	587.59
87.2857	635.956	373.15	688.923	587.466	260.197	603.992	465.221	312.407	88.8263	449.999	408.875	253.381	402.935	278.214	298.591	252.984	106.584	214.064	259.453	539.399	591.061	692.326	400.201
94.5279	637.654	319.225	708.052	580.394	274.422	665.462	467.777	334.869	172.489	460.668	518.419	350.017	521.644	396.512	330.638	305.552	110.353	307.14	301.507	546.15	592.029	654.626	480.999
135.982	722.3	311.137	718.064	490.127	276.393	636.994	487.777	304.195	188.272	449.177	519.228	336.138	536.033	244.365	347.234	240.395	133.942	256.351	304.179	616.836	436.887	599.7	539.181
147.075	727.454	223.663	610.87	565.575	332.951	675.422	491.723	297.12	191.559	468.463	526.9	200.745	539.215	284.828	376.101	279.572	63.1135	313.888	307.516	628.759	480.713	665.412	463.676
172.038	732.514	204.165	624.575	442.527	335.199	703.16	494.685	490.824	156.66	480.948	526.65	360.164	444.111	200.548	221.83	263.727	79.7071	235.823	308.596	648.478	503.836	606.684	486.223
161.462	607.404	214.563	645.137	563.252	342.992	684.21	563.35	425.06	164.935	431.877	534.066	211.221	525.101	372.08	250.554	267.902	95.8989	212.819	312.633	635.488	508.025	665.002	537.276
141.782	634.192	241.702	647.423	424.764	351.04	602.62	574.858	519.227	176.703	489.021	551.574	333.579	550.429	272.571	289.91	256.284	96.2553	204.652	326.33	618.684	410.829	707.436	547.05
108.742	642.286	395.135	662.13	548.384	351.581	692.974	418.583	353.031	219.281	496.047	574.641	213.341	533.167	271.117	309.652	264.103	105.905	247.206	332.405	605.041	422.133	608.725	564.014
126.696	642.843	326.867	668.784	554.839	357.008	678.385	440.792	305.521	281.891	590.657	586.558	213.623	554.678	259.097	335.117	268.102	113.457	273.562	254.371	630.032	425.965	658.757	580.242
135.192	645.859	322.765	676.484	506.109	360.019	642.416	505.543	339.303	291.578	492.957	598.078	233.736	557.19	285.902	356.457	307.798	120.434	225.593	257.24	604.687	432.861	641.017	583.179
96.1208	659.301	218.043	692.464	545.173	359.723	660.689	539.942	296.371	293.165	601.716	416.021	347.669	561.356	375.286	235.079	258.449	133.737	262.044	296.491	646.016	512.81	630.508	592.958
188.097	706.485	225.907	712.208	418.155	363.943	633.601	543.241	306.283	299.892	669.062	447.305	259.695	596.403	228.949	330.993	215.58	134.776	227.347	318.664	630.292	546.033	695.489	433.188
195.59	734.074	244.491	719.54	583.839	364.125	638.441	555.033	324.946	337.751	675.877	461.69	290.716	429.741	398.506	343.579	284.456	144.586	264.841	327.71	621.856	569.878	700.777	438.07
247.807	619.216	332.905	731.231	428.346	366.845	190.376	730.963	213.824	339.584	665.944	466.169	317.43	450.825	255.642	373.792	253.724	149.749	314.633	287.571	621.844	421.87	628.681	483.249
368.543	645.265	383.417	606.189	607.386	204.764	167.461	600.898	327.085	348.365	618.506	556.243	339.478	450.788	217.227	244.146	254.484	165.118	212.646	290.536	614.622	430.738	637.997	497.965
398.606	690.539	310.34	606.966	602.079	214.364	184.972	606.66	352.702	378.108	670.398	568.533	310.065	455.473	298.892	283.107	244.956	173.266	226.957	393.327	621.069	490.773	662.425	527.831
336.554	720.309	252.395	608.037	631.394	253.116	109.241	611.4	374.505	378.684	682.546	455.214	228.111	548.437	306.218	288.168	238.071	54.9459	589.151	313.058	651.472	523.937	686.451	581.667
206.057	730.366	367.353	613.174	637.359	294.546	181.866	724.691	372.754	393.544	613.558	577.681	223.976	565.544	479.176	279.588	309.854	75.7637	558.67	318.804	603.987	565.172	680.738	454.073
333.73	772.493	374.619	614.344	695.793	331.309	197.095	606.986	298.956	274.857	158.029	600.978	455.245	448.232	566.135	292.626	285.002	83.1875	472.051	328.848	613.016	518.754	608.362	492.825
213.27	634.711	277.082	622.553	671.268	332.284	120.141	609.878	264.252	288.095	387.499	599.236	444.755	453.583	560.794	337.83	313.392	83.0767	590.18	338.017	137.421	646.25	655.768	557.852
220.308	665.141	225.168	624.574	708.512	338.238	130.85	615.969	538.318	233.43	314.857	603.857	468.931	456.514	460.637	240.068	238.511	93.5465	489.469	379.837	147.643	643.995	670.687	561.528
303.733	685.409	219.322	633.814	660.087	382.771	155.084	619.585	426.764	234.666	397.008	605.441	502.662	456.955	400.682	283.165	308.912	94.6019	588.734	385.365	168.128	650.696	663.829	570.404
286.021	689.069	381.879	654.457	622.523	244.541	185.897	627.683	439.509	240.336	247.174	677.414	512.172	456.745	407.12	292.504	248.143	98.2139	573.536	303.314	174.196	643.127	650.675	575.023
285.695	711.69	363.692	678.602	626.717	289.005	132.002	636.182	418.664	269.628	258.633	678.412	438.596	466.842	592.684	307.251	235.574	102.853	480.719	319.705	257.586	626.449	665.035	577.096
346.231	760.433	287.136	739.036	658.171	321.103	194.471	636.654	520.227	284.467	383.998	696.109	503.956	468.195	560.998	328.476	243.091	110.53	452.687	348.638	227.314	640.753	197.765	674.352
386.689	766.563	207.811	605.319	701.685	343.274	157.148	646.908	570.755	303.329	357.582	608.976	472.561	481.095	574.71	340.431	317.743	117.464	564.335	395.373	223.35	649.228	107.637	600.201
256.403	771.433	232.814	613.903	602.223	346.454	176.76	695.416	413.585	306.21	388.347	628.43	516.469	483.289	551.168	398.284	251.884	119.902	587.567	296.066	285.586	659.864	118.084	600.582
262.965	602.576	211.383	633.247	708.765	349.016	184.744	700.709	399.913	319.285	219.683	688.756	424.49	405.749	532.12	200.031	310.69	128.228	557.88	329.708	375.74	686.111	125.815	606.58
343.643	613.224	329.089	654.074	670.474	352.867	357.448	615.808	430.375	361.692	331.741	706.491	438.821	411.985	537.138	213.685	370.505	136.441	476.314	364.272	204.576	621.27	191.86	648.106
366.994	631.804	222.941	702.33	611.816	359.886	211.309	678.682	547.486	382.42	226.876	613.914	496.909	466.262	590.932	224.367	358.52	136.771	524.445	385.419	211.416	635.094	199.184	611.017
321.085	693.231	401.055	609.964	686.17	361.743	329.33	741.721	446.199	297.663	364.521	683.4	578.727	490.875	481.676	291.926	203.364	138.74	530.471	320.878	225.837	630.56	162.023	635.89
310.126	702.562	522.372	618.685	693.177	366.771	266.285	743.148	562.845	310.133	254.811	684.319	596.456	492.784	450.526	297.786	210.795	138.305	508.292	358.986	276.509	631.893	192.91	660.698
389.294	719.596	532.252	642.752	693.977	373.793	320.858	600.279	452.652	390.307	530.301	606.223	522.683	503.639	459.163	300.048	221.838	169.843	603.701	335.186	278.58	646.019	188.395	664.983
304.529	735.666	514.096	650.451	599.253	317.823	365.699	607.921	443.319	393.147	444.571	617.174	585.809	554.745	521.766	303.861	334.468	90.0003	677.224	395.494	578.168	632.695	306.749	727.276
357.226	739.932	433.865	632.508	604.542	336.269	254.278	632.854	599.238	218.09	556.643	690.376	463.264	576.622	456.035	311.032	324.219	102.485	636.846	280.926	582.704	643.657	267.519	611.508
279.93	746.985	422.901	684.468	613.549	351.992	243.328	645.362	599.559	339.549	493.434	694.538	557.873	596.55	452.118	330.456	454.131	13.5293	656.226	308.536	561.101	657.918	250.147	657.295
328.526	762.489	425.573	712.931	117.75	455.197	309.857	681.519	94.4802	453.331	438.604	698.671	708.117	434.228	590.461	334.355	556.98	41.7374	632.316	312.273	519.917	679.693	217.837	714.919
247.061	778.554	414.886	728.047	122.746	468.172	248.612	691.032	129.637	477.429	425.574	705.004	692.582	447.821	598.749	340.738	450.472	48.1704	629.332	318.617	515.759	602.82	262.943	667.576
311.671	786.222	413.262	618.682	109.776	476.991	324.928	692.224	127.195	501.739	421.605	606.341	624.19	456.23	444.384	344.523	492.453	59.8141	640.597	355.596	555.477	634.362	236.498	689.199
324.393	792.013	428.589	629.037	130.133	482.646	221.015	610.992	191.401	524.655	451.274	606.654	726.994	532.209	571.071	385.222	508.263	64.9432	621.823	328.962	548.779	647.603	249.857	704.001
285.884	606.28	536.918	629.971	154.814	491.013	207.69	615.786	156.18	550.908	413.937	618.127	738.169	545.536	559.8	396.339	554.454	66.6658	637.508	332.703	483.861	737.342	300.328	722.072
237.851	643.901	517.656	635.775	136.215	554.935	386.267	620.46	152.675	578.017	457.463	617.814	729.928	482.427	575.076	214.04	561.063	110.522	637.435	342.888	471.792	603.906	282.859	625.334
360.508	644.476	419.417	639.023	125.315	566.141	246.065	628.193	180.071	578.174	424.856	619.22	723.172	515.05	516.247	227.219	419.026	129.757	642.983	300.718	554.652	622.336	299.927	659.561
212.241	646.408	508.325	642.748	189.83	573.459	226.298	633.576	121.561	444.714	446.706	637.28	684.138	519.001	551.098	287.003	526.423	136.212	642.613	328.395	569.745	644.752	237.533	718.569
360.941	666.414	429.155	653.749	153.848	424.107	234.264	679.116	189.345	457.131	567.879	667.953	734.929	586.316	540.024	289.016	519.795	147.392	195.282	511.947	503.12	654.678	595.33	675.127
297.448	676.421	530.586	722.265	145.668	477.552	211.891	697.289	206.516	454.771	437.653	710.354	673.333	447.72	437.801	360.525	516.653	162.593	189.033	502.774	539.047	660.848	550.145	682.34
311.58	677.816	422.608	744.477	142.606	488.414	370.868	712.197	260.289	481.043	470.771	619.728	623.932	487.728	447.021	364.297	482.117	37.7587	299.524	416.658	509.106	662.465	570.104	691.405
330.267	691.039	538.395	612.586	130.91	556.282	362.333	719.389	219.025	487.732	463.898	684.811	611.175	508.816	437.295	391.562	499.117	41.072	273.59	467.68	545.314	666.245	408.353	631.291
395.161	702.721	403.848	629.078	150.867	563.932	273.737	728.52	337.759	505.177	612.875	631.098	719.366	540.024	665.66	316.903	460.074	43.4013	320.612	498.151	488.58	720.003	582.842	642.666
331.542	705.617	542.64	631.885	118.443	574.972	261.486	749.61	282.125	506.181	300.595	397.38	643.336	567.05	673.568	330.289	498.662	66.5973	254.338	514.479	535.189	599.695	589.844	663.422
296.982	720.757	546.763	678.035	168.354	588.834	389.386	608.267	224.84	552.601	252.815	354.243	715.359	570.829	682.838	334.227	485.133	76.6232	256.376	555.1	515.033	644.712	502.423	673.488
334.728	737.527	424.26	731.827	125.567	418.377	263.505	616.23	208.113	579.331	158.711	368.043	631.317	465.687	687.706	381.779	470.901	79.0162	213.118	555.472	590.214	682.03	518.532	687.785
208.072	741.854	608.18	637.927	115.476	427.231	235.546	621.158	214.012	587.494	318.687	197.893	622.938	478.08	694.386	390.461	557.795	89.647	237.921	586.1	585.078	688.053	551.231	757.033
257.042	752.148	605.955	655.211	136.534	429.317	275.484	639.75	369.032	413.099	188.348	185.064	704.395	508.849	648.488	234.374	567.439	119.406	248.625	589.055	573.143	696.044	504.399	610.751
323.959	755.382	599.432	604.86	158.998	474.521	365.952	643.81	398.886	587.406	368.4	225.312	605.309	529.091	616.885	262.891	590.486	135.248	241.209	596.763	523.614	703.958	527.628	634.982
317.01	758.102	611.816	614.426	162.208	500.021	356.449	702.88	396.827	501.401	494.804	174.637	683.665	552.185	606.45	266.153	522.786	156.459	258.488	498.879	466.667	704.622	418.228	635.738
551.621	599.543	602.075	646.829	189.499	508.614	208.654	724.011	546.031	403.182	369.653	80.3695	711.993	590.823	615.42	278.214	529.108	166.111	203.677	506.86	574.271	709.661	595.017	635.683
406.814	713.079	376.216	161.96	171.531	549.655	246.28	726.805	452.826	404.361	242.652	69.9831	186.969	615.053	661.511	342.166	449.053	0.389954	215.872	526.786	432.693	712.19	596.711	647.724
556.753	625.876	311.453	167.661	166.466	562.773	438.013	621.828	539.245	412.323	447.584	42.9827	169.108	615.094	627.934	352.484	456.986	51.205	338.715	539.22	443.318	718.147	584.818	649.446
529.507	626.979	365.02	158.059	130.889	571.141	454.493	654.878	432.845	417.083	601.698	127.695	140.981	622.335	614.685	354.46	508.601	72.0854	310.375	408.852	462.202	717.785	549.899	673.158
487.222	661.768	403.942	100.217	131.626	593.017	458.207	675.884	481.118	436.582	616.923	204.005	148.084	639.157	674.254	360.894	497.233	78.0549	367.065	595.639	481.7	727.21	434.67	676.296
409.253	724.361	418.227	108.812	148.581	436.574	574.484	710.614	478.159	482.904	647.776	259.937	155.721	681.992	633.366	224.496	473.796	87.5533	574.411	407.504	440.744	729.231	567.15	743.441
583.64	729.993	424.372	131.01	139.355	456.192	492.724	728.025	443.999	450.875	574.734	208.215	142.75	608.869	639.992	245.477	544.878	94.6078	476.379	423.323	444.901	738.78	564.412	601.571
498.583	780.791	435.69	160.854	176.818	458.12	451.226	629.402	442.771	514.669	356.028	159.447	195.127	626.482	610.92	310.078	552.01	105.528	462.495	424.553	633.787	615.238	497.329	602.225
530.222	608.432	426.466	169.929	191.264	461.877	435.48	637.324	427.397	525.174	485.202	381.622	163.262	651.825	663.098	350.903	531.815	122.347	453.496	427.769	655.835	621.134	425.886	661.255
529.656	667.659	497.046	173.414	175.726	507.536	579.174	649.413	419.271	533.3	628.041	611.559	169.565	673.255	668.625	368.483	447.588	110.948	554.819	430.42	629.013	627.595	466.275	687.617
588.171	699.478	512.168	181.501	176.654	522.798	538.885	653.314	439.489	404.598	604.957	583.503	166.724	699.198	600.107	214.593	529.318	129.184	536.784	494.133	389.854	37.3689	471.807	751.947
490.359	700.146	502.55	187.163	155.391	534.144	437.445	656.235	623.502	399.81	660.137	576.31	312.899	734.589	600.702	242.673	532.374	144.413	484.034	524.477	335.466	69.7605	691.781	601.572
551.926	716.051	470.249	189.58	139.602	579.115	448.181	678.922	186.852	676.413	710.509	536.82	309.654	742.209	619.741	309.267	615.881	126.97	492.903	526.661	262.524	151.107	674.992	659.921
546.272	727.188	364.844	200.302	267.328	401.526	487.269	720.575	208.376	601.073	584.708	656.562	259.499	753.339	103.634	447.62	609.64	116.532	512.009	539.033	310.936	144.524	611.682	600.29
595.24	728.198	277.767	210.012	270.775	413.836	507.409	742.904	371.016	603.868	488.689	676.922	340.262	666.984	167.827	482.529	140.349	260.074	525.805	540.505	338.995	169.694	669.214	653.833
535.534	738.466	264.164	215.697	385.917	444.608	542.055	601.571	220.305	686.685	292.423	682.482	204.637	687.061	189.719	577.509	163.523	268.731	571.847	549.48	401.422	41.6922	611.317	660.586
541.767	762.218	286.693	226.445	317.546	466.634	561.433	647.852	284.125	689.671	363.601	571.038	226.163	717.11	126.588	464.377	129.285	272.251	522.131	450.24	465.004	85.0483	613.558	666.39
461.794	625.776	360.863	251.218	276.953	475.881	593.419	651.536	386.283	691.83	378.391	569.031	277.996	743.152	112.871	469.366	155.529	296.445	483.788	514.524	474.9	86.2512	348.193	18.5438
539.794	632.103	299.008	351.86	232.833	503.945	584.959	663.397	245.377	696.134	484.45	592.093	204.716	743.572	165.654	524.962	151.708	306.547	562.879	544.826	414.086	86.795	275.605	39.2788
527.248	657.901	259.601	390.855	371.18	510.055	582.883	678.777	582.272	636.906	492.828	587.442	237.341	635.543	157.386	536.425	154.62	315.184	509.999	546.875	435.634	105.924	275.393	79.1304
505.297	662.617	349.756	201.822	288.729	516.932	482.709	680.573	407.32	601.193	530.268	543.676	340.198	649.107	192.989	451.425	146.276	326.13	577.206	576.941	471.097	122.521	363.477	78.8432
482.723	676.064	339.321	208.213	241.76	573.143	566.572	680.953	408.376	689.549	533.363	552.68	223.087	725.038	105.482	532.865	96.9532	348.674	535.73	586.412	466.873	133.121	354.813	83.3269
494.174	728.158	259.418	225.94	286.643	411.745	522.656	699.88	367.173	71.9745	531.917	525.672	329.586	727.364	92.7486	534.524	112.45	359.9	584.452	592.241	414.544	145.648	232.417	148.686
474.641	728.568	249.191	243.81	295.025	421.17	469.264	601.606	333.745	5.54568	407.535	504.646	257.655	733.444	169.438	560.564	108.831	381.992	592.243	579.395	475.945	146.874	357.801	198.225
515.627	757.784	352.351	257.457	254.621	424.18	516.156	624.342	315.972	7.00262	349.684	528.842	541.58	747.069	131.38	571.826	158.615	280.427	422.931	410.275	514.334	155.398	392.347	68.8691
421.288	782.554	524.425	212.333	291.229	431.401	542.958	632.656	417.469	176.022	362.958	483.378	547.848	620.231	118.419	428.544	162.399	355.661	544.375	414.607	429.215	73.853	351.394	70.8794
630.365	650.985	552.519	230.723	282.836	447.225	462.444	640.943	518.773	35.972	372.991	487.478	458.981	657.146	337.847	411.559	117.547	371.339	500.889	489.426	468.676	77.8574	249.605	134.584
661.912	708.351	582.758	242.433	318.415	460.42	469.212	666.815	643.282	94.3802	374.987	465.05	588.055	729.32	353.88	437.582	163.293	289.773	572.268	501.715	473.292	103.467	325.648	168.858
640.869	750.864	555.072	257.638	303.788	482.56	417.115	687.171	673.543	149.463	373.862	436.812	581.621	739.135	290.485	527.213	191.339	325.561	620.31	496.707	460.108	114.98	516.41	38.199
625.059	618.558	563.925	362.228	383.472	492.108	526.799	725.641	683.708	179.724	458.982	314.455	439.475	601.274	288.524	499.256	197.244	327.877	629.749	529.323	439.984	128.378	532.324	45.6778
624.891	643.375	579.426	363.721	283.405	503.906	447.696	728.756	539.142	141.301	249.092	58.6083	566.915	634.99	228.44	569.54	197.379	335.794	612.902	543.48	432.21	142.008	535.325	57.0814
634.889	756.595	467.236	384.891	254.171	511.778	551.709	740.622	521.945	182.824	101.858	459.211	524.512	657.044	227.631	423.44	153.295	371.426	610.236	576.217	425.711	154.024	472.276	140.533
686.297	604.421	498.832	242.932	254.733	522.172	686.858	626.269	528.002	203.451	221.873	490.727	472.075	660.889	203.062	481.385	166.622	380.504	614.395	592.445	403.35	156.75	520.318	52.9815
643.312	666.638	562.28	243.791	330.229	521.809	609.723	663.392	656.009	269.737	135.266	608.472	536.943	732.369	258.493	481.717	168.058	389.391	633.678	597.296	515.95	166.093	433.409	58.6899
632.372	628.593	261.698	409.515	284.638	529.037	664.86	645.368	695.692	294.785	276.369	731.378	551.431	736.025	282.549	486.905	188.508	268.711	626.944	499.155	503.237	175.598	574.026	68.7965
604.848	638.82	252.515	418.154	221.564	555.851	617.205	697.659	750.208	382.542	277.653	743.672	567.668	741.099	264.844	494.387	174.09	365.106	618.918	556.575	533.931	193.709	524.508	71.3961
630.954	668.017	340.21	419.591	318.695	416.303	627.389	703.995	746.942	474.714	258.894	606.202	553.85	766.459	233.923	552.95	296.053	247.282	252.176	667.922	450.445	85.3781	485.554	98.0471
612.173	677.586	212.002	525.049	265.684	425.401	633.32	643.921	632.366	459.798	415.344	730.874	573.377	606.936	265.12	564.047	282.062	257.674	241.602	671.697	479.883	154.336	468.258	129.963
617.121	690.687	200.353	530.662	280.148	428.267	652.759	643.577	640.934	475.24	396.717	701.962	553.151	614.394	268.566	481.609	253.674	258.188	248.557	678.057	459.956	163.286	487.731	129.845
643.67	703.734	209.4	540.351	305.553	428.259	623.87	645.853	640.102	467.126	269.705	769.592	521.296	616.481	440.189	447.592	251.815	270.752	228.186	627.182	428.545	173.249	484.143	137.438
388.525	151.177	210.525	550.001	250.001	446.99	630.519	656.313	559.583	465.3	203.055	618.435	577.957	619.72	533.639	448.208	244.131	272.419	314.688	641.059	182.986	281.962	541.758	151.206
310.214	183.689	202.329	577.053	246.875	464.26	615.375	635.677	727.751	584.537	174.289	625.986	536.019	625.942	537.553	469.912	240.824	308.721	231.138	652.794	185.801	309.292	552.811	151.932
242.883	160.07	369.389	587.975	267.426	466.222	461.774	93.5126	684.891	531.983	169.78	584.378	579.22	646.433	413.944	489.224	267.044	309.31	315.169	673.348	196.255	364.241	554.367	167.468
386.5	162.156	283.277	460.321	369.105	483.134	461.878	103.802	754.434	546.906	161.533	584.037	592.285	648.557	419.713	490.029	228.167	317.408	368.707	629.87	190.457	366.797	550.757	176.578
362.936	164.489	362.619	559.214	215.682	520.052	501.956	106.293	719.746	666.432	268.992	503.248	517.023	650.116	586.042	493.34	245.265	325.796	239.325	647.185	186.745	384.535	511.023	180.836
308.992	175.753	560.011	403.498	398.38	520.557	420.917	164.141	611.993	756.807	705.835	560.62	595.346	661.068	549.564	499.682	253.542	345.742	259.944	670.843	197.719	372.909	556.191	190.721
293.947	178.032	564.667	437.051	271.404	521.556	414.009	197.234	565.124	585.865	675.121	663.488	452.284	674.032	499.575	541.431	292.647	368.564	516.555	601.974	179.394	395.852	574.077	88.5333
251.489	132.977	479.848	456.549	352.748	528.482	172.882	379.468	565.164	644.555	661.917	672.749	576.49	699.666	437.846	550.251	237.977	372.156	463.354	603.89	298.122	307.237	567.044	101.35
343.059	164.856	423.241	462.653	203.791	529.7	255.974	325.385	561.569	692.647	549.547	666.754	534.584	703.338	447.946	431.385	298.027	393.104	468.749	617.329	237.25	396.437	553.559	102.399
410.223	20.7433	422.882	489.355	244	534.03	252.891	343.953	509.376	707.483	666.728	682.894	533.196	718.887	409.37	463.662	296.704	256.71	518.548	625.422	244.144	278.98	596.893	113.765
405.887	33.6811	474.426	495.75	386.738	539.12	235.059	360.751	456.636	636.081	688.771	594.307	534.511	745.237	424.589	474.386	287.457	263.889	529.648	650.798	355.255	262.48	453.319	118.897
527.894	89.7116	545.518	574.313	205.806	544.632	385.32	389.01	468.334	616.02	668.32	586.932	641.927	659.18	430.66	477.816	213.726	272.463	433.551	657.32	328.842	265.017	565.958	187.28
450.712	99.2423	492.438	577.166	203.961	598.045	378.867	390.183	609.889	732.24	640.91	608.569	645.44	726.454	557.102	493.033	253.585	295.612	496.52	692.569	372.963	292.97	619.582	109.305
436.378	136.524	434.283	581.728	299.014	438.553	366.573	393.384	552.506	738.081	582.693	626.857	642.842	617.459	563.301	499.851	216.497	313.969	502.308	744.82	437.457	214.302	617.371	137.699
587.328	163.354	458.652	583.49	203.969	445.743	470.714	264.125	513.417	776.752	608.176	651.006	717.007	602.494	580.099	501.86	232.376	328.31	548.44	606.84	477.479	290.42	606.497	147.484
517.905	172.163	468.681	586.149	300.683	453.611	470.08	292.63	507.74	782.5	439.478	664.858	697.908	636.439	428.021	518.65	253.813	333.662	524.381	608.293	587.662	294.63	608.743	120.102
571.845	179.134	584.615	462.322	383.356	477.483	511.768	305.523	529.806	789.072	427.779	645.223	659.278	637.224	481.613	528.737	218.157	339.578	591.56	611.182	497.727	302.124	616.417	124.463
444.21	14.0209	236.789	607.583	224.379	535.884	553.784	329.523	410.652	639.779	400.482	634.257	621.185	650.531	559.032	544.284	289.969	344.603	562.451	647.474	591.305	301.9	601.184	109.303
417.978	28.5273	386.553	641.967	336.855	586.425	582.132	330.071	361.252	663.247	440.876	228.993	642.348	650.61	529.61	551.685	272.744	349.468	547.519	648.695	587.25	336.299	167.672	273.353
429.875	87.0329	412.273	653.375	425.309	465.597	548.026	342.67	361.022	620.185	463.25	103.898	652.069	690.423	568.665	576.519	229.844	370.299	572.32	651.804	526.127	346.812	152.815	343.06
461.025	92.6124	470.808	622.92	572.079	469.897	443.929	362.741	246.586	708.616	315.18	343.858	617.416	721.355	480.835	583.588	255.05	375.319	555.881	653.858	513.203	348.794	139.146	357.565
493.65	110.519	599.99	619.936	459.868	478.612	462.579	220.088	257.576	764.909	321.587	335.205	193.139	170.234	438.07	413.492	286.1	379.316	525.104	659.319	500.988	351.005	167.431	396.138
494.264	126.612	173.699	722.458	407.674	495.649	631.121	360.334	162.748	697.186	376.58	319.845	194.305	157.95	536.326	417.613	259.26	396.254	583.64	663.55	492.619	359.85	184.062	338.833
475.531	133.418	260.262	782.914	412.201	513.102	145.991	473.739	202.591	717.204	113.477	504.894	398.212	7.69577	418.713	420.255	369.416	399.047	527.597	665.924	526.165	362.477	146.445	373.074
500.105	136.275	307.424	754.303	474.884	419.275	209.409	483.381	111.133	671.383	296.856	501.692	385.243	31.397	531.185	534.466	234.969	283.701	579.565	677.871	590.724	368.654	177.05	386.431
506.368	146.852	106.532	473.169	553.967	429.059	215.253	509.79	139.361	516.116	347.063	483.858	211.024	62.8759	591.574	573.589	247.681	295.157	488.031	683.828	500.597	379.999	324.179	277.505
433.909	180.422	116.729	359.92	540.702	434.002	206.412	514.954	43.6689	599.319	387.053	538.011	219.265	97.5164	437.499	405.434	276.802	376.866	563.436	719.579	505.858	391.923	249.249	285.347
443.156	182.798	122.357	321.797	507.849	439.648	366.367	525.295	51.6862	455.124	452.093	507.534	261.781	106.198	571.504	588.887	351.228	391.821	540.916	615.886	521.778	203.288	245.196	334.201
578.401	191.885	325.193	397.455	440.272	444.697	320.446	557.534	156.887	335.267	460.73	499.451	237.683	109.829	631.856	461.676	283.685	357.729	529.345	638.822	509.708	305.221	231.511	358.547
507.052	198.714	318.715	296.798	574.487	446.094	348.249	566.644	255.42	414.836	57.3232	474.574	207.716	110.826	628.622	484.01	271.179	362.115	568.411	663.34	474.688	305.95	234.904	367.877
466.901	36.4338	254.302	272.938	413.402	452.072	349.46	578.664	323.008	471.332	135.932	672.943	222.003	125.574	622.507	510.379	280.673	362.992	505.322	663.064	513.083	315.264	269.346	382.784
477.079	40.8128	441.031	12.1794	453.414	478.946	236.762	581.528	293.487	592.364	619.37	123.169	210.922	134.561	623.902	533.394	574.251	255.92	494.303	666.692	594.249	326.431	284.962	302.509
429.975	45.9301	388.565	4.97873	422.253	484.778	219.42	500.319	369.496	480.449	496.28	108.088	231.561	135.778	632.887	548.826	560.925	261.031	517.43	675.353	431.162	375.737	255.756	351.576
513.257	84.5186	502.57	52.1132	575.097	508.072	357.039	512.054	400.811	466.412	428.744	193.706	203.878	139.561	609.442	526.855	595.699	272.442	590.89	679.2	491.073	385.855	286.541	356.626
471.953	92.7788	561.966	79.4126	537.681	511.206	370.645	516.12	276.544	341.016	709.974	339.516	234.316	160.572	619.226	558.809	472.169	282.291	520.986	702.534	546.658	324.371	276.632	363.093
499.388	100.415	591.588	84.1484	500.198	522.18	379.909	528.379	443.08	286.129	152.472	313.288	265.112	195.768	666.785	598.924	578.28	296.871	624.192	605.309	607.24	315.484	252.233	369.289
498.498	147.66	389.509	262.246	493.356	542.801	339.606	549.056	590.7	370.359	281.426	651.67	324.581	23.7064	639.712	498.886	463.968	376.422	614.305	608.255	599.333	374.949	263.212	369.559
515.125	161.432	453.151	353.641	578.156	556.96	351.401	556.979	597.789	377.395	550.224	551.582	246.386	51.2698	653.228	505.014	584.285	264.002	605.063	670.759	171.979	521.167	205.73	376.98
520.095	187.884	550.532	425.564	517.521	567.472	313.682	586.14	579.871	11.7204	395.839	410.133	289.829	51.6845	600.358	511.897	501.504	286.152	608.16	695.333	187.511	551.805	218.488	348.522
187.04	289.902	531.088	422.757	419.454	569.415	326.676	588.07	576.371	19.8852	604.748	703.522	300.974	90.2635	601.779	532.914	509.671	290.822	601.412	601.753	248.206	404.987	434.003	203.094
132.457	332.001	507.094	381.226	406.534	583.411	231.138	591.478	284.9	411.582	616.431	706.057	279.134	94.657	633.173	564.153	562.998	292.82	602.138	623.501	368.397	499.708	507.892	221.977
140.045	344.27	528.968	371.053	495.239	407.894	527.838	418.296	364.149	530.834	478.678	701.078	270.224	97.7204	627.98	588.52	523.778	311.155	608.269	623.79	238.819	538.433	444.404	320.685
181.308	373.309	714.52	505.891	503.767	422.815	496.332	422.764	353.474	543.054	263.219	490.564	317.024	99.15	165.932	603.4	579.608	332.298	608.641	681.541	284.25	549.693	533.693	329.556
164.014	381.725	714.274	397.267	443.911	468.321	499.677	451.839	312.835	377.801	260.656	543.729	248.808	107.831	172.754	604.811	575.693	355.04	556.785	714.508	227.328	573.439	528.25	345.915
154.655	384.654	713.996	438.089	489.862	498.103	541.585	452.708	313.702	367.23	334.118	497.441	258.677	114.373	126.913	629.637	595.495	367.167	551.696	731.625	286.9	582.204	566.901	357.403
173.668	392.725	595.571	561.353	442.383	499.542	516.64	514.663	529.784	407.219	334.98	529.121	207.304	125.942	116.894	635.37	500.733	237.571	542.178	731.179	241.786	423.403	432.175	363.037
152.935	279.118	640.454	622.537	418.982	502.944	462.892	518.891	528.68	459.017	174.827	433.682	238.618	140.539	188.895	638.509	499.381	252.515	292.075	645.304	387.211	429.205	559.158	369.734
138.659	286.066	647.712	679.535	453.219	525.594	468.495	535.922	600.139	429.117	104.898	532.451	212.274	161.455	206.997	610.722	560.355	303.405	306.893	634.499	286.956	431.729	595.583	380.741
124.649	297.621	641.695	693.847	511.835	525.212	421.029	538.795	340.43	452.148	103.338	512.533	216.052	170.102	291.178	645.084	567.323	317.679	287.396	633.213	250.976	485.856	440.001	371.283
183.201	301.471	552.967	733.354	568.868	533.95	521.041	544.116	219.624	474.574	125.175	515.524	376.709	32.8481	288.237	651.185	569.968	328.092	220.324	601.335	260.463	541.903	543.134	372.575
150.529	322.451	526.457	740.168	527.892	537.447	533.275	546.07	222.65	463.655	65.3965	482.302	245.234	72.5737	253.263	702.336	593.167	337.542	274.137	583.182	250.008	543.106	475.83	395.11
184.776	377.798	505.604	698.536	435.442	559.866	461.818	548.13	206.285	503.172	67.0294	471.176	289.19	81.0914	349.063	725.953	570.108	340.452	238.262	466.293	244.178	546.948	640.46	323.165
142.701	383.49	494.914	699.417	562.666	577.709	585.57	557.495	326.798	208.598	73.9768	475.68	278.026	81.4403	354.354	737.787	566.526	351.419	279.597	440.794	376.403	399.42	622.953	339.61
190.48	384.652	480.504	603.228	518.036	578.258	495.223	436.338	253.937	165.013	95.0166	429.339	271.331	116.417	264.695	740.594	459.848	387.738	268.678	375.654	200.838	407.221	613.35	351.798
139.674	304.019	361.042	587.007	588.511	589.428	607.654	510.252	367.771	266.209	89.1907	423.1	242.373	127.879	305.133	639.862	617.281	240.698	305.334	366.64	209.837	414.76	143.291	500.331
209.365	223.987	317.043	535.497	490.661	592.311	635.938	522.162	285.025	261.625	78.942	437.138	283.082	70.6199	221.383	650.296	679.215	286.919	330.344	433.576	310.618	486.419	176.367	511.194
342.683	244.177	360.675	370.368	596.51	404.184	613.488	425.358	279.597	430.881	101.554	421.54	312.657	133.521	206.028	654.323	693.715	296.209	499.959	437.189	370.57	552.702	124.118	513.829
225.783	282.826	208.625	478.907	584.403	410.701	144.528	643.32	360.664	387.8	71.8718	411.401	266.646	151.864	294.225	681.909	700.677	303.154	627.715	586.41	256.12	554.388	193.137	529.01
274.19	318.545	256.901	637.976	427.933	433.045	198.738	695.519	487.394	96.3518	79.6362	418.42	421.495	16.6597	252.728	689.773	711.097	304.54	648.379	628.112	372.741	566.599	182.669	564.459
374.206	319.064	349.636	701.529	476.664	442.889	238.921	599.801	263.685	670.615	125.32	419.2	438.624	47.9341	250.212	712.522	717.348	330.625	530.485	415.912	381.796	590.709	196.603	569.737
327.032	326.183	444.959	757.895	486.514	454.132	238.678	608.208	265.473	663.511	103.35	383.324	575.15	50.9743	389.42	724.355	637.674	347.32	528.155	407.991	222.573	596.281	188.936	576.396
283.291	326.879	405.569	751.524	586.293	468.458	380.051	612.494	271.254	657.304	237.33	439.478	489.493	58.4295	330.078	743.555	724.256	366.472	519.29	399.454	305.073	521.547	187.242	471.465
320.511	329.849	269.223	416.879	566.23	488.939	252.567	617.16	325.638	552.52	216.038	416.86	428.714	60.4084	382.021	676.636	650.699	376.182	540.839	386.765	529.797	416.171	106.805	479.321
257.939	395.419	272.222	408.155	519.949	502.084	242.689	705.659	333.409	698.606	197.71	353.688	592.47	74.511	411.297	610.878	662.279	392.361	453.865	419.212	518.34	421.546	100.29	496.248
361.619	214.093	195.623	305.565	484.944	506.325	221.688	706.038	335.342	670.246	187.592	317.812	575.47	90.8483	576.818	652.132	611.38	251.515	682.851	413.116	578.334	568.722	344.978	402.013
278.082	236.245	337.104	197.417	556.595	529.224	266.313	716.872	405.162	611.538	179.997	325.611	467.734	157.109	531.633	674.019	685.907	261.439	617.897	483.719	477.419	577.257	250.082	411.077
284.489	318.548	362.596	182.255	454.317	536.682	375.14	632.887	231.125	777.33	200.146	324.831	409.392	195.048	464.739	682.837	619.944	294.107	503.97	497.31	487.295	583.86	260.608	426.072
318.851	319.173	586.534	203.038	595.164	548.3	591.052	604.116	273.105	782.788	246.841	423.073	461.438	19.1074	414.604	599.935	683.584	297.668	495.244	497.769	525.166	586.354	243.224	480.072
303.155	345.999	590.776	190.01	447.62	563.333	591.026	627.785	208.313	733.111	405.162	344.329	530.04	22.8366	575.754	601.302	686.653	306.503	500.863	506.659	590.748	413.627	321.113	496.64
281.063	359.13	579.808	192.342	537.544	573.45	556.81	619.364	203.492	708.394	448.03	396.583	431.934	24.0293	404.027	603.88	668.929	306.9	672.721	594.22	475.468	522.198	277.501	507.277
358.525	329.939	605.722	671.589	593.987	575.738	509.127	629.791	214.304	596.547	360.255	349.912	471.241	25.9487	438.421	658.453	644.803	311.249	439.478	416.171	556.028	539.859	350.314	556.657
200.482	398.953	420.534	564.597	432.97	578.516	409.703	653.03	192.735	576.029	351.963	352.743	504.049	27.4465	449.427	665.587	682.189	314.35	434.018	410.292	410.628	546.109	215.006	561.505
369.297	335.857	386.403	489.576	401.979	596.452	603.246	627.041	226.845	676.766	372.787	359.386	518.102	28.8393	478.168	675.354	651.645	342.506	502.224	371.842	561.946	547.178	287.722	485.384
593.162	210.066	250.093	683.939	663.637	403.381	662.099	628.257	316.531	590.98	362.65	357.517	553.557	39.0323	468.788	617.182	655.267	351.671	495.112	360.731	593.311	549.072	341.061	487.5
435.951	212.146	332.576	429.911	635.958	424.617	289.39	1.49072	358.524	599.836	396.967	293.566	446.508	49.16	480.979	621.015	660.25	363.35	332.224	636.498	511.078	558.118	341.033	497.136
509.451	228.215	485.578	187.865	614.565	469.156	320.365	1.49078	353.283	504.479	456.669	304.554	576.31	57.7278	497.826	657.37	709.305	363.41	261.59	550.304	504.439	581.027	381.701	512.757
488.792	233.304	461.469	712.994	656.369	503.497	256.961	137.603	348.486	495.169	465.126	306.114	434.565	58.6733	440.492	670.136	676.527	379.277	289.006	549.343	587.912	588.503	385.443	524.306
521.944	252.055	469.491	705.789	607.853	508.773	270.009	110.539	341.038	513.72	483.932	267.301	466.522	68.4766	521.969	687.094	660.372	386.31	615.536	600.203	415.895	597.987	206.989	547.002
524.31	307.476	246.24	78.1889	651.741	567.745	344.791	73.5711	331.268	516.214	479.253	261.935	454.164	70.4451	508.358	697.068	624.891	251.874	641.532	604.342	577.383	411.621	202.408	560.706
401.51	349.131	447.543	79.1606	637.852	578.216	351.883	125.289	270.422	465.466	619.543	254.795	511.483	73.5637	499.544	699.626	615.814	261.256	563.093	568.751	541.77	416.949	226.592	567.098
576.073	387.243	475.182	97.0984	674.422	580.482	108.653	204.252	275.331	458.059	626.552	274.917	527.655	74.6211	505.97	704.038	665.601	275.618	540.467	635.545	607.28	402.668	378.461	570.54
442.69	392.097	482.602	99.4382	695.847	594.34	188.11	151.95	274.317	450.409	635.973	280.377	491.649	76.9476	497.478	712.842	634.445	306.289	530.098	630.663	607.521	412.033	303.268	572.321
514.688	200.485	360.026	526.827	671.583	413.262	461.315	69.7776	268.111	455.293	638.762	286.616	553.513	78.8803	496.866	625.139	649.538	327.644	529.048	621.686	600.268	543.171	334.312	499.236
440.258	201.767	446.019	568.162	604.136	415.455	284.436	34.5909	196.319	498.559	590.833	288.956	497.864	83.7051	488.384	652.476	658.936	331.276	516.954	553.186	618.044	545.611	205.498	570.66
475.517	227.209	161.521	723.083	636.279	450.179	156.933	317.414	125.991	401.074	485.32	191.126	441.407	92.2591	405.926	669.828	641.867	335.472	619.698	518.123	607.237	556.066	375.975	524.557
555.84	356.021	164.576	714.475	729.615	456.3	93.1989	340.582	120.216	396.896	491.487	134.921	533.77	94.9749	549.573	679.719	618.028	361.613	632.5	460.508	617.443	579.421	552.6	421.28
424.929	359.949	201.955	637.333	610.129	490.192	259.457	516.145	120.082	388	488.615	117.897	510.255	96.0691	662.753	683.87	685.104	365.265	595.255	237.482	607.729	582.668	507.65	437.976
557.709	368.612	237.183	631.457	623.018	497.411	93.1232	574.418	82.366	368.039	464.943	90.1736	451.879	98.0102	642.454	673.041	635.887	327.653	558.277	193.807	631.919	585.072	546.389	438.046
514.508	388.285	244.634	624.704	600.068	500.369	115.87	562.872	74.8727	357.822	470.797	82.274	463.567	102.021	623.835	675.795	698.614	371.801	345.781	89.8588	607.371	501.353	556.724	447.629
447.025	210.908	236.982	640.73	705.021	516.986	68.2614	653.753	61.5119	378.27	475.523	59.8318	520.446	141.423	643.849	622.981	159.48	445.948	264.279	315.472	195.97	679.68	457.691	449.349
451.19	223.342	359.989	694.424	663.745	549.162	202.913	709.053	66.6079	370.696	466.57	380.985	462.755	149.382	612.124	606.266	118.962	460.164	227.238	380.679	199.011	663.315	556.423	458.113
496.248	228.465	354.54	692.913	683.799	568.568	342.177	624.482	44.7479	462.955	474.97	471.454	437.979	150.027	293.994	115.751	103.037	464.412	164.17	589.365	268.632	619.575	566.062	474.264
498.151	237.3	306.82	701.213	668.887	572.01	322.198	656.874	75.7344	479.232	423.402	503.43	590.424	154.401	280.215	169.647	154.983	496.332	509.076	83.9254	260.756	647.74	526.989	501.777
552.236	239.077	297.522	698.521	627.618	588.724	370.666	728.911	52.3368	490.254	411.589	516.689	449.968	60.708	290.917	172.914	195.172	513.674	416.86	60.2307	386.305	696.143	537.802	506.926
495.167	259.474	369.286	651.922	632.634	412.803	337.11	767.896	52.8815	498.457	412.759	528.387	454.261	80.0784	529.253	109.541	110.048	537.018	231.242	128.827	245.624	625.794	436.152	540.047
401.734	398.004	384.049	632.725	642.026	489.839	376.678	351.526	55.429	508.211	475.353	533.457	571.029	83.3628	307.894	256.822	99.7008	542.301	520.469	220.801	223.957	661.067	420.538	401.765
549.97	218.003	390.99	625.555	676.015	491.387	638.938	285.785	122.859	469.586	473.014	519.395	515.971	85.9817	311.307	262.378	118.259	467.072	630.509	171.146	219.261	671.934	483.992	403.853
644.461	276.321	381.57	624.452	638.289	519.778	608.518	273.769	88.8621	241.81	437.138	507.651	533.172	87.5034	318.01	298.994	107.725	474.063	552.564	256.285	202.97	673.506	596.344	411.246
658.488	345.355	216.941	624.978	699.415	538.84	585.44	257.318	101.013	254.848	422.413	517.698	574.423	105.259	214.641	333.983	168.126	474.593	573.622	252.489	282.063	680.327	519.675	427.158
131.149	420.045	244.478	608.174	685.243	541.389	557.956	225.489	97.4194	272.934	430.171	520.061	586.021	115.046	331.904	306.222	126.841	479.167	625.876	247.23	272.898	690.201	541.015	451.049
161.512	441.6	217.512	589.315	668.666	423.471	537.222	260.08	86.523	262.583	364.597	517.402	512.705	121.732	331.597	291.997	192.907	496.613	624.316	260.084	251.075	606.881	572.707	552.054
101.165	443.576	294.037	596.194	708.128	448.866	461.71	282.435	106.634	287.872	367.347	507.435	593.946	125.075	340.066	301.406	185.655	505.877	642.645	262.335	400.751	600.625	577.312	584.323
114.694	447.228	301.587	591.762	716.896	481.077	654.657	437.076	97.1559	312.299	380.453	514.331	593.477	148.001	516.761	201.79	145.775	506.33	424.783	363.799	595.787	601.408	530.98	585.989
140.783	448.157	282.928	595.339	701.855	487.817	541.94	190.367	104.26	319.668	398.463	504.698	471.181	169.853	578.353	228.366	114.302	517.954	446.497	442.686	502.653	641.316	509.709	588.424
163.536	511.478	274.263	546.076	685.54	531.366	479.22	145.666	106.44	310.49	405.112	525.319	511.55	41.3789	420.811	338.284	170.641	526.713	305.633	285.056	584.025	676.637	459.196	596.015
147.83	519.76	176.593	556.285	675.096	558.509	443.02	55.5556	120.612	213.806	351.328	587.036	547.008	66.5493	422.115	354.03	113.024	527.403	174.874	522.928	577.645	683.762	507.187	598.46
122.661	528.345	173.901	545.624	147.118	652.476	625.139	137.994	177.203	102.5	383.877	607.933	460.163	80.9186	425.779	322.841	125.662	531.337	158.845	504.99	430.801	703.78	422.336	412.389
123.145	535.258	332.716	522.697	165.182	671.01	572.93	461.852	167.96	105.835	387.955	614.844	404.244	84.3919	414.768	348.431	133.085	531.141	171.219	501.87	564.434	705.414	586.476	421.501
153.672	549.354	357.574	551.243	166.904	648.818	755.236	516.085	176.032	112.49	405.29	612.584	498.646	104.636	438.625	380.153	167.436	548.651	151.488	473.794	453.332	709.497	409.893	502.677
193.661	582.896	364.607	550.747	269.733	616.23	440.258	570.163	202.674	80.5396	418.253	582.843	590.288	135.914	645.781	281.569	158.447	555.64	186.788	454.203	451.151	727.34	412.127	567.723
169.324	585.073	244.738	590.574	257.804	623.871	581.761	788.166	191.541	86.3604	432.116	218.919	480.797	141.987	131.523	437.755	153.584	563.841	155.591	449.967	564.356	611.068	531.212	576.708
191.41	401.352	223.861	543.227	275.8	692.943	688.202	366.163	205.828	112.153	178.881	667.15	444.767	143.329	249.599	470.577	191.807	570.662	143.893	454.626	499.918	613.291	570.368	594.891
155.626	413.696	215.657	541.901	285.754	695.158	344.698	488.805	215.207	124.986	184.942	659.225	572.647	153.961	508.959	576.869	197.24	597.454	145.453	442.755	477.354	672.383	401.959	537.56
187.086	415.127	200.435	567.054	362.387	648.117	357.362	497.235	241.109	115.451	203.676	641.237	527.083	155.408	516.602	581.08	111.318	485.337	162.343	487.052	483.165	682.116	677.005	438.454
170.774	424.089	338.798	648.311	251.447	660.951	365.626	491.085	235.262	104.955	195.277	639.871	589.007	180.211	518.514	523.796	167.212	487.612	170.945	485.492	507.235	684.308	634.666	443.466
82.5013	448.68	336.994	657.4	296.846	682.195	363.871	476.184	219.509	82.9621	276.896	691.808	580.778	181.167	157.532	630.494	160.842	503.074	184.217	343.549	437.841	697.672	672.853	452.174
145.644	503.386	347.941	653.929	207.947	695.923	351.88	472.746	222.765	91.5093	280.588	681.657	609.724	103.61	412.831	667.12	290.01	457.708	458.57	594.822	483.58	698.383	631.296	453.446
178.223	520.876	347.613	640.986	292.589	701.359	357.957	466.807	228.857	94.7932	264.291	683.959	640.476	133.69	491.972	606.828	278.997	461.787	510.993	368.489	507.994	698.878	619.135	464.148
101.303	530.042	355.6	637.111	273.447	702.22	368.15	447.346	269.315	51.4123	323.196	690.047	616.731	114.189	108.017	615.001	231.166	466.981	707.924	391.855	543.338	711.662	612.401	537.464
128.692	504.229	352.26	644.858	392.42	714.144	361.229	442.374	310.793	58.6748	324.555	707.067	618.692	142.133	47.9643	625.876	292.521	468.237	168.349	276.878	470.012	729.947	601.472	547.258
120.195	520.923	362.441	638.064	291.417	715.142	232.247	498.751	326.111	13.6	329.623	699.907	157.365	283.409	97.0984	437.096	276.403	471.269	272.305	318.002	421.06	604.838	600.955	582.301
182.578	591.656	373.831	603.503	304.005	718.37	170.182	697.55	293.076	66.4023	205.064	728.876	196.573	297.736	123.615	412.864	230.206	480.954	480.033	752.224	486.817	670.881	636.964	432.447
261.822	404.709	231.453	532.486	273.415	604.348	172.988	707.755	290.93	59.3005	217.918	698.257	117.651	318.154	90.8592	449.502	271.3	530.481	220.324	516.527	578.118	673.593	603.045	513.599
263.221	416.797	237.145	540.727	308.66	633.753	163.524	704.249	307.145	37.0989	212.047	693.809	184.363	334.978	220.324	285.118	215.474	534.564	161.051	460.445	459.991	693.64	610.586	545.739
317.007	519.397	239.554	533.803	235.609	663.411	228.846	686.263	397.49	213.435	202.789	650.961	85.4109	382.805	120.496	368.366	237.822	536.987	174.309	467.614	500.464	702.772	638.151	408.721
343.4	537.466	217.571	618.035	378.379	663.163	223.983	676.546	403.604	199.219	216.993	641.134	90.4564	395.641	135.314	360.659	230.501	555.173	186.668	515.958	411.75	708.461	616.35	431.832
244.123	540.428	169.814	621.949	208.506	672.81	177.132	631.843	333.722	307.454	222.161	645.472	188.081	277.451	229.683	404.45	348.012	579.529	237.195	489.159	475.698	721.386	650.276	453.455
312.091	546.749	183.946	610.787	380.266	679.423	139.102	627.122	341.131	299.479	165.478	624.829	136.63	294.298	178.989	397.803	299.947	447.018	196.419	455.856	475.302	683.161	190.598	600.643
329.368	565.513	194.945	566.221	373.125	703.446	160.966	609.092	395.393	286.801	161.656	619.424	127.507	302.387	154.893	557.805	251.827	465.194	131.414	648.063	397.322	724.643	173.84	608.519
325.73	571.076	295.559	576.206	309.557	711.59	93.3316	595.56	402.41	303.952	129.106	665.14	196.507	337.22	190.273	479.112	221.668	467.445	324.051	255.087	411.108	687.442	157.372	625.306
213.342	591.745	206.07	471.194	297.212	713.032	90.7944	589.217	411.308	323.034	137.986	664.122	160.784	365.302	100.218	519.656	362.106	515.274	311.573	254.803	465.293	744.544	151.163	635.029
328.056	420.535	221.749	534.516	314.936	618.996	88.3057	580.183	400.029	358.97	120.213	616.581	182.343	286.869	176.385	638.354	239.842	550.758	317.032	265.947	489.691	707.943	199.616	638.132
302.246	479.34	136.049	551.322	356.838	624.366	132.305	549.116	399.861	373.912	129.75	587.493	173.258	292.674	239.821	649.994	214.928	554.807	338.87	157.777	505.489	733.718	168.92	638.76
211.735	522.719	136.885	515.211	286.271	640.799	179.872	549.765	422.131	460.715	118.534	554.192	159.804	294.576	127.515	640.135	208.782	574.618	545.269	266.338	529.634	675.495	165.967	651.362
311.76	535.49	145.696	518.006	299.291	641.11	201.658	539.739	417.016	503.576	109.746	558.113	162.067	306.626	225.28	658.632	249.398	580.987	106.091	442.597	518.381	651.614	187.371	681.932
396.586	592.514	148.903	530.033	231.418	651.008	202.003	548.901	435.862	457.491	110.557	546.186	179.545	358.236	110.283	557.244	248.707	591.068	276.369	206.439	391.903	602.277	193.136	685.625
398.931	405.119	166.539	558.439	357.707	663.093	211.908	554.227	458.75	614.667	133.47	558.855	151.98	362.39	219.663	182.331	217.232	514.56	365.517	178.989	390.344	608.924	185.578	693.853
349.094	446.42	209.72	555.798	281.239	682.277	220.532	561.489	461.135	608.616	133.366	568.783	145.143	372.41	171.357	143.674	338.396	563.283	376.233	181.328	397.29	610.892	279.688	617.792
264.295	447.472	148.108	547.817	226.838	685.737	219.505	552.243	460.875	599.492	148.112	563.133	136.797	376.512	114.256	455.603	219.307	583.502	678.803	537.509	538.788	672.356	234.177	628.566
421.083	402.948	165.104	453.816	480.553	622.204	222.555	535.82	497.35	593.473	155.596	568.256	170.454	381.251	39.3853	352.598	244.109	597.001	579.455	493.248	515.559	708.145	222.69	635.423
410.904	409.651	173.808	452.5	584.393	626.079	194.85	528.591	487.28	594.602	91.8232	561.031	167.162	283.836	69.0218	333.077	355.5	554.2	295.647	556.234	534.865	727.543	217.48	653.682
464.011	414.434	142.238	319.653	584.056	642.227	194.508	506.757	506.103	615.495	81.9975	556.47	177.156	314.534	157.152	251.359	261.089	580.252	155.574	573.723	504.054	672.345	207.277	666.5
419.165	422.655	243.347	326.35	405.853	649.01	187.488	501.258	469.503	646.384	108.972	525.213	171.609	322.223	150.328	274.843	551.767	450.165	172.232	593.352	382.544	671.342	291.221	669.983
499.033	535.943	219.235	252.731	418.082	659.447	175.38	480.693	607.277	626.247	106.127	519.586	128.386	376.053	162.984	272.12	546.582	459.685	208.667	611.057	571.22	627.893	206.768	693.539
586.195	548.548	218.959	229.269	457.484	671.168	163.558	484.598	622.756	627.367	93.3535	516.954	111.235	389.25	147.013	301.039	596.116	484.896	198.079	607.158	563.112	626.062	236.136	707.176
484.364	557.913	219.785	219.502	540.416	673.232	167.669	489.452	615.154	675.336	103.948	499.589	190.429	393.722	157.151	306.994	453.85	516.35	306.837	334.369	519.695	582.383	205.15	709.646
540.332	562.808	227.584	243.028	587.92	679.387	167.849	494.659	544.718	743.322	90.8584	493.719	254.643	205.437	157.178	294.943	531.271	550.111	162.949	221.862	650.192	601.685	237.437	605.417
476.713	575.957	240.973	240.561	544.321	681.402	170.367	503.581	348.426	789.198	118.87	496.455	272.474	210.948	155.26	317.812	493.691	566.964	154.19	220.379	651.21	608.122	222.087	612.738
550.611	580.928	230.84	204.737	495.476	707.867	180.811	505.807	365.285	675.58	162.172	545.15	280.27	219.373	121.276	262.358	566.131	586.132	156.241	231.357	522.747	667.748	295.664	650.101
424.151	586.187	227.733	124.504	524.59	716.582	174.476	510.429	412.511	679.775	171.97	542.786	232.774	225.29	112.562	263.999	586.095	478.218	317.032	111.388	531.12	661.562	262.416	686.415
550.922	590.075	232.094	131.97	578.233	716.436	152.041	500.751	690.941	681.298	214.864	555.641	326.193	242.678	101.281	262.439	598.004	503.922	320.152	117.29	531.769	583.015	374.802	691.519
493.095	425.803	304.081	85.7923	495.647	604.15	128.738	512.595	614.738	764.859	218.764	546.601	225.641	259.721	110.357	226.367	535.617	521.62	322.492	123.809	646.729	546.243	202.589	681.264
529.294	427.961	298.229	83.1311	586.682	606.337	138.504	472.629	652.433	738.547	237.482	545.902	312.868	303.559	128.475	206.35	591.85	527.456	373.186	133.413	639.583	495.418	289.524	695.843
514.882	441.245	369.416	35.1993	593.193	628.524	111.62	482.678	746.466	582.028	198.84	532.134	202.273	304.316	205.368	46.4045	530.472	536.639	374.745	126.932	610.789	475.132	498.655	641.154
586.583	531.025	371.976	41.4043	417.19	634.873	42.4709	488.018	721.249	575.755	196.3	472.052	247.65	308.465	203.903	58.883	428.683	540.432	420.634	91.6079	540.594	464.379	408.092	653.079
499.06	574.383	361.162	42.8535	444.4	662.347	85.9442	473.704	730.991	568.513	147.967	398.675	254.601	339.415	211.819	69.8017	416.095	547.122	419.257	110.737	533.22	457.106	437.841	661.561
596.728	413.884	294.455	93.6633	402.01	680.181	79.9285	480.05	672.051	541.432	147.443	410.042	292.699	345.271	243.277	74.4811	546.658	549.396	479.451	235.129	580.658	421.55	428.142	670.143
429.098	429.2	287.246	99.6498	579.07	699.935	198.69	390.803	681.228	538.545	64.1422	450.556	311.699	350.869	317.361	81.7375	560.773	568.071	470.655	235.826	613.023	386.742	403.507	678.728
463.816	437.518	387.172	108.306	416.871	603.373	187.452	381.201	695.664	543.602	65.688	460.169	235.954	352.377	316.809	75.3018	580.153	573.499	381.634	417.64	631.976	416.438	475.576	714.967
425.56	449.183	464.435	117.48	464.79	611.099	183.343	394.214	733.467	463.002	93.3556	371.028	217.612	387.914	319.919	50.4485	589.874	579.669	392.687	399.702	432.619	384.951	496.223	722.672
439.291	461.465	426.382	104.376	475.988	637.84	173.538	387.724	725.968	475.221	91.3432	381.492	330.14	300.901	266.017	47.676	581.216	584.316	373.928	451.956	445.204	380.697	462.406	739.391
405.243	559.267	418.168	15.3534	582.438	665.478	169.911	420.953	740.773	424.98	83.5867	386.961	332.791	309.75	445.717	106.363	579.608	460.23	391.058	496.411	444.946	394.425	527.93	606.842
454.464	581.73	428.959	12.5679	418.331	678.598	92.3277	378.812	771.312	612.087	82.5356	375.298	206.859	357.636	428.559	70.9622	564.226	463.394	485.152	477.693	503.507	523.027	540.174	607.507
619.079	417.694	433.847	6.13415	437.277	691.39	125.129	410.715	754.579	602.16	84.1706	365.034	248.95	360.03	576.741	76.8577	533.45	496.247	670.761	264.86	529.109	500.468	517.543	607.826
678.046	451.064	445.595	33.0341	437.576	716.04	112.08	392.956	775.945	603.126	147.988	365.078	216.458	395.707	658.632	212.979	565.285	509.056	673.323	278.013	528.534	510.923	527.563	613.722
666.279	478.639	435.758	30.4755	567.869	633.931	120.983	382.652	684.272	288.498	138.675	350.165	376.383	285.404	656.292	103.967	540.871	535.376	684.756	401.864	520.033	496.187	541.011	622.921
650.97	550.397	465.262	30.7984	445.489	687.171	116.797	406.612	669.074	237.811	191.584	367.293	210.382	291.056	667.991	111.916	544.122	558.965	692.568	465.662	569.144	477.29	541.639	644.702
604.337	429.649	456.786	35.1854	453.419	712.409	121.811	401.411	683.323	241.504	182.614	365.434	220.581	293.912	579.081	262.855	567.511	560.777	682.522	463.476	668.77	427.178	561.558	656.576
601.945	471.331	455.139	28.4777	693.251	604.478	76.439	340.423	678.819	248.959	211.449	334.342	209.746	338.851	583.761	275.461	557.038	530.605	680.956	475.341	693.727	421.851	440.781	688.096
621.933	490.733	374.644	127.639	627.198	622.733	84.2383	346.838	589.694	145.909	185.071	334.134	219.836	364.003	579.081	364.127	570.009	547.251	455.81	526.047	628.114	576.559	465.159	694.566
139.153	657.166	551.87	127.808	639.557	599.39	114.254	356.537	583.258	153.282	182.96	301.715	287.296	382.22	613.397	371.06	433.065	563.158	447.375	538.526	590.634	567.906	492.727	621.52
174.528	657.119	555.077	211.407	661.576	602.625	170.765	309.581	498.461	95.8642	109.733	275.543	332.624	391.176	545.545	318.064	605.507	412.856	134.033	348.362	592.726	578.402	548.145	638.561
115.937	662.854	546.652	216.414	643.214	606.91	187.63	303.651	514.581	129.011	104.283	291.238	284.839	393.968	584.54	314.31	677.602	469.433	303.79	359.084	601.317	578.713	509.646	724.66
124.983	660.83	547.414	204.596	343.198	136.291	195.856	310.725	504.94	129.388	111.817	286.663	298.069	250.265	689.048	362.886	665.117	470.315	287.673	415.471	631.62	404.829	621.832	613.402
208.558	624.735	537.594	213.482	399.034	163.958	153.67	344.424	510.779	64.1969	124.637	273.844	369.79	296.389	732.913	331.071	600.429	491.867	278.948	262.724	535.715	403.334	604.88	628.364
367.805	624.833	607.657	255.529	393.449	192.679	138.239	286.906	482.134	76.3022	120.949	264.132	275.89	387.318	735.411	407.927	671.463	492.126	273.63	269.037	571.413	266.855	167.118	668.329
383.228	633.886	601.718	246.116	503.758	139.649	145.063	296.207	578.279	127.331	186.961	289.999	270.96	392.283	747.889	413.118	657.582	526.239	676.795	115.887	522.832	239.526	172.355	646.33
202.711	639.954	596.78	260.064	404.891	159.033	168.948	262.149	409.031	221.259	186.388	281.536	482.032	244.457	659.756	364.849	675.689	531.503	630.368	254.523	570.698	235.413	211.676	700.486
385.696	686.526	644.627	303.774	456.291	177.681	175.089	245.26	402.254	217.991	205.857	248.453	541.817	261.287	705.661	392.521	669.32	540.263	631.703	288.36	651.514	303.62	76.8209	624.302
317.355	704.934	435.861	220.802	378.808	204.953	182.888	238.926	361.084	226.262	113.136	347.385	435.622	275.774	709.108	401.137	635.387	568.669	626.453	283.702	192.259	736.376	99.3097	682.858
306.823	707.442	459.713	220.481	383.681	367.183	88.2944	292.784	461.35	355.75	104.79	329.914	500.34	300.727	705.456	407.295	614.874	590.938	617.041	277.779	198.387	709.938	91.3793	664.321
201.868	719.063	401.862	211.714	387.689	385.499	98.693	289.997	465.582	344.439	177.148	186.938	549.375	302.976	707.652	427.464	629.594	456.761	617.354	286.352	242.17	615.178	129.899	714.417
211.436	721.573	400.179	219.416	589.892	330.664	104.962	296.207	461.075	347.859	180.585	177.697	417.274	309.909	693.518	405.433	610.063	462.429	586.515	396.788	289.31	592.72	195.315	753.788
289.994	735.392	391.055	224.766	449.133	352.372	108.942	275.002	500.552	323.98	171.937	172.379	572.454	310.597	683.842	371.311	683.056	482.77	593.388	397.582	267.578	638.434	241.086	696.334
313.534	745.181	340.208	247.384	403.504	358.555	77.4005	277.743	569.709	453.763	177.877	130.659	406.073	313.904	704.706	467.83	694.447	484.929	599.823	393.905	278.085	623.469	261.574	708.518
201.137	599.633	346.757	241.778	163.558	443.039	92.7149	276.268	518.354	482.638	149.707	186.29	443.42	317.831	675.276	513.363	632.46	496.798	610.069	644.82	244.603	598.105	275.533	742.29
222.881	607.333	352.729	243.971	187.251	470.887	101.562	269.034	580.181	506.116	140.931	185.408	507.48	319.449	591.706	516.689	666.467	512.202	596.412	656.664	129.763	594.613	289.056	747.409
232.194	617.209	349.16	251.116	181.131	489.441	95.926	261.328	571.457	629.725	153.544	171.518	560.665	327.002	653.399	618.856	676.815	516.608	600.705	641.883	133.844	587.398	264.643	677.925
200.192	632.848	361.922	230.889	175.661	560.779	164.997	110.413	542.861	608.875	238.987	105.107	418.29	330.495	673.093	587.66	625.087	535.551	597.823	648.312	154.228	556.924	262.632	695.174
321.977	673.556	360.727	221.882	397.974	421.181	168.261	101.217	516.412	599.077	263.929	99.8049	439.851	336.407	658.606	657.072	653.99	535.829	590.144	649.061	114.6	522.119	250.226	638.785
391.671	674.257	360.785	167.71	201.395	461.559	260.308	128.888	425.247	439.536	334.622	81.1427	549.755	346.22	717.412	608.718	624.626	556.4	615.244	636.364	165.914	509.203	225.788	597.964
302.933	725.397	368.883	170.007	338.708	469.336	259.939	120.716	335.826	359.695	313.375	57.478	435.144	351.992	604.185	632.895	607.528	590.405	624.559	752.392	214.541	502.634	227.14	576.595
345.745	726.763	264.776	307.67	343.445	515.543	305.937	42.7382	374.351	493.968	315.267	120.524	426.757	359.036	634.211	614.957	628.26	509.688	576.719	778.829	206.59	511.354	233.702	556.934
357.892	731.206	251.356	308.768	377.797	534.915	294.777	40.8329	416.799	608.843	308.618	129.193	470.358	359.356	189.907	670.487	641.611	511.04	568.468	781.14	200.376	507.395	224.77	558.545
248.258	736.036	248.953	300.656	395.292	562.746	334.76	28.7566	419.097	599.587	279.384	106.362	531.407	362.2	226.563	530.95	707.922	512.104	531.196	777.091	206.062	498.068	202.174	510.973
364.643	744.572	424.557	445.894	346.658	588.894	544.229	77.5612	441.104	723.258	377.785	92.5952	541.065	366.8	202.386	660.467	692.206	518.202	517.753	731.972	257.62	535.439	209.256	516.88
325.666	604.934	420.178	445.717	335.793	594.802	616.155	93.4897	135.321	463.714	377.309	84.8494	446.243	372.528	200.826	669.029	669.458	465.52	539.669	665.974	267.653	537.616	255.09	522.446
325.784	739.363	433.434	446.497	319.643	540.429	455.076	110.728	184.863	413.222	368.209	89.7159	520.056	372.32	195.367	674.844	181.244	621.326	535.501	658.068	361.468	509.354	132.324	584.823
238.59	740.281	403.331	447.561	329.428	593.205	612.544	130.781	251.018	446.71	394.372	83.965	444.244	381.183	280.766	283.496	141.645	685.096	164.291	496.28	229.245	440.541	149.116	578.642
573.591	611.442	281.399	558.491	536.844	462.261	623.5	127.934	260.005	519.053	366.71	157.652	508.513	251.998	327.086	272.578	160.988	716.717	195.939	301.41	250.355	414.63	148.932	595.72
573.737	620.982	422.181	581.82	564.458	464.092	658.171	249.299	267.303	525.304	257.981	169.99	566.674	263.626	417.285	326.391	158.307	665.956	187.35	302.068	211.612	407.063	119.156	549.071
487.71	650.628	453.922	529.979	565.702	477.92	682.677	250.103	239.331	537.708	266.752	178.627	447.876	268.124	735.842	485.952	189.225	722.92	204.543	303.725	272.128	418.266	115.917	540.521
467.291	651.482	476.176	504.79	516.64	478.271	623.012	206.598	213.668	313.734	276.128	177.987	410.061	274.139	749.101	481.428	343.207	599.308	227.26	245.812	277.923	410.841	100.519	508.968
538.764	660.292	471.925	559.63	436.596	491.745	645.879	185.383	154.624	317.654	284.093	197.704	565.175	287.61	414.453	735.063	343.156	613.696	218.927	236.729	235.308	349.008	157.66	514.001
478.294	685.971	465.277	566.101	463.996	495.489	654.664	186.215	159.504	305.514	288.281	186.291	546.38	307.184	424.812	736.622	207.626	670.876	234.362	193.503	246.632	350.92	107.655	552.425
494.868	714.861	467.568	574.275	557.707	523.824	609.88	206.46	194.524	307.54	243.835	155.088	516.749	308.323	457.236	763.139	286.888	671.333	224.095	70.9077	247.925	341.154	109.103	534.345
506.803	721.126	480.716	560.122	436.132	538.075	605.871	113.521	74.7245	333.861	230.731	166.613	572.971	355.582	182.108	465.662	235.51	690.17	350.388	3.8092	173.476	255.708	105.865	525.872
515.336	730.323	564.476	568.708	553.769	482.632	612.358	105.115	113.842	235.193	250.114	254.086	538.643	386.678	10.9632	434.53	300.426	692.554	275.571	22.5851	196.147	306.249	97.7291	451.151
503.49	749.968	557.249	518.884	532.219	488.135	516.513	175.44	124.561	241.454	253.05	246.307	588.196	391.5	128.499	373.186	327.267	709.042	286.21	122.824	341.186	346.245	107.396	458.451
478.318	751.51	568.597	523.31	692.156	472.879	524.953	170.166	144.011	162.636	266.832	216.424	408.478	306.458	136.732	368.506	321.248	715.341	362.071	134.139	296.755	473.658	86.0257	449.562
467.651	755.518	547.312	531.457	297.789	622.615	522.749	82.8165	149.034	168.629	309.261	276.86	569.725	344.898	198.647	385.664	327.272	722.799	623.914	101.044	322.492	414.904	91.6868	464.283
490.446	755.111	682.029	511.186	297.975	631.949	479.945	123.614	182.8	121.504	286.347	312.834	532.354	347.196	208.625	605.073	207.545	620.889	724.985	373.966	265.253	407.082	126.106	438.026
449.321	630.415	628.073	737.121	433.166	605.612	477.856	116.774	190.293	117.796	324.6	302.284	513.625	348.788	200.572	547.885	219.077	621.293	713.913	365.387	234.105	412.208	178.057	466.696
562.283	639.862	526.047	714.3	408.664	613.188	472.92	111.229	204.003	116.476	323.253	297.866	524.771	349.946	264.779	581.702	234.11	640.741	732.247	418.198	324.072	441.817	228.162	428.875
444.242	643.891	413.157	701.413	461.096	642.949	481.947	134.777	199.347	124.057	316.57	294.244	562.227	377.931	269.458	592.108	225.228	644.763	611.001	417.03	333.611	442.597	170.615	370.828
436.115	649.251	418.135	709.533	573.072	687.107	490.537	131.76	191.829	131.725	328.6	291.383	516.352	381.99	302.994	628.124	209.697	647.999	551.288	571.64	345.74	434.798	194.594	352.333
451.031	653.484	406.909	664.061	443.456	706.486	401.282	189.179	380.495	68.5073	332.05	299.072	533.216	391.703	233.582	293.098	222.576	659.447	516.146	587.182	340.815	427.802	193.089	344.214
510.379	655.335	398.18	652.999	619.544	645.813	406.541	179.955	388.77	72.2392	358.046	294.175	435.501	396.444	374.745	10.4667	255.936	684.29	511.258	579.767	337.025	435.578	182.736	351.814
445.332	662.437	388.731	648.089	316.896	663.011	385.814	180.427	395.741	64.798	352.225	298.875	469.546	387.211	235.142	34.717	371.25	712.989	459.826	624.129	349.497	421.334	230.962	376.348
455.591	672.274	355.005	684.132	335.054	429.16	313.273	67.7021	608.131	133.388	324.055	356.93	503.82	390.537	443.377	213.874	222.996	726.169	444.879	628.766	338.578	404.218	129.885	327.357
597.611	679.925	427.019	662.281	48.7442	537.002	271.324	124.767	490.761	165.729	331.561	354.017	563.661	392.291	448.057	208.047	351.571	626.977	462.767	555.649	337.977	393.454	136.207	345.388
444.196	684.08	437.966	666.522	62.0026	595.309	268.065	133.842	483.737	161.452	292.231	441.89	459.238	399.236	278.817	347.245	210.95	634.112	462.969	547.234	343.591	386.318	157.869	291.566
422.842	695.734	429.45	671.483	232.733	597.558	320.475	230.756	483.592	168.504	296.216	432.868	669.547	344.058	672.67	259.934	290.941	636.635	594.679	510.112	139.509	277.559	154.706	283.185
458.187	707.513	423.25	674.44	173.707	711.949	295.258	293.175	478.622	165.251	244.31	466.2	681.881	348.665	702.783	569.722	294.79	650.449	596.239	504.054	461.315	294.648	169.783	285.717
439.241	723.044	414.27	677.63	123.093	673.775	302.839	286.986	518.499	193.538	262.348	470.651	725.543	372.586	684.545	522.148	349.524	658.354	533.934	396.076	375.757	156.594	178.982	250.952
455.618	786.906	436.947	618.75	132.432	644.221	311.193	279.594	609.781	156.222	224.331	459.232	659.369	274.208	723.271	457.416	247.69	671.912	339.068	70.5816	446.497	147.663	199.278	272.381
622.704	601.168	427.411	620.793	138.543	633.156	312.238	291.206	620.832	185.159	237.729	514.002	645.595	294.602	83.84	482.527	306.541	672.596	670.829	98.9784	417.005	160.663	201.614	263.663
608.287	652.158	436.55	603.581	207.105	494.54	320.979	287.763	626.024	274.193	232.299	554.047	671.128	296.018	79.1606	497.572	231.134	675.686	528.006	268.655	235.962	151.124	208.81	220.013
606.716	682.663	391.311	616.078	457.416	427.671	321.928	278.513	623.083	264.07	390.401	712.001	671.355	304.341	462.318	522.148	268.759	686.198	434.018	638.956	194.692	177.542	201.764	220.344
628.882	183.338	417.386	716.435	477.693	406.622	313.767	265.84	571.467	254.18	357.32	712.702	642.862	306.574	470.727	533.846	224.282	668.027	225.125	521.119	185.615	186.742	222.602	206.948
645.777	198.618	432.491	708.622	438.698	372.369	331.023	274.449	525.163	255.226	384.082	732.771	628.496	310.944	601.817	363.047	596.83	607.803	225.124	477.721	171.958	184.005	232.299	184.127
652.722	201.556	353.725	626.18	257.773	365.015	334.502	262.751	502.984	248.116	390.304	724.368	620.253	313.629	269.761	682.809	576.326	613.149	634.696	187.657	252.82	142.141	229.5	175.42
661.019	195.932	470.845	592.388	344.178	234.039	287.531	252.154	496.336	248.426	371.696	688.806	638.067	335.695	229.746	72.5438	563.458	629.276	174.714	239.418	248.539	158.989	240.885	192.582
677.576	207.058	500.903	499.859	355.145	227.636	245.619	193.27	516.78	292.544	381.635	640.739	617.805	356.754	222.778	83.1846	506.637	652.765	333.387	522.246	332.713	101.8	249.8	182.347
596.268	91.1847	507.496	505.05	275.057	200.801	455.997	200.941	480.093	384.629	394.207	640.771	621.307	364.079	218.242	76.6402	459.47	683.473	207.525	453.079	413.741	4.2373	248.071	171.283
644.349	293.828	498.803	508.228	297.764	180.72	451.965	248.746	474.266	373.252	386.953	672.769	685.685	366.747	230.917	78.8767	536.696	688.343	435.984	465.78	345.752	53.8366	182.362	108.196
665.902	278.325	510.733	427.497	240.685	270.678	443.037	244.871	466.506	376.801	398.032	651.897	664.925	372.106	225.54	101.171	546.652	689.521	562.807	582.856	392.052	47.1542	180.201	119.941
683.958	337.422	317.797	454.768	122.492	400.171	420.462	178.278	470.105	384.856	424.826	686.862	649.321	379.885	280.641	25.2301	561.967	715.467	567.234	593.899	345.211	80.4537	259.319	115.93
704.293	423.54	522.831	698.668	460.874	79.3738	415.359	171.711	552.934	723.184	513.311	593.822	652.071	270.445	282.591	35.8335	543.367	729.048	572.601	587.66	265.995	138.274	245.31	34.3852
750.431	418.125	517.565	626.245	255.216	70.5911	201.891	128.052	612.76	699.539	518.382	587.845	642.899	275.126	272.443	37.6898	586.019	601.745	445.158	680.16	269.421	147.117	237.549	27.9149
688.313	487.763	448.497	498.068	207.578	92.2548	191.862	270.71	620.595	726.857	514.779	555.411	615.537	300.068	354.23	40.1652	559.397	608.474	565.884	272.592	535.276	130.824	254.187	27.9642
683.404	465.786	505.327	68.1964	165.641	164.147	181.406	263.043	636.278	720.771	516.856	545.553	641.795	352.269	532.287	63.8234	579.438	624.169	563.123	281.837	529.701	126.17	277.738	4.72398
770.111	583.075	529.365	268.741	426.091	292.987	216.179	282.468	638.689	751.744	529.466	567.8	659.276	352.579	541.646	69.6284	513.033	644.835	419.116	248.77	531.135	96.3297	337.31	30.38
744.343	605.451	521.196	263.214	358.303	13.4294	217.712	274.473	490.09	736.013	522.09	601.349	642.138	362.334	534.626	75.0569	540.008	644.468	403.875	274.917	512.311	82.4916	356.173	31.7471
663.147	733.405	530.672	259.385	502.161	73.2853	215.875	266.274	498.413	722.45	521.376	618.818	660.722	363.082	604.038	113.162	515.057	657.89	500.426	88.2852	484.866	58.4456	366.812	28.9798
696.836	767.392	278.505	307.98	435.92	98.1775	238.656	367.382	520	708.717	520.249	610.78	692.978	372.522	531.953	133.754	589.803	661.074	634.679	153.666	506.298	56.0293	282.612	88.8113
634.108	775.543	272.344	312.435	570.129	76.0468	248.354	330.366	489.787	671.036	553.024	598.867	631.51	381.495	450.236	96.2991	497.407	667.941	636.461	140.83	379.652	559.221	326.677	114.173
530.847	715.601	273.598	299.757	659.409	148.5	164.17	359.82	571.799	675.211	531.689	595.23	675.228	387.028	457.755	95.1555	591.269	669.927	321.119	516.836	628.995	282.625	315.031	150.826
513.972	693.197	156.509	351.274	448.78	181.226	202.231	355.062	515.913	699.187	534.656	581.771	607.892	393.916	654.705	157.151	534.334	679.126	431.732	256.449	533.717	259.863	315.102	141.311
459.519	614.346	159.327	341.976	457.391	186.093	94.0898	300.156	659.263	367.733	526.047	575.225	602.594	275.003	665.677	152.472	584.935	685.119	524.905	84.3273	541.806	264.474	262.623	150.789
443.979	605.784	150.072	382.569	639.917	197.418	73.274	355.074	707.88	275.937	529.167	584.99	612.608	275.098	673.635	234.362	594.862	704.602	375.168	107.335	568.653	216.315	333.688	176.596
391.406	626.216	139.705	375.225	669.667	223.807	143.928	316.502	705.492	267.452	365.729	704.834	621.763	284.225	706.108	298.315	590.979	711.022	364.46	101.933	385.664	253.007	298.525	238.741
449.493	437.054	142.238	382.471	723.639	245.671	168.774	369.098	695.104	282.017	426.725	660.243	660.332	292.731	706.376	285.056	578.663	712.262	371.707	99.7816	471.068	158.472	293.02	252.072
489.086	392.27	150.718	389.043	611.211	340.248	144.5	498.423	665.074	186.139	435.723	656.707	600.468	302.075	714.375	292.855	582.3	744.033	547.638	333.761	464.605	151.785	285.554	246.165
475.023	310.085	190.376	388.806	469.654	260.731	116.875	515.622	661.242	490.521	416.579	783.931	661.141	396.186	689.875	285.539	591.621	651.162	536.821	330.984	502.449	157.169	310.461	274.527
448.804	333.153	183.95	382.474	750.523	391.792	103.472	628.971	564.307	599.927	422.407	671.096	669.806	398.114	685.432	295.715	542.393	655.398	470.748	291.125	481.899	167.745	254.342	278.595
602.824	363.983	194.326	380.873	418.42	419.957	91.3149	634.398	600.965	708.482	541.058	614.771	115.511	485.416	697.331	293.898	561.541	675.408	415.403	369.097	500.515	133.331	240.373	275.105
542.855	365.649	208.608	400.114	418.42	396.98	95.1426	641.921	541.354	654.406	566.361	593.25	153.294	516.16	670.915	304.36	549.538	680.123	429.333	478.001	432.979	98.2995	240.453	261.211
518.912	147.806	175.027	442.378	382.709	588.791	102.253	639.165	545.185	664.232	558.608	587.095	128.98	541.314	677.742	312.3	549.459	722.608	423.146	470.752	420.643	73.9444	274.844	315.719
439.914	30.2754	171.416	503.117	606.96	558.841	187.237	617.009	608.481	716.205	567.419	582.93	108.85	545.883	715.496	357.83	433.717	623.214	444.053	497.112	418.045	64.7267	276.311	308.423
619.485	19.4816	192.534	576.922	309.661	68.8359	194.972	612.513	548.159	711.822	561.872	577.783	141.98	555.204	449.335	451.176	556.497	661.401	404.323	445.654	427.356	58.1523	262.085	309.384
539.563	147.778	488.765	408.897	291.309	47.5562	77.1657	573.553	456.591	669.146	582.156	585.9	122.987	557.151	294.582	582.981	614.977	603.602	429.137	404.349	419.544	58.0713	268.766	353.136
314.908	30.7138	443.377	177.906	383.903	37.4361	116.476	538.847	483.65	713.087	576.845	589.197	174.944	558.506	301.008	103.338	622.474	629.518	337.484	513.581	384.53	74.3981	266.878	344.148
207.615	79.6585	469.114	108.646	398.467	109.34	149.836	534.787	508.537	744.705	641.116	584.637	171.736	587.822	611.068	64.1577	671.562	630.146	581.67	85.528	472.624	110.479	275.32	341.942
257.264	256.823	321.769	51.5714	316.005	278.3	161.528	535.635	457.478	648.183	513.739	649.468	146.997	590.355	612.863	53.5436	623.012	644.812	595.848	87.0474	427.055	90.6769	326.201	335.219
158.212	196.718	310.079	372.248	278.037	644.586	270.324	601.934	532.08	523.837	404.373	695.008	166.01	402.116	621.196	70.5578	623.462	667.11	491.64	95.5523	433.68	84.2686	328.186	323.1
157.184	126.247	271.282	432.501	360.477	519.267	231.789	612.875	497.058	527.807	415.793	639.178	162.285	423.015	599.135	75.9797	603.188	616.13	567.291	124.858	525.134	153.123	342.962	318.228
124.026	205.463	281.229	425.81	392.173	462.095	242.299	591.962	397.065	532.823	555.566	702.103	186.403	443.463	633.625	93.325	606.818	630.568	573.021	131.848	585.11	167.29	344.428	366.12
124.57	212.562	172.494	299.277	429.968	302.996	160.271	641.211	242.384	628.061	718.07	576.822	195.642	446.006	638.249	83.0405	638.376	649.104	428.559	99.6223	623.375	166.722	337.923	399.949
96.0387	217.287	592.05	170.351	469.186	173.529	356.79	545.729	249.589	623.709	730.436	588.829	101.44	490.687	573.622	125.864	603.301	676.301	736.649	586.823	615.725	176.048	235.262	446.796
81.7056	229.914	601.554	163.445	514.935	131.414	232.023	526.918	256.913	640.612	602.998	499.025	103.501	506.648	639.433	171.107	614.502	693.818	536.422	597.28	604.649	176.29	308.304	648.27
164.383	212.551	544.462	143.554	507.089	130.634	493.041	143.405	188.351	600.347	673.327	491.244	158.335	526.851	647.538	166.521	640.311	636.661	601.58	561.143	627.973	179.983	320.234	623.964
190.603	195.464	621.138	519.916	463.111	104.898	656.265	195.513	194.538	617.447	661.767	540.934	183.693	535.14	477.693	561.622	668.513	653.388	610.385	557.244	621.196	184.752	300.566	507.955
197.912	188.623	647.845	534.803	340.135	263.999	650.706	202.884	201.5	640.578	681.372	531.783	158.087	538.398	25.347	477.259	585.767	379.524	526.868	684.761	260.982	30.377	306.621	504.212
175.67	245.109	657.587	548.262	540.212	50.304	711.016	335.247	195.121	632.446	669.854	513.527	179.783	581.914	621.641	395.803	327.221	576.807	483.145	411.934	248.563	35.4153	296.873	487.564
153.383	239.98	647.536	551.524	534.79	60.4428	717.302	321.756	134.298	677.374	705.738	539.779	170.658	415.068	611.733	396.583	218.344	711.387	452.51	493.101	300.728	144.673	422.508	452.939
126.608	241.381	643.657	543.669	541.148	65.9022	579.081	370.612	166.157	657.969	686.936	462.992	184.73	431.954	621.405	375.525	146.958	589.905	193.504	520.858	278.505	146.233	325.475	286.467
45.6246	283.663	568.117	627.094	542.961	130.634	642.45	433.12	161.289	648.314	672.902	419.545	164.198	547.874	608.272	705.426	318.457	628.645	413.897	395.565	271.518	138.434	505.551	32.1998
219.069	294.241	357.939	611.207	484.158	462.377	646.533	456.809	155.244	652.279	713.984	393.926	197.231	558.422	613.857	707.766	311.774	642.709	315.693	480.431	183.385	328.48	484.277	54.7004
122.3	379.562	482.556	690.869	475.4	458.355	717.622	527.517	153.729	645.052	665.828	489.802	189.509	571.363	445.721	760.02	282.762	685.691	643.227	162.492	165.952	351.584	479.988	72.6737
242.623	426.221	492.025	687.249	475.768	466.033	690.861	486.521	107.76	662.373	609.722	473.849	174.157	572.596	457.687	783.417	304.424	683.018	651.292	163.657	167.331	340.091	440.29	56.7327
206.402	482.303	494.741	679.391	529.71	443.646	679.468	480.672	119.24	660.836	607.098	452.176	182.207	563.825	463.765	788.096	89.7379	528.387	629.923	163.128	144.84	696.851	500.555	105.455
54.2036	453.539	386.866	747.203	575.182	417.712	685.768	474.264	83.4094	488.746	594.749	456.573	275.606	425.631	331.071	773.342	94.1376	519.028	657.852	61.0804	247.769	661.738	494.062	94.7815
18.3278	446.881	395.325	745.206	499.945	502.524	658.76	506.27	161.757	239.276	578.03	453.394	219.826	432.83	292.692	622.756	103.392	515.909	648.493	73.4251	178.989	579.74	550.22	6.0329
151.926	564.896	385.663	738.049	510.278	481.569	578.025	585.508	168.563	252.026	572.495	416.983	320.828	434.753	203.403	195.367	146.95	526.827	727.425	572.322	188.615	579.116	573.039	6.3407
277.397	584.714	392.486	738.408	388.393	487.722	621.311	657.075	162.012	220.126	609.227	405.7	285.638	441.054	455.159	552.406	164.461	535.406	712.338	574.801	184.747	586.971	598.779	9.81388
162.786	666.584	319.112	757.53	403.86	506.159	575.365	655.145	156.061	227.585	630.648	356.78	325.478	441.923	467.267	554.442	197.6	546.957	724.439	582.045	162.981	639.98	593.698	19.2887
38.6054	690.832	326.589	757.895	389.679	374.775	573.541	665.838	167.894	209.545	623.228	358.441	263.393	563.153	572.109	559.322	185.98	562.286	718.597	568.205	225.003	721.776	603.418	27.4599
91.5052	740.299	206.092	520.446	380.359	373.523	566.085	632.443	215.532	95.8924	667.829	368.92	242.648	568.565	583.094	584.01	179.778	540.976	297.001	508.766	128.57	609.899	661.092	4.81631
62.7825	698.722	211.167	384.242	374.261	367.33	591.56	615.6	224.224	108.499	678.37	366.762	267.982	568.667	616.775	583.858	238.818	669.831	298.791	574.927	151.791	629.693	645.875	3.66697
79.1054	720.345	202.038	337.878	377.828	362.442	496.035	593.738	244.431	80.3094	653.196	332.7	225.195	574.958	625.869	468.647	243.439	662.139	612.413	82.051	152.389	622.493	640.988	12.0394
165.775	746.72	207.767	355.157	367.826	328.401	548.257	546.339	370.657	44.4342	665.642	329.215	203.981	597.142	637.574	536.734	140.568	628.528	737.968	527.603	171.387	542.462	630.564	2.5564
150.72	748.702	182.194	329.088	430.484	375.472	560.277	535.703	397.145	89.3507	655.281	322.981	316.642	407.373	346.669	642.174	359.147	487.416	643.764	133.024	179.01	537.005	651.345	24.5089
233.795	784.197	317.37	693.881	413.506	387.635	575.601	523.924	407.422	92.0279	660.704	335.631	320.407	414.496	348.229	654.047	122.908	519.178	333.109	478.341	166.343	535.822	642.317	49.5241
287.63	654.12	323.025	698.118	480.582	355.118	575.38	480.682	398.588	96.7775	679.235	289.949	231.929	420.354	335.75	648.907	132.391	508.11	518.083	341.144	226.963	476.79	684.004	90.3755
298.558	654.034	224.504	516.689	202.765	656.976	572.636	490.934	397.702	104.593	676.513	277.944	270.1	422.428	347.449	663.305	133.066	497.191	519.482	351.426	215.547	459.458	664.614	106.82
266.941	664.862	168.649	394.896	399.702	720.397	580.589	485.437	416.56	107.524	669.004	281.661	252.336	429.89	343.549	691.142	177.876	597.019	530.422	339.426	225.352	462.142	666.821	116.358
260.462	673.455	219.787	355.97	160.547	610.545	535.134	446.988	505.961	120.605	697.49	338.594	341.265	433.771	457.311	671.89	455.076	696.976	524.022	336.726	113.57	416.309	683.839	118.073
204.562	652.423	173.388	367.768	177.099	592.926	534.07	456.378	528.257	138.149	694.43	323.947	210.846	447.194	652.036	313.913	315.472	418.339	524.616	345.807	106.833	424.263	680.289	110.09
241.04	752.216	180.966	370.531	202.589	553.369	524.95	449.257	538.69	83.5313	604.028	357.773	289.053	458.686	652.56	289.736	113.198	442.597	428.29	463.5	117.498	427.168	618.296	151.071
443.809	482.211	181.513	362.273	172.233	656.402	483.735	708.232	751.448	396.381	594.434	279.801	217.138	500.607	235.399	251.52	129.634	442.597	429.103	452.91	231.487	367.304	585.619	107.946
440.681	452.147	153.554	312.626	180.469	657.116	456.897	694.947	759.32	487.072	610.946	259.643	242.241	589.958	332.988	404.382	225.783	430.947	365.156	477.337	92.1977	331.844	630.891	257.829
393.086	789.999	173.664	419.671	193.102	667.463	527.5	691.332	759.398	496.884	584.73	191.271	259.091	427.576	330.947	399.702	234.068	498.919	375.84	485.373	93.8098	321.152	651.705	259.372
450.293	767.245	171.367	427.663	200.212	511.877	537.035	717.228	685.572	600.372	616.468	193.682	269.6	429.641	186.788	433.613	253.025	553.344	383.775	484.98	123.46	352.876	583.539	220.259
593.069	474.72	163.237	422.073	197.06	502.775	428.622	756.108	441.392	427.72	544.151	120.902	289.646	481.1	288.588	278.037	505.069	586.88	330.961	492.965	126.989	342.504	504.313	203.617
760.02	445.283	166.595	417.362	170.336	501.498	426.853	721.094	407.767	489.954	525.745	27.9383	294.302	493.021	436.53	240.318	450.396	593.468	421.492	705.426	123.708	336.574	518.229	210.597
357.7	27.671	290.917	126.062	184.605	499.894	424.151	733.623	316.074	723.57	524.062	39.9782	330.846	500.048	429.573	239.891	424.659	553.797	627.973	741.471	111.618	352.054	519.871	277.343
235.229	11.6413	651.451	350.547	180.063	481.297	420.016	720.734	320.19	731.563	533.484	40.686	290.185	532.724	433.236	229.523	504.21	677.535	623.737	705.069	328.286	240.758	534.359	268.802
211.781	155.135	633.118	320.619	190.027	485.039	401.291	652.272	322.778	695.387	453.184	35.6065	300.284	536.57	172.749	180.499	552.564	536.852	339.396	392.738	325.784	251.728	533.78	257.256
225.323	155.129	652.586	388.578	137.693	475.36	380.539	656.145	284.232	654.948	429.244	96.3577	240.623	543.417	171.97	190.939	671.89	669.755	657.247	692.649	338.103	243.996	595.212	284.316
139.107	222.195	716.552	529.259	149.249	499.635	372.472	652.159	119.648	537.888	430.576	132.611	286.09	545.012	181.328	185.774	610.277	770.383	737.127	608.704	335.757	218.282	636.898	283.502
106.457	229.146	708.309	556.932	132.567	440.277	383.225	643.493	162.633	368.301	342.898	207.049	279.113	555.176	177.98	197.986	628.995	758.167	734.3	621.787	286.983	252.155	545.993	308.489
457.963	287.994	632.853	513.496	154.872	462.803	465.275	620.021	156.189	358.367	341.875	195.421	250.584	445.684	115.816	214.027	632.895	771.494	729.389	634.678	293.358	257.997	550.521	302.234
475.351	277.734	643.993	527.599	138.805	466.654	466.925	610.856	383.848	380.122	349.924	200.026	417.981	399.511	106.457	211.647	679.689	723.935	418.635	316.976	307.687	254.061	565.988	274.079
430.472	310.893	575.806	600.793	151.651	447.935	457.372	614.199	460.735	321.832	352.597	170.079	433.542	433.912	100.218	220.266	489.467	732.613	462.245	403.362	310.425	246.048	705.844	391.39
312.469	233.795	584.059	599.059	117.269	406.81	428.793	612.039	533.355	399.002	360.089	166.976	550.678	436.469	68.3369	313.221	506.842	739.525	455.858	398.008	304.95	246.687	708.682	407.136
542.671	793.763	590.889	603.939	112.092	378.283	426.177	567.704	285.54	252.201	415.99	241.87	542.962	438.683	78.7978	312.373	513.435	756.871	452.771	390.288	328.318	111.106	686.087	373.773
365.387	758.426	578.097	611.423	64.1542	374.866	417.438	553.947	362.936	293.911	409.257	241.116	561.703	450.159	107.349	329.224	595.441	778.541	306.187	584.12	286.325	61.9956	686.765	362.467
734.94	684.97	585.18	605.749	125.328	359.049	446.401	553.221	195.255	158.81	562.283	305.255	503.002	480.833	99.6028	324.613	580.009	733.049	417.098	667.252	175.869	81.3286	674.307	372.712
730.226	665.611	387.268	701.243	121.264	354.535	484.712	487.645	206.251	156.174	511.642	333.137	542.355	488.306	349.301	386.444	601.969	695.472	311.613	538.246	136.757	190.462	675.437	363.618
548.11	495.763	395.755	707.393	137.265	369.383	418.012	513.043	215.385	150.284	477.872	334.265	524.762	492.058	150.067	515.129	594.803	679.226	304.79	672.732	140.919	181.1	666.762	365.656
558.552	495.767	394.156	696.89	142.562	377.967	418.931	504.868	181.718	257.183	490.053	329.615	550.681	503.309	182.629	517.468	614.177	752.003	249.449	546.073	313.769	448.746	663.792	401.712
525.268	509.328	357.551	662.077	106.965	323.278	421.866	497.829	204.633	239.484	512.375	358.119	541.213	557.052	176.58	507.33	621.976	766.241	240.06	539.876	353.941	498.385	582.885	396.361
499.531	550.875	279.334	570.937	111.836	314.606	424.665	475.458	407.227	103.509	512.861	403.29	469.253	558.965	198.185	506.55	466.35	515.129	174.977	447.968	259.9	610.288	520.573	359.898
186.008	726.94	248.95	409.134	160.765	298.626	384.037	474.957	514.77	184.458	510.023	396.705	582.724	565.597	181.506	270.333	481.205	596.141	481.454	332.738	235.843	547.817	538.244	410.131
330.21	262.803	139.279	447.146	152.57	302.574	415.308	490.188	593.087	220.596	464.852	351.219	481.135	583.47	172.396	258.032	522.37	618.21	600.856	358.527	232.18	560.082	649.002	426.737
558.981	183.786	139.884	436.241	210.965	313.105	482.02	509.185	185.019	730.532	450.369	358.432	586.13	589.045	209.924	250.609	574.402	469.305	549.676	411.092	179.207	634.458	609.23	438.614
208.378	27.9291	228.524	679.103	229.683	383.419	469.002	525.111	177.92	724.014	439.243	407.445	568.115	594.724	209.405	262.554	571.282	752.46	464.827	437.665	133.236	635.186	609.652	431.238
544.65	245.281	391.52	568.99	229.054	394.095	258.87	396.904	149.694	536.267	471.12	374.327	596.841	403.818	402.822	456.239	526.827	755.559	453.622	685.363	230.452	585.64	575.756	427.304
102.893	741.291	633.516	168.257	209.529	332.213	378.192	601.683	198.132	534.114	521.776	457.824	585.063	406.282	469.312	565.676	158.658	344.429	260.218	625.684	221.529	587.698	571.265	489.572
174.205	744.258	211.023	415.934	204.342	347.588	357.615	567.006	239.867	524.366	515.173	464.95	532.051	410.747	672.918	676.491	93.9983	364.5	267.574	626.855	145.241	673.661	742.057	559.433
201.207	675.428	167.812	226.849	266.364	408.895	312.24	543.427	255.069	496.549	504.184	464.337	530.202	420.03	676.958	664.981	108.375	369.494	291.112	650.56	229.185	689.933	667.386	507.315
203.743	708.969	276.663	91.7497	280.23	438.499	306.22	546.303	222.48	529.851	514.694	453.18	469.663	425.772	634.747	741.501	100.459	370.736	211.799	624.755	287.307	680.312	656.142	509.442
195.561	701.635	379.413	102.126	280.889	463.311	297.826	547.18	219.96	536.784	437.339	491.459	585.895	513.271	622.482	734.545	97.2671	376.941	324.819	526.066	288.786	670.642	634.201	609.336
175.817	707.044	286.036	371.791	215.447	544.844	489.249	63.245	224.056	541.195	468.695	485.369	468.301	571.32	419.488	639.273	109.462	424.28	321.992	404.38	312.771	371.204	630.544	687.126
125.269	701.118	285.068	379.567	214.458	555.396	399.291	173.121	381.267	783.154	434.617	526.628	483.946	597.439	421.708	633.031	100.246	423.609	326.768	411.133	342.876	481.879	612.324	685.815
122.161	677.018	261.22	603.514	259.017	609.051	409.02	170.601	134.25	447.041	427.402	542.995	527.662	401.302	591.212	548.313	93.3881	428.629	294.415	535.882	364.247	593.72	589.8	605.308
115.649	653.047	269.291	601.527	205.935	684.868	465.117	207.226	145.036	438.8	399.072	560.079	437.655	425.638	528.627	526.066	94.5137	414.091	295.195	545.782	435.564	584.011	584.551	616.002
130.209	628.317	269.47	590.442	201.148	699.278	451.499	238.144	191.815	426.272	393.244	548.108	459.282	427.886	517.46	530.261	86.6092	420.821	418.88	593.099	307.983	49.731	592.882	550.657
120.219	628.016	277.377	689.627	140.31	657.034	563.083	298.092	137.71	313.185	363.089	557.453	465.823	432.244	448.5	516.649	232.802	297.94	410.257	494.819	211.34	78.2954	666.626	543.135
112.666	618.899	280.072	678.66	129.779	656.628	524.35	279.359	129.743	323.82	334.926	550.769	572.445	435.488	436.781	515.541	229.683	353.792	502.536	428.262	202.248	78.6875	543.482	568.501
135.385	636.081	320.398	742.783	290.104	650.813	516.661	314.19	109.516	261.882	343.745	551.424	449.88	512.117	374.745	502.059	264.779	357.743	416.093	417.073	266.066	51.4935	530.017	535.289
141.596	641.516	327.856	748.653	306.43	560.932	503.97	309.931	174.58	337.621	353.21	552.355	491.58	533.595	369.286	520.981	223.443	326.479	277.25	404.333	363.953	49.7755	523.343	554.815
77.7632	640.257	415.687	737.503	243.284	520.057	512.414	336.476	128.461	222.696	351.424	520.938	566.774	408.005	372.406	511.801	213.695	326.599	329.995	139.848	422.708	112.449	529.798	556.441
92.1968	652.446	429.6	739.088	241.473	510.961	510.452	328.55	102.64	229.361	367.452	469.894	519.532	579.771	377.865	515.738	203.083	319.556	338.712	136.914	431.935	112.8	607.199	554.968
39.3853	699.324	419.432	697.267	286.604	471.793	424.714	388.371	294.252	19.356	371.271	582.782	684.677	429.622	732.728	593.644	215.12	227.896	401.893	119.391	454.331	41.4901	581.23	608.642
245.281	697.327	413.533	690.637	209.028	419.485	442.43	387.154	235.922	13.5116	374.299	700.533	677.771	495.189	735.828	583.129	207.657	261.317	392.661	112.767	486.154	82.353	656.292	729.27
141.866	627.261	425.791	692.834	227.062	273.619	466.182	374.049	553.041	90.5235	196.416	680.102	677.57	509.759	694.518	585.988	249.18	192.047	393.32	104.299	510.563	92.0814	660.971	706.742
169.22	615.835	396.624	357.683	243.965	205.797	450.288	380.129	756.089	446.305	191.997	671.838	614.993	524.16	542.327	461.191	366.946	422.773	405.21	105.781	503.86	90.5437	494.76	778.115
154.259	574.37	458.356	343.277	166.71	220.311	460.299	409.02	768.861	457.218	187.527	718.847	695.485	558.538	518.248	511.166	329.511	304.957	244.924	630.357	509.942	100.454	451.19	744.293
161.116	560.18	464.552	347.892	158.565	222.298	469.536	402.376	781.077	461.215	258.465	765.592	679.094	561.053	301.434	534.49	287.396	328.537	222.991	572.323	515.301	110.016	469.513	730.758
97.7322	557.175	455.2	277.953	218.697	84.7005	475.672	404.898	642.274	522.849	378.584	659.778	651.188	571.453	302.994	553.909	349.788	118.407	221.105	620.727	563.678	100.325	503.538	685.89
239.999	602.514	446.543	282.703	352.509	44.434	450.831	412.808	619.413	525.465	384.859	653.379	664.821	593.832	308.453	540.816	314.693	107.318	227.485	563.187	576.496	121.522	498.411	664.538
227.626	592.727	592.78	112.709	343.737	68.9655	451.163	421.225	525.163	537.288	372.73	663.996	693.743	412.901	320.932	751.39	291.295	169.095	224.652	555.376	470.106	210.703	455.647	688.518
284.288	539.934	610.158	242.108	455.369	18.7386	456.534	418.04	519.636	532.088	426.945	632.868	716.218	528.853	210.737	535.867	186.008	123.051	212.324	433.778	461.239	214.587	533.067	665.053
281.464	533.846	674.165	334.724	392.166	113.356	648.632	443.02	489.973	241.72	430.852	579.29	711.324	535.055	180.607	626.681	249.89	12.8685	211.996	426.906	453.341	220.272	510.811	661.849
291.295	725.314	668.034	329.363	508.889	83.0726	695.714	427.881	223.777	625.889	449.553	460.246	604.856	540.716	141.32	473.014	287.624	155.905	205.637	432.51	456.337	194.142	516.184	650.478
279.221	734.134	663.251	350.939	394.202	158.121	672.128	444.218	282.455	333.41	404.569	375.191	606.209	564.941	581.404	165.085	278.164	150.339	143.611	262.368	452.037	201.964	493.635	587.088
256.804	681.736	657.187	344.178	398.086	172.133	644.653	477.86	122.859	196.235	413.871	376.271	682.551	573.195	569.576	161.356	419.459	116.669	147.401	271.95	444.277	205.668	488.581	610.768
160.391	658.551	659.124	446.233	393.372	202.569	642.574	467.699	137.136	202.94	494.91	344.833	615.827	582.106	130.564	312.633	414.518	96.7043	143.963	214.224	455.778	209.052	565.838	610.415
180.624	604.974	665.106	452.6	293.839	152.647	652.064	547.073	191.467	230.547	559.583	225.519	677.672	594.793	429.628	328.945	449.31	58.6962	179.365	198.59	471.06	278.277	569.917	617.69
241.218	574.792	675.063	500.489	293.193	143.612	646.265	544.103	191.467	218.047	567.383	219.206	607.778	409.371	470.459	293.048	438.198	12.951	182.659	142.815	469.856	239.846	519.294	569.355
222.944	566.701	672.05	513.5	304.42	144.703	646.597	536.708	147.454	220.434	463.322	194.685	641.524	517.929	490.679	283.744	396.312	147.792	181.634	131.433	459.871	235.735	521.994	578.55
188.238	525.548	619.981	494.941	268.786	213.499	557.413	546.434	147.656	242.941	456.474	192.817	652.999	531.69	441.314	370.141	390.358	158.711	173.688	137.449	462.688	248.56	510.141	578.38
182.018	537.317	611.655	492.919	260.806	212.181	510.605	527.765	183.855	151.575	453.502	110.927	662.223	560.009	575.373	308.18	385.253	148.572	306.789	56.4864	481.733	362.033	506.882	623.463
189.234	539.359	603.562	424.78	421.54	250.571	509.143	535.962	347.055	86.1305	324.282	72.2415	656.386	583.18	602.963	253.893	342.387	124.395	294.119	60.9861	509.644	331.763	514.063	624.413
180.833	548.789	609.672	426.962	407.155	244.03	580.726	534.202	609.189	369.286	326.897	64.5827	608.135	593.84	172.644	491.608	342.677	33.588	330.156	129.715	506.174	294.752	523.374	623.334
187.005	493.629	547.22	590.763	437.918	219.953	568.377	542.689	685.277	418.051	225.707	296.601	648.157	488.176	49.5537	411.51	586.108	189.907	337.981	146.741	528.82	297.543	515.4	492.627
171.036	476.555	558.381	593.31	352.719	345.205	535.729	601.637	677.689	403.862	202.207	287.836	641.828	509.231	35.6615	425.496	624.294	547.055	346.054	140.874	487.509	632.863	509.073	486.464
157.659	482.71	477.524	730.108	393.284	503.418	531.301	595.715	621.414	600.279	204.772	296.147	649.284	511.325	158.721	197.706	617.956	553.454	366.898	123.419	475.814	628.964	505.936	532.489
137.352	472.201	384.136	779.863	387.42	526.347	511.532	596.825	614.138	560.146	533.183	487.052	659.161	543.255	169.508	199.282	697.316	492.841	362.468	111.217	480.806	616.147	546.991	492.563
130.58	497.002	391.986	784.084	392.991	513.882	512.883	586.974	586.75	595.694	520.794	487.052	178.771	681.822	149.494	134.459	666.031	505.816	374.235	114.315	513.857	613.307	576.986	505.172
136.336	509.409	415.523	790.138	253.414	777.127	557.033	555.379	578.546	528.388	531.154	477.23	191.141	685.825	724.434	495.631	353.688	382.376	422.821	180.318	501.059	568.082	580.783	510.398
67.8922	519.676	393.686	761.111	366.784	655.507	613.994	677.1	692.168	722.947	421.71	441.898	198.037	636.685	591.878	363.11	529.959	645.225	411.096	171.757	583.574	514.172	575.611	388.729
66.7294	511.116	467.554	696.516	386.567	656.985	605.897	673.918	557.244	705.291	653.148	537.489	179.783	688.743	671.417	341.153	739.297	346.871	378.851	152.657	585.502	506.584	477.876	326.742
70.2677	566.169	458.195	690.208	388.595	688.242	608.388	684.033	366.946	420.961	670.607	532.995	195.09	695.437	673.941	352.407	523.858	394.055	381.774	141.568	563.344	471.865	457.27	376.476
110.556	568.356	453.063	671.907	424.659	667.306	650.077	727.539	247.318	183.078	664.367	423.1	197.091	707.109	187.663	411.878	512.074	384.552	388.865	140.639	544.835	472.45	469.866	389.654
80.0785	565.367	446.708	664.037	398.227	607.076	558.464	730.015	254.292	201.946	593.028	501.867	233.396	601.044	171.714	289.284	527.474	384.794	389.733	150.203	554.329	471.731	426.925	529.796
88.3029	561.669	330.761	705.2	390.051	607.062	534.94	750.873	224.044	198.744	604.436	490.325	223.479	614.983	141.097	160.271	516.636	376.579	397.344	142.757	547.15	482.523	415.621	538.28
82.4258	552.711	333.486	695.84	389.966	598.225	526.434	754.232	232.495	212.097	595.374	469.152	347.547	630.837	371.696	23.3772	540.814	421.201	412.316	184.314	539.245	486.723	423.269	610.632
132.188	534.541	342.185	707.546	412.55	577.583	517.605	757.698	311.764	566.14	656.406	561.858	342.345	633.641	580.645	204.726	513.431	450.71	488.537	17.5738	531.87	493.014	431.902	606.018
133.216	525.626	305.231	686.278	421.363	587.568	504.292	723.931	257.635	655.899	665.987	560.98	230.214	644.128	572.846	207.065	525.926	476.715	500.084	19.4383	523.65	486.275	418.997	620.408
125.739	515.816	233.611	697.482	421.636	578.787	512.524	716.374	443.124	759.398	621.248	570.674	223.768	653.706	592.006	190.638	528.808	463.877	498.121	31.629	496.303	491.807	416.428	607.094
121.691	508.308	249.048	697.921	429.261	584.302	511.101	721.944	739.872	548.193	514.629	570.703	208.588	659.872	585.491	298.308	565.325	597.799	487.682	36.9496	500.877	501.668	308.46	658.358
119.527	500.651	241.445	705.419	446.636	542.708	445.778	669.596	728.249	550.483	518.008	578.683	220.627	672.117	705.727	415.954	578.212	558.771	517.493	9.69204	494.346	508.985	297.11	625.536
166.32	522.021	231.616	745.933	385.077	509.933	455.879	669.097	727.621	684.576	521.366	551.537	249.926	673.798	575.058	520.588	577.914	602.478	546.225	20.5333	463.073	476.636	260.427	627.881
130.013	478.284	160.176	674.18	453.486	333.926	454.406	493.142	728.378	697.718	132.607	271.121	325.701	683.904	544.53	578.301	439.071	517.468	562.061	31.7456	409.039	510.783	257.184	451.032
121.266	471.705	186.545	630.601	445.008	359.465	447.025	488.365	745.476	610.163	156.406	275.074	253.184	712.5	335.831	766.583	521.553	529.947	563.224	43.318	410.211	499.65	133.963	599.861
47.4015	467.365	194.332	595.29	434.994	358.15	393.571	480.719	747.689	618.888	79.9662	342.678	254.431	722.331	383.621	704.041	503.796	466.774	551.107	31.4583	444.463	499.147	229.605	711.684
59.089	463.049	200.237	593.647	437.574	348.374	402.886	477.467	543.922	565.85	78.0526	331.896	239.586	731.975	388.128	682.939	508.647	369.286	560.267	11.4213	419.42	493.331	244.909	554.394
72.5729	462.022	128.949	429.611	482.507	284.719	411.041	472.315	410.844	651.706	127.256	294.535	268.185	678.268	597.142	583.598	560.043	350.568	551.201	7.25066	463.163	498.612	248.684	545.28
82.4764	477.286	122.975	434.735	505.188	63.6965	396.582	552.133	369.566	576.1	142.148	338.428	321.449	702.307	600.566	594.029	387.5	379.425	563.954	3.03598	403.775	454.319	257.383	611.852
74.8019	473.837	165.352	350.374	517.325	25.0839	360.344	578.91	379.478	576.402	128.577	357.176	268.326	732.851	526.549	229.501	388.682	395.803	557.104	0.530701	382.82	448.136	298.035	640.181
80.7293	459.202	144.367	326.753	518.215	45.7157	412.331	765.712	386.151	567.797	111.447	393.163	332.542	619.232	718.018	286.607	380.159	405.162	580.609	44.9906	372.92	430.215	306.03	637.931
93.5208	449.211	135.907	327.624	529.208	42.9616	479.232	764.725	402.557	227.769	143.224	469.463	270.659	665.892	725.334	322.401	388.477	412.181	585.714	62.2351	435.253	562.206	249.274	678.931
90.6736	455.43	147.722	396.861	556.725	126.153	485.07	757.407	396.892	232.483	129.855	489.654	233.937	685.716	580.787	65.4698	509.147	187.568	588.045	55.8114	236.12	731.39	243.061	674.085
149.911	439.255	170.405	434.851	552.023	153.58	486.412	771.644	272.173	101.423	136.388	534.34	226.726	699.229	556.464	80.3515	638.278	264.779	597.826	57.8052	184.673	708.293	30.1709	491.943
123.168	420.391	242.941	377.076	540.901	163.508	246.693	672.458	320.252	68.548	138.778	549.272	289.431	702.486	172.096	464.664	158.436	483.267	564.485	70.298	156.801	646.153	115.803	383.847
32.4511	399.755	292.605	164.544	560.284	159.233	256.138	676.892	350.544	36.6298	126.252	526.768	271.64	719.499	426.265	113.477	174.523	479.536	597.055	118.74	135.677	692.858	200.526	357.752
40.8218	396.065	298.129	176.524	671.306	170.748	118.98	635.782	660.57	579.408	383.084	456.453	320.552	719.346	228.927	771.385	175.217	441.784	628.164	109.96	127.934	693.41	178.025	133.227
184.448	402.659	285.721	173.512	672.272	234.66	178.226	457.602	685.127	690.662	378.193	449.851	327.03	609.92	183.591	681.938	338.439	660.609	674.373	137.038	130.338	703.901	268.87	145.706
186.788	425.375	301.663	166.955	669.585	341.714	136.807	464.761	520.046	746.761	391.787	399.552	273.635	697.497	182.872	675.152	293.938	689.44	522.879	173.917	78.5794	566.713	280.262	215.794
151.876	403.607	312.583	175.984	675.273	361.73	144.044	459.83	519.789	746.761	294.201	314.354	576.245	599.175	192.56	660.977	251.621	455.99	554.043	185.24	94.7522	535.87	282.444	376.249
160.442	405.628	296.88	103.184	679.288	420.28	137.742	405.823	586.101	664.23	298.667	267.44	552.623	604.704	239.042	633.921	253.07	448.747	656.807	204.038	144.629	501.841	287.425	372.646
177.637	382.287	304.014	100.581	655.511	394.988	133.771	399.25	554.098	599.509	379.171	683.835	559.701	622.719	202.651	616.54	244.243	437.461	666.346	222.962	152.263	496.671	292.88	369.475
174.369	371.244			654.193	387.386	285.416	387.445	532.692	629.526	384.78	681.669	507.061	624.18	172.512	594.103	254.867	435.1	633.555	261.194	156.854	487.237	334.163	380.524
49.6555	336.043			744.575	574.516	309.504	400.877	291.653	676.563	505.988	380.972	495.227	625.037	172.804	572.587	211.329	430.671	658.018	277.018	165.547	482.938	323.446	381.535
49.6617	326.938			618.856	544.771	301.778	397.449	254.079	788.876	494.186	373.083	518.866	632.843	133.374	581.729	202.997	243.685	650.085	267.476	151.605	482.082	321.875	391.863
100.832	350.172			668.079	592.843	313.848	394.452	102.791	516.198	502.697	373.562	480.86	639.216	142.02	577.573	302.299	367.663	661.048	269.151	164.196	492.251	282.884	492.631
85.3416	348.79			623.527	556.528	191.881	391.341	113.92	648.63	482.817	363.091	508.148	640.62	38.9171	566.71	305.813	355.485	602.679	285.717	130.656	460.301	407.637	447.821
85.8605	342.47			627.265	545.958	193.309	436.316	89.6104	587.314	475.206	382.546	565.034	647.219	38.2018	513.034	261.911	302.214	578.101	419.406	127.483	478.838	464.465	437.017
180.04	355.802			653.227	551.739	211.905	499.156	94.2455	579.47	563.631	211.864	560.245	653.391	49.8308	504.975	265.033	255.69	601.023	369.359	126.503	492.176	478.962	386.088
183.769	312.022			602.88	567.036	137.597	573.335	132.464	544.512	593.437	176.175	480.972	678.206	111.8	630.251	274.564	268.308	571.951	488.822	117.247	487.87	477.784	378.451
154.686	350.221			552.892	724.905	209.09	598.712	44.7604	500.651	596.404	185.02	560.862	682.891	83.7916	631.188	219.283	223.038	619.123	622.35	233.872	422.924	534.326	374.875
123.026	229.103			554.164	734.14	131.159	370.072	70.1786	488.658	594.155	129.485	527.419	686.174	91.9371	628.317	225.897	230.609	623.462	597.483	84.8363	317.102	649.927	353.108
116.876	216.297			484.909	784.56	138.613	375.385	63.985	483.627	587.564	121.904	445.18	702.158	100.886	557.162	246.745	226.257	639.555	612.141	174.35	327.538	653.356	294.437
107.599	214.92			521.835	707.594	140.276	248.21	68.099	509.2	553.568	86.821	568.964	714.629	115.177	481.136	235.564	230.461	570.473	610.229	212.776	311.699	666.941	296.604
112.037	206.837			511.155	711.647	125.368	234.254	145.499	470.181	558.298	69.7793	559.7	729.578	115.732	489.161	171.19	334.961	555.422	619.195	208.683	303.153	678.009	299.244
147.252	211.465			510.436	701.978	200.046	191.404	155.239	480.827	548.354	65.6027	521.764	747.637	105.064	493.722	663.558	319.458	601.115	691.833	98.2391	297.085	662.802	237.457
126.694	195.931			504.334	707.69	713.565	252.217	144.334	480.89	538.012	82.1103	595.016	607.868	110.414	498.178	410.199	139.749	539.052	646.573	103.49	288.68	658.034	246.308
125.668	184.765			479.915	674.675	668.261	382.029	72.1265	383.805	554.647	95.1486	546.16	609.299	138.209	399.133	317.339	199.266	473.185	654.29	101.3	269.176	336.033	426.615
136.633	143.096			496.454	679.608	655.348	360.795	79.7289	378.475	563.587	95.3616	571.51	619.547	92.8289	289.067	465.788	242.188	523.603	599.394	97.5768	351.86	346.011	427.887
147.644	142.629			504.661	663.486	732.303	472.579	96.836	290.05	563.11	87.8733	476.459	623.361	100.695	292.488	469.247	232.826	546.523	597.565	97.0897	344.861	180.012	615.045
149.495	130.45			536.139	679.166	728.165	538.111	98.0299	300.362	623.634	157.998	471.575	634.199	96.3719	258.407	467.456	199.723	383.034	594.168	173.482	349.103	203.721	645.171
149.646	174.036			470.948	606.516	735.631	566.72	131.432	340.476	623.425	165.102	555.72	641.634	74.3766	251.974	369.286	26.6084	387.804	617.645	230.804	402.327	254.737	691.126
206.799	97.2056			470.966	597.422	713.806	615.161	127.114	332.004	612.494	140.404	537.446	675.54	131.58	244.59	363.047	42.8247	203.082	600.087	225.848	411.949	188.021	742.187
236.548	111.896			500.92	573.097	703.683	599.392	175.869	162.447	607.68	135.005	553.484	675.605	135.483	234.985	229.804	82.2802	205.091	595.646	161.473	532.419	203.414	740.336
241.116	102.323			489.871	580.977	701.557	587.46	536.802	283.108	601.682	140.331	590.22	679.833	101.748	193.248	242.166	81.5003	228.866	544.418	155.467	532.622	158.878	668.081
255.697	64.2592			510.147	571.539	677.454	551.094	528.504	316.354	529.167	129.678	590.613	696.203	100.29	201.674	365.387	550.215	249.998	655.974	130.511	513.584	145.669	619.482
268.986	56.0924			515.367	432.681	683.695	542.204	616.764	388.232	308.404	65.4629	544.385	706.338	167.151	154.622	473.972	735.842	197.204	617.778	158.903	549.057	152.062	613.573
277.444	82.6408			514.253	423.337	672	560.868	633.055	473.346	286.655	65.1576	454.349	710.962	163.846	162.585	482.943	742.082	189.594	615.035			184.725	550.792
266.849	65.5753			553.195	329.342	678.129	662.172	225.762	341.209	281.381	49.9492	591.825	714.675	158.793	170.475	189.975	481.593	227.906	675.777			201.873	487.51
356.625	86.7443			412.589	269.962	602.533	616.915	185.147	569.869	234.136	62.1157	476.67	606.999	264.548	171.503	195.654	490.952	171.29	335.322			198.831	482.177
354.003	80.2244			494.534	399.768	568.378	707.266	184.175	561.606	95.5645	294.468	468.671	610.267	271.018	14.7381	233.582	147.251	91.1744	377.693			216.138	505.004
380.985	153.513			420.847	406.447	460.917	731.542	115.012	589.845	100.233	301.127	474.393	614.726	218.422	63.2658	244.501	148.657	83.6592	368.983			178.742	418.42
371.626	154.808			457.691	654.681	472.925	688.996	121.686	592.137	118.856	360.699	403.581	639.68	198.246	234.47	233.49	136.587	69.8198	356.235			553.218	412.227
376.305	146.604			404.468	726.429	447.106	635.549	237.365	751.505	129.263	327.12	506.102	680.458	207.487	239.535	224.931	139.634	117.002	408.369			528.21	414.091
284.099	149.655			404.443	625.103	463.277	629.796	268.705	700.18	161.459	375.433	454.331	697.756	181.653	253.828	313.63	183.219	99.0611	287.917			657.043	471.524
271.247	164.219			400.809	633.881	427.769	602.228	142.372	594.29	187.047	374.716	504.363	700.024	182.812	317.019	204.726	254.34	105.57	280.045			637.768	475.414
250.958	311.354			308.093	641.5	462.878	605.115	145.715	584.16	179.379	374.992	619.365	626.134	267.432	375.04	261.773	119.496	114.418	281.377			718.097	418.986
255.547	303.45			157.269	646.08	452.077	601.579	110.307	469.821	111.01	431.084	652.728	626.679	348.486	421.039	676.57	105.42	140.718	240.712			669.73	67.2188
221.591	328.258			166.471	641.464	444.468	606.697	95.3115	497.189	119.736	433.133	605.353	661.875	341.426	420.32	685.928	121.904	125.186	234.886			566.985	75.5177
233.545	279.911			76.1113	574.675	450.888	608.563	73.6901	346.553	130.126	431.326	605.608	627.074	340.939	429.527	688.268	112.995	246.202	199.953			503.124	177.157
239.431	287.899			85.5741	582.713	409.44	511.229	459.283	100.098	142.814	498.291	632.257	703.97	349.15	429.972	722.584	147.917	246.687	191.924			466.777	157.317
203.524	295.583			136.752	544.834	456.113	525.246	450.786	93.5163	146.864	490.813	626.916	712.329	339.819	439.482	626.655	182.615	253.211	194.357			465.664	149.319
186.193	281.331			125.272	497.435	380.164	383.085	549.256	174.432	137.041	495.062	631.437	620.7	246.677	462.062	623.536	173.368	314.342	3.08662			349.354	103.925
310.232	326.615			141.509	495.458	381.147	337.914	586.254	249.301	186.339	429.757	367.176	101.159	258.653	473.148	716.345	323.432	428.356	32.7541			350.527	93.5556
336.961	271.224			132.732	492.045	233.777	51.8097	579.065	274.958	210.637	494.407	449.027	155.789	256.787	465.082	714.005	313.873	356.155	83.84			288.785	238.672
194.469	372.118			95.1511	452.183	215.783	48.4483	589.304	272.865	230.624	522.458	538.306	163.581	240.409	470.964	448.837	466.044	516.941	167.444			187.627	244.193
153.292	366.283			95.9934	460.235	225.828	51.6051	586.527	281.083	265.426	528.639	571.906	169.175	262.121	592.16	464.435	474.938	509.35	163.903			194.669	244.287
71.3281	440.967			86.0182	456.792	223.719	41.2942	622.016	297.783	283.591	505.548	471.694	179.528	382.535	722.258	484.276	437.918	625.647	43.4078			125.521	382.278
99.7141	415.218			187.062	439.085	234.343	41.409	507.984	282.944	246.318	477.436	295.588	397.968	381.522	710.137	643.376	277.567	635.805	47.3797			145.891	336.83
82.0496	391.419			178.928	447.222	183.217	127.294	508.033	276.078	254.354	476.375	148.298	528.615	380.693	716.766	624.316	269.583	617.816	39.4763			149.622	355.43
338.196	513.64			185.885	422.089	190.695	127.737	718.51	271.29	179.175	562.131	162.781	437.696	376.146	712.747	633.675	278.31	685.055	139.478			152.039	365.696
346.432	517.075			135.231	390.677	203.951	287.091	736.872	342.97	189.027	555.092	154.36	438.847	390.763	711.372	625.096	210.239	605.31	257.579			122.251	372.163
166.308	602.995			195.568	275.779	203.923	274.267	736.603	332.855	164.131	556.803	154.573	447.52	326.708	789.07	644.593	42.6214	665.529	327.157			210.16	356.512
189.223	596.584			204.25	280.384	171.327	213.447	738.032	355.11	171.26	553.304	170.102	449.151	440.761	769.57	410.621	106.441	626.342	419.116			704.332	621.02
316.73	601.883			276.131	223.464	187.374	209.473	731.954	388.042	109.02	552.049	128.457	470.797	432.438	768.521	585.32	469.718	634.71	429.455			524.814	667.559
239.988	585.598			230.779	75.6713	157.044	508.964	623.165	506.572	119.62	547.675	207.569	416.928	485.631	705.506	593.119	463.431	601.522	491.54			566.732	672.077
362.267	614.201			244.471	77.2141	157.636	526.551	619.719	497.212	257.123	564.754	215.276	414.052	476.701	721.186	731.163	244.342	609.39	491.743			659.987	661.117
353.688	630.471			477.525	144.955	202.251	494.507	612.362	499.307	245.6	571.429	212.752	425.068	453.132	440.426	726.484	258.905	507.083	515.066			554.13	642.362
378.645	669.051			595.536	260.988	108.545	648.397	613.967	506.57	78.6489	514.471	213.925	720.664	427.232	425.449	702.306	240.917	509.993	505.136			531.67	695.086
340.104	670.62			645.563	254.138	176.073	587.128	594.932	546.638	168.889	378.635	212.049	711.383	595.986	179.482	659.412	69.1319	514.072	513.144			274.18	134.803
335.731	677.178			489.63	369.054	184.202	583.925	640.287	547.955	272.959	355.731	287.336	695.275	672.271	139.219	655.512	74.5217	536.009	516.525			497.647	75.0276
333.902	666.949			556.629	386.625	273.357	533.182	625.679	545.816	281.511	351.091	280.744	691.059	631.363	71.5214	650.053	67.9646	660.902	547.53			637.662	244.119
318.592	766.47			580.568	634.105	157.489	728.409	679.133	692.459	144.599	288.73	274.252	708.341	501.595	55.4675	734.054	370.243	663.255	557.289			642.772	249.664
222.194	752.119			568.034	652.933	166.464	731.098	701.876	715.35	650.162	181.156	268.095	705.535	483.928	45.7235	741.978	375.794	672.972	559.84			651.268	236.043
225.211	739.75			574.611	650.5	562.499	35.1171	574.462	693.254	590.977	249.585	263.371	714.153	557.852	92.7032	733.023	382.468	540.673	757.9			648.152	303.608
253.461	758.176			574.823	657.752	294.984	653.484	550.167	650.505	643.421	237.934	232.612	692.752	552.815	100.604	677.349	455.397	542.469	766.461			648.143	311.773
330.716	747.753			612.156	645.432	295.09	644.012	628.168	670.172	665.245	238.434	240.04	695.064	559.089	194.835	686.708	463.575	551.411	759.839			636.061	333.891
310.906	726.654			568.023	682	295.256	622.442	460.71	576.013	653.917	243.751	241.794	686.346	611.562	237.662	689.048	457.082	551.738	743.15			666.111	381.879
316.539	732.285			591.296	687.739	293.298	595.125	581.943	516.822	647.328	247.164	320.932	727.016	612.562	247.146	721.024	537.206	520.739	724.873			674.904	391.092
328.271	723.016			582.735	689.926	287.997	587.625	574.226	598.47	639.731	246.718	214.213	648.115	620.777	240.402	724.144	529.223	501.919	723.407			702.395	379.056
311.4	778.304			506.55	647.501	242.225	404.081	491.244	691.8	672.305	248.044	224.348	626.133	607.945	225.023	438.843	458.975	505.022	730.114			664.284	371.835
312.245	685.289			616.881	566.872	282.057	145.734	485.58	688.194	671.178	257.259	222.657	643.65	614.955	230.501	421.54	175.004	511.815	718.124			597.363	425.659
335.697	697.659			662.556	582.259	281.866	132.614	482.373	678.099	663.916	248.679	210.385	635.585	648.191	225.058	391.123	187.285	523.585	694.323			628.729	419.639
340.37	688.476			605.666	519.804	312.429	148.565	417.901	489.846	657.394	253.08	206.475	640.986	665.257	232.179	438.66	382.544	533.21	672.979			645.807	568.819
347.159	677.207			697.273	530.743	327.62	83.9768	412.391	484.414	706.24	406.656	212.431	641.866	698.655	240.208	773.59	249.18	468.874	687.026			603.346	665.901
385.973	731.309			716.241	519.808	648.493	588.311	396.708	493.627	708.709	489.595	201.283	618.106	697.908	231.017	625.544	16.247	477.048	684.25			481.646	699.785
419.908	595.152			594.202	297.763	626.365	690.284	381.784	490.535	715.328	488.558	225.139	600.964	642.38	313.424	640.198	62.477	459.885	677.81			472.986	698.85
439.366	550.567			257.181	93.2627	602.076	769.799	386.798	487.089	724.138	506.114	151.687	615.56	648.432	321.589	643.911	53.71	468.112	668.175			476.23	691.463
313.804	512.925			265.454	91.0586	598.376	562.308	393.875	488.001	710.487	507.705	153.172	600.258	694.151	337.591	679.689	143.702	318.509	656.194			477.15	741.888
452.736	415.483			244.344	280.926	608.793	566.592	396.107	512.037	716.216	524.158	159.273	633.203	622.641	432.585	670.33	156.229	311.559	651.858			177.429	582.864
392.403	286.557			215.914	304.923	217.736	114.085	402.779	508.806	696.996	515.767	167.815	625.881	629.175	437.751	653.952	299.257	224.825	535.244			180.725	574.067
403.72	284.449			418.236	374.519	571.107	249.408	408.005	510.304	706.373	520.807	138.67	544.944	637.078	443.662	659.381	290.164	218.555	325.188			111.141	499.54
339.877	280.001			423.149	378.857	729.603	452.156	407.418	501.547	716.342	548.006	154.3	546.795	723.859	384.701	671.045	296.987	293.177	336.415			181.306	405.679
336.052	255.546			93.9788	441.568	681.133	465.618	388.579	506.023	707.735	548.141	149.878	541.043	728.523	393.77	612.988	173.215	289.491	327.669			213.983	270.01
442.008	92.2939			90.0793	434.866	646.729	487.238	404.175	521.463	664.516	479.944	183.565	574.3	717.689	390.734	602.689	214.875	207.573	273.85			203.921	252.769
512.586	94.4686			100.344	438.99	625.676	439.768			696.576	534.227	181.471	554.8	712.864	385.757	603.13	203.154	312.13	128.359			216.281	260.849
489.799	102.295			89.2166	481.364	445.717	740.099			630.863	604.202	164.37	487.65	707.15	379.088	610.908	205.528	311.835	120.93			206.667	189.599
422.357	19.7008			167.723	469.47	449.534	589.088			572.644	518.726	138.371	487.351	741.962	385.619	609.447	191.316	309.226	195.724			248.159	22.5125
506.305	166.254			114.562	526	441.817	584.993			583.94	523.042	130.979	481.443	742.171	371.154	614.42	184.85	317.979	196.523			184.34	61.2399
504.64	157.823			210.45	537.862	418.301	673.503			604.256	541.346	171.014	473.752	721.319	508.786	599.193	184.962	337.131	102.056			156.109	151
498.345	155.677			259.319	614.315	409.501	682.016			603.89	529.297	184.671	450.509	620.79	499.471	595.31	175.79	320.173	13.6158			192.203	144.681
497.438	167.081			200.405	736.701	328.494	721.356			552.433	538.272	179.44	458.879	630.266	498.463	543.753	106.756	311.094	15.0653			162.043	451.629
544.162	173.83			306.893	475.861	327.381	730.027			508.489	483.804	185.287	498.765	473.062	544.818	592.624	258.716	195.313	284.87			149.76	508.43
544.003	157.824			509.733	499.112	322.257	704.562			476.923	461.284	181.516	489.85	427.406	652.863	568.119	495.852	204.599	287.396			179.855	739.905
474.907	145.196			551.733	568.589	314.633	708.422			615.167	596.803	163.572	450.061	514.482	690.805	645.955	610.426	204.218	262.202			321.226	418.924
448.243	162.613			457.468	468.572	356.681	534.182			618.071	589.9	120.68	501.405	515.197	682.972	653.335	618.131	204.06	252.092			409.075	310.825
556.863	156.815			448.599	462.311	164.738	560.934			631.163	593.209	115.56	496.163	452.008	732.953	664.127	610.611	146.289	280.83			450.945	290.674
551.416	135.411			454.491	455.173	182.649	572.986			693.026	642.039	108.477	493.87	460.773	768.969	666.175	622.216	115.32	263.723			444.984	284.253
563.077	238.671			459.204	459.959	107.237	471.043			568.483	698.984	109.318	485.872	452.911	771.595	654.409	606.286	180.907	286.113			327.363	300.12
484.684	243.85			459.033	507.443	218.991	719.561			625.379	675.921	73.5043	418.286	395.869	736.864	653.97	596.681	182.224	294.039			561.495	350.381
636.794	212.72			453.125	502.168	225.85	730.506			406.216	752.325	83.6911	419.245	403.261	736.033	663.83	593.444	157.641	284.773			615.604	482.893
460.457	346.384			482.166	498.857	227.572	717.322			393.006	762.311	44.6133	443.539	361.567	725.152	675.958	595.258	106.45	312.923			621.216	475.404
459.35	333.773			486.252	491.407	236.873	727.317			411.682	766.709	37.5573	429.885			665.651	576.462	96.9502	306.593			655.154	463.947
388.896	349.919			530.261	552.118	246.315	713.43			395.376	750.894	49.7625	432.576			657.072	583.722	104.429	302.348			619.632	422.608
541.795	374.786			491.143	550.728	250.848	596.201			401.241	762.935	118.827	394.911			535.819	633.409	240.327	521.079			599.169	481.399
581.421	352.753			507.352	531.075	249.492	588.46			418.284	744.477	123.191	384.552			543.313	635.338	246.378	518.687			420.469	582.469
579.081	359.194			616.86	479.591	248.842	580.086			401.762	796.065	127.331	388.638			295.143	674.893	180.956	509.351			392.496	699.523
518.293	428.851			623.349	465.807	255.213	580.863			412.679	792.66	53.8496	338.568			296.537	665.368	220.577	583.099			385.798	697.471
614.177	519.878			597.895	414.641	282.422	565.683			343.143	769.952	37.5401	328.442			236.702	651.242	155.419	534.626			209.419	603.331
572.827	547.854			611.27	418.953	195.269	599.001			334.381	782.068	106.701	303.316			353.203	637.177	161.622	529.167			183.093	607.092
462.273	583.141			663.509	526.179	197.278	587.347			227.482	605.016	97.6541	275.902			334.174	728.566	177.741	305.202			300.422	631.778
491.943	566.416			666.117	520.792	231.713	558.396			129.059	693.221	118.043	304.678			332.63	711.423	528.552	63.1285			287.159	536.834
517.514	581.436			664.3	511.952	214.161	565.119			128.048	682.395	140.452	303.178			218.826	265.558	254.48	322.426			276.147	516.158
515.76	573.097			655.164	520.994	163.796	586.698			194.134	710.32	134.634	308.046			239.323	292.023	378.175	68.9123			271.475	510.702
510.366	581.853			676.047	534.61	166.538	579.679			181.988	725.948	148.495	314.634			407.728	330.59	380.102	58.7057			121.044	336.027
509.352	564.251			667.928	533.173	175.281	581.141			90.4144	442.219	148.709	242.445			398.011	335.581	385.695	60.2577			130.568	334.962
541.919	581.75			632.888	460.071	145.604	577.739			79.8101	449.414	152.727	237.49			375.528	280.296	383.616	79.4269			161.54	347.449
542.576	625.568			707.832	464.253	143.344	618.034			58.0034	457.66	176.895	240.981			403.545	231.516	485.204	674.75			175.255	344.33
562.761	617.984			675.908	568.985	80.8348	488.655			135.054	523.176	175.882	248.704			70.5816	315.993	707.264	374.426			370.191	42.5666
561.13	609.364			683.589	577.794	89.3263	488.786			140.423	523.705	172.902	210.459			79.9405	308.587	653.177	294.577			362.997	38.7612
489.771	671.982			618.41	655.964	87.9477	483.177			147.59	524.643	169.458	217.49			162.447	629.704	646.276	286.977			676.299	127.313
493.477	680.423			611.84	654.332	74.6195	399.064			123.639	285.922	167.716	209.267			156.601	644.482	618.038	198.878			608.548	529.934
496.968	673.651			466.571	656.936	163.665	385.547			131.38	281.361	182.563	217.038			141.491	650.747					536.355	635.495
494.906	658.939			470.036	665.094	150.568	382.362			121.038	368.588	185.092	205.614			91.3178	679.98					551.511	613.456
499.524	649.673			462.493	663.512	155.966	357.949			325.852	108.95	185.054	188.958			102.422	678.232					471.269	432.214
523.753	667.648			478.765	659.892	96.216	347.496			312.79	101.966	162.949	179.408			101.485	688.503					464.79	372.288
511.742	713.549			425.089	651.5	142.2	327.829			529.931	293.908	206.949	173.083			245.675	766.958					469.503	378.379
538.686	713.879			431.973	648.277	105.07	303.004			529.167	316.104	180.767	158.805			416.385	390.186					454.382	308.865
520.03	722.177			531.684	474.435	259.666	202.498			537.589	320.932	186.54	152.554			419.188	397.492					464.934	273.702
467.013	701.019			518.898	444.031	273.012	249.077			537.938	310.793	184.344	145.59			714.005	369.238					428.596	201.636
468.602	694.03			603.513	361.434	274.354	240.57			709.518	385.108	192.213	142.951			704.646	377.14					348.071	77.0979
477.425	698.328			575.119	297.295	370.904	182.888			577.29	425.875	145.649	126.875			672.599	354.895					356.753	98.601
472.259	766.786			581.992	300.88	377.63	178.989			582.424	416.993	222.045	155.112			581.258	324.021					275.034	106.481
547.885	769.901			582.767	294.725	507.438	391.903			653.872	521.251	218.03	142.78			632.732	314.368					275.277	98.0307
573.622	744.042			591.438	160.986	532.527	528.082			653.979	511.646	265.129	162.217			575.465	313.472					305.974	199.743
593.119	735.027			587.122	153.441	582.253	571.773			583.1	576.862	228.703	103.43			355.137	472.127					270.841	284.013
526.226	732.765			582.44	159.663	597.767	610.121			515.345	692.495	233.557	125.198			359.436	465.763					272.76	371.791
530.155	752.933			548.666	118.933	194.013	708.749			506.934	685.139	256.979	22.5239			364.012	471.533					249.555	425.659
461.583	717.812			457.275	307.229	148.88	558.225			482.198	605.471	249.359	21.5491			242.071	334.904					253.586	402.577
482.002	710.534			457.477	300.476	189.764	515.392			634.265	166.827	252.3	14.0355			236.465	344.193					253.617	418.655
472.482	715.21			160.867	342.909	198.657	521.212			637.458	160.628	245.235	14.6115			211.572	122.248					186.181	585.793
590.972	686.178			528.519	201.498	203.759	530.143			604.7	289.458	236.602	16.8368			220.096	125.118					176.103	441.556
626.341	678.522			589.22	204.818	209.012	522.559			605.087	280.433	210.108	19.6446			93.7468	281.936					159.162	364.391
623.291	656.017			665.014	164.58	129.941	405.325			598.46	287.287	212.713	31.601			303.286	83.0601					159.491	354.545
660.279	740.484			682.918	211.246	132.298	411.669			564.452	290.334	204.186	33.8466			207.071	588.31					152.517	300.796
657.48	747.254			721.053	305.846	149.073	397.668			588.426	268.398	282.931	50.9004			242.699	679.331					160.571	682.844
645.635	758.479			718.87	315.382	215.447	342.575			584.475	261.769	302.235	57.5486			186.616	736.669					172.4	681.032
651.806	752.226			668.666	321.588	242.449	376.283			579.677	268.145	294.514	65.9039			189.206	536.303					173.109	657.569
624.182	753.575			720.213	371.082	218.952	382.716			583.721	274.041	269.435	104.533			332.952	523.933					178.095	665.822
732.519	649.191			733.281	366.379	172.619	159.143			617.899	244.069	273.296	109.381			405.324	502.271					175.61	328.1
570.314	580.085			725.866	361.587	232.726	167.371			724.581	365.387	278.717	104.019			321.678	697.57					166.784	328.196
583.461	587.569			677.699	388.636	223.367	167.245			682.47	343.458	246.541	147.543			331.011	694.596					172.161	519.459
579.928	577.805			525.005	680.243	210.843	174.935			702.752	319.084	236.392	151.406			330.619	683.609					182.232	520.118
593.035	579.856			530.59	689.019	214.676	185.57			701.573	308.366	248.532	138.906			350.897	707.463					265.565	431.704
593.694	541.561			509.344	679.863	163.333	244.309			687.997	333.991	249.418	132.175			311.39	741.424					74.201	654.202
544.765	570.496			497.697	665.907	178.933	222.521			699.685	448.734	311.801	117.243			202.6	648.373					77.2402	636.724
533.789	593.534			423.637	641.444	224.427	222.153			649.547	423.201	305.647	124.901			285.266	467.906					402.822	333.766
543.742	601.277			369.395	490.51					641.656	422.892	296.058	126.697			161.343	252.678					191.051	120.942
509.641	449.351			360.401	343.72					647.397	429.496	242.356	119.549			159.347	244.329					194.444	109.086
696.067	466.541			354.568	365.831					656.98	415.451	219.185	132.305			284.953	211.435					236.252	165.56
662.102	489.272			359.378	357.054					690.878	561.155	259.237	180.398			290.859	217.113					241.219	156.301
674.594	492.27			132.227	308.971					674.509	557.747	266.982	188.17			264.526	676.1					513.061	134.448
680.05	487.029			115.074	347.68					673.729	548.57	166.891	159.539			450.169	638.354					532.225	135.494
700.171	543.096			96.0135	474.897					653.299	545.232	226.51	212.759			475.473	727.233					478.531	9.39642
769.378	549.175			199.975	491.709					617.148	490.88	272.758	220.565			771.459	608.718					632.012	138.322
685.919	593.346			243.757	500.231					615.498	483.302	224.979	251.773			724.8	625.765					632.595	127.227
677.855	589.297			619.41	342.135					636.963	695.687	234.451	255.278			622.833	752.898					643.556	132.35
684.354	568.938			623.926	366.515					630.123	701.498	225.346	234.029			790.962	565.725					599.818	87.5215
703.12	566.501			618.983	360.302					592.51	744.325	233.685	237.333			537.481	502.767					644.025	37.5166
644.265	526.912			625.5	355.588					525.837	711.832	233.07	245.983			506.254	90.4744					683.617	194.791
597.527	513.19			631.988	360.868					548.119	718.342	184.447	295.769			509.04	80.9273					602.23	174.853
567.952	384.165			661.328	412.728					563.592	719.319	190.189	312.184			418.585	161.831					594.969	191.482
584.086	395.743			588.332	400.214					550.177	654.998	189.72	343.405			378.871	231.242					610.485	168.582
760.472	433.283			164.95	600.923					536.351	660.135	173.631	349.658			375.066	102.521					583.77	285.686
768.187	425.983			62.0026	384.005					543.189	653.653	157.338	355.908			347.705	256.633					630.693	246.427
720.011	312.099			183.93	325.565					575.827	550.82	181.274	350.601			353.418	250.424					538.451	359.224
728.918	304.179			227.566	422.888					436.485	483.508	165.634	340.721			365.659	57.3242					644.357	468.941
738.202	311.719			228.97	414.051					429.117	483.019	236.467	385.2			237.709	123.782					646.58	461.989
710.379	290.334			194.949	420.34					416.954	507.152	241.291	393.088			175.352	112.451					636.948	461.654
724.407	274.158			197.567	479.237					347.39	503.325	226.134	389.901			280.377	28.2537					609.27	474.186
706.864	267.287			322.841	435.476					380.334	419.072	244.79	383.574			281.936	38.6998					625.386	714.788
646.207	112.926			322.846	441.903					481.735	125.487	254.151	366.963			361.601	183.168					636.595	700.348
657.81	112.501			292.848	449.411					439.927	120.98	223.738	404.365			362.416	175.838					397.507	480.033
671.227	132.794			222.157	283.494					479.747	118.13	231.682	405.563			365.496	163.838					234.483	595.644
614.074	123.028			227.276	285.26					324.623	92.2959	235.632	398.234			375.552	165.434					175.886	637.204
559.386	139.314			276.975	121.692					188.416	137.86	194.309	490.264			146.233	277.913					150.966	386.298
566.042	142.418			272.915	245.772					173.37	147.18	200.307	482.177			62.4255	269.005					153.471	426.409
555.911	126.627			657.644	219.861					203.946	407.669	191.313	455.935			54.9835	261.589					158.47	410.289
562.688	129.829			596.533	335.591					136.259	412.153	184.607	463.567			107.604	393.351					195.237	325.503
635.469	203.131			576.452	384.094					123.002	390.488	183.135	469.668			97.1053	388.1					195.713	332.996
503.522	518.687			577.213	375.164					252.359	618.941	131.071	509.679			171.047	448.832					342.233	221.196
538.514	644.697			665.932	497.807					268.047	706.763	128.503	500.604			180.746	448.962					311.435	227.847
449.114	586.841			736.915	563.552					261.958	713.418	131.826	491.815			121.276	470.599					303.416	222.267
459.956	589.434			689.253	558.163					395.908	531.461	111.519	516.801			245.196	632.271					408.281	266.998
456.353	554.89			684.256	552.194					493.793	506.695	112.802	525.016			187.356	86.6477					279.745	144.632
503.972	251.932			704.597	572.55					486.504	503.282	107.648	512.661			274.712	53.2257					383.748	53.6615
511.05	257.382			75.776	451.963					502.396	518.15	120.131	510.77			256.779	322.302					474.296	114.297
508.458	267.937			80.3578	483.68					501.241	512.16	112.697	506.472			332.897	331.766					482.23	105.746
476.932	101.257			71.0782	482.611					489.481	515.461	178.823	483.964			340.629	317.671					502.103	97.6989
348.681	32.4628			67.2545	490.312					588.383	460.386	187.092	480.359			152.873	694.959					533.067	73.8531
348.124	23.7642			57.0785	447.937					614.803	397.198	273.414	563.425			90.6091	590.972					536.186	82.8877
349.175	14.067			64.5682	446.676					621.548	393.288	271.379	555.713			104.81	602.864					550.065	185.27
280.798	33.3356			129.008	225.325					621.49	385.753	238.326	582.578			31.5862	577.905					583.688	231.02
277.516	59.8705			130.157	213.624					699.954	501.49	232.918	619.636			39.9471	601.435					595.655	228
275.886	66.136			137.451	218.71					697.402	491.76	242.206	618.856			17.4687	534.128					590.79	234.906
246.117	14.2234			147.501	226.682					692.874	499.684	333.321	660.724			20.0835	550.652					615.555	306.121
215.585	136.898			157.652	210.334					630.422	525.151	341.978	656.492			15.7271	489.735					606.575	309.846
220.69	143.149			153.023	202.74					645.128	528.648	323.607	618.693			117.486	475.353					684.375	387.32
175.192	123.592			126.178	257.72					645.292	548.729	263.593	614.275			304.208	469.103					692.754	385.878
168.436	130.833			178.055	220.39					636.452	625.178	266.764	606.255			350.311	366.535					676.121	471.454
161.37	140.962			210.395	343.052					637.224	616.912	293.001	542.455			348.707	329.897					668.495	474.574
178.868	135.443			221.53	349.636					618.198	657.866	381.582	499.278			351.56	337.694					376.719	470.804
185.252	124.601			114.355	267.26					471.542	204.688	330.794	457.163			364.915	370.165					548.613	502.62
119.593	177.384			114.228	277.159					531.294	253.16	308.318	440.24			360.32	363.496					557.422	502.498
114.508	183.506			186.762	131.56					534.511	245.249	314.62	423.9			352.806	353.876					528.348	657.291
108.267	197.039			369.233	103.843					532.12	239.702	296.667	437.914			331.786	358.568					317.127	651.243
117.578	199.814			371.697	92.7725					555.91	251.014	298.515	427.267			328.665	349.039					220.517	447.129
78.8891	239.277			401.376	215.644					523.037	246.949	297.68	409.644			409.061	198.747					202.149	439.83
112.486	248.772			392.549	145.189					561.212	559.677	305.49	317.76			407.502	208.287					192.392	235.345
104.92	257.56			364.67	203.782					550.254	560.821	304.141	326.724			450.947	373.077					201.634	229.613
123.972	256.131			273.289	292.163					460.737	606.334	299.444	332.203			409.201	259.79					264.31	3.71513
111.425	224.488			267.952	285.974							298.264	339.628			316.02	454.922					231.539	264.991
112.209	237.395			277.421	279.052							312.563	328.956			717.95	447.819					300.545	205.771
79.6354	250.033			282.183	288.284							301.744	347.255			713.152	439.745					308.084	210.095
33.6356	417.651			69.0395	437.554							304.506	351.655			725.409	438.718					238.546	14.3324
28.8193	428.879			251.126	700.488							333.708	359.831			545.878	610.531					312.45	20.4417
35.1967	425.377			386.444	718.916							336.08	371.663			562.631	686.682					316.854	180.253
27.5058	454.911			251.329	539.52							444.81	274.917			393.487	598.126					315.586	171.083
16.2173	463.465			199.771	539.731							458.295	322.411			268.572	767.327					334.89	285.288
26.9133	466.567			228.721	541.716							427.057	335.478			228.277	774.496					337.327	277.83
50.212	515.297			232.644	529.164							426.373	344.25			638.647	753.222					279.27	334.807
135.574	579.747			236.145	536.439							440.329	346.705			648.338	751.008					244.451	581.798
71.2996	549.84			77.4942	524.278							458.294	361.328			634.462	519.298					269.506	633.481
299.617	529.348			182.158	341.354							476.962	381.659			631.288	479.514					275.304	627.588
79.5863	744.819			178.37	348.759							456.739	378.787			704.286	686.329					227.86	683.95
217.352	686.827			523.796	342.605							444.172	437.973			724.023	688.295					320.183	718.484
228.064	675.675			528.253	334.888							447.48	429.31			714.949	697.094					269.595	751.214
237.454	689.79			528.963	326.212							456.189	436.028			725.276	706.665					450.379	445.64
355.768	756.043			520.905	332.295							466.893	440.391			724.997	697.511					444.19	447.075
529.069	585.493			345.109	217.013							455.796	505.44			790.6	597.518					667.582	620.177
533.703	577.399			468.172	11.7857							477.421	460.654			780.78	595.162					658.816	613.781
484.712	403.92			476.497	9.03917							488.158	451.544			782.11	586.386					648.086	606.203
452.393	721.334			483.392	12.4057							492.736	458.066			299.558	542.795					619.114	580.551
457.125	726.601			488.744	20.2358							505.756	450.704			72.1414	608.728					628.578	582.021
403.561	699.736			480.067	26.4996							503.604	488.863			55.7634	529.493					687.976	470.034
458.975	796.343			478.073	19.7504							513.601	492.043			44.0648	464.072
257.302	244.269			452.786	4.6377							516.016	503.27			544.33	120.256
154.105	584.158			443.398	4.01457							535.743	495.373			521.923	116.596
217.486	615.716			437.753	10.2027							535.25	585.673			504.99	206.991
212.745	607.677			427.926	8.43896							536.773	592.208			575.182	138.998
282.052	545.848			422.512	13.7446							499.436	634.099			582.981	145.138
256.647	561.267			737.238	397.881							491.166	646.842			576.741	126.07
246.73	566.764			746.729	403.414							481.38	654.275			583.761	124.043
324.333	578.003			715.886	339.069							471.416	668.619			582.201	133.76
336.038	549.521			705.337	502.518							470.42	680.032			574.493	79.0043
330.711	544.288			710.242	495.147							467.867	691.047			573.102	68.1159
305.879	519.56			737.955	582.735							464.239	698.55			379.031	26.3345
306.254	512.602			627.693	697.872							511.575	688.868			368.055	65.8966
365.333	537.738			486.968	755.552							517.314	697.137			263.738	88.3844
361.902	532.124			604.754	613.59							517.632	706.924			700.315	72.9406
275.583	544.333			593.048	641.163							574.468	675.236			634.3	179.932
272.037	538.05			570.234	566.077							565.651	668.569			685.974	226.54
274.109	531.527			616.489	580.195							575.747	637.423			656.159	229.92
414.159	579.738			605.995	578.464							586.99	613.844			732.11	456.298
403.3	580.669			596.038	597.139							555.306	588.817			734.739	546.972
411.886	558.548			582.916	599.467							600.442	557.203			744.032	543.809
405.973	567.226			573.068	579.126							614.415	539.958			681.008	602.847
446.735	463.706			562.149	585.906							648.717	583.397			673.615	549.494
449.483	456.447			569.202	591.806							601.745	519.022			677.025	541.988
428.808	440.401			577.585	587.955							609.751	495.839			681.752	552.687
428.191	461.384			515.925	513.435							601.434	505.106			547.649	542.211
417.699	438.241			585.744	526.158							584.106	500.304			670.613	741.237
413.538	449.745			592.471	527.057							613.254	474.156			547.381	714.469
422.019	432.687			600.528	528.481							622.191	466.895			523.452	652.772
432.107	364.995			458.941	552.477							614.594	458.701			494.856	744.626
583.976	366.16			452.276	550.389							640.005	482.442			453.344	646.692
629.548	416.747			455.191	384.947							632.74	487.185			459.485	637.07
634.016	419.303			452.517	377.28							634.468	508.315			471.632	527.659
516.715	511.24			378.48	518.259							628.174	503.085			382.925	390.069
597.529	502.049			373.881	525.418							673.204	485.945			359.103	390.305
591.912	504.908			258.836	416.974							668.194	491.645			333.224	403.17
566.377	557.555			329.868	543.506							665.59	499.29			338.634	397.039
463.741	528.116			331.083	561.929							667.206	509.685			328.162	316.094
490.506	401.71			337.106	550.767							655.864	521.159			341.913	551.659
548.408	322.743			323.343	557.627							658.005	513.158			353.271	540.76
555.028	327.156			327.641	550.933							658.476	504.61			190.275	278.249
548.406	331.776			321.858	550.063							691.605	541.445			185.601	243.173
541.787	329.048			362.659	609.775							684.312	538.236			105.156	351.661
651.965	341.08			347.097	612.259							675.57	529.692			101.012	492.804
717.125	383.694			345.525	603.82							665.148	532.782			84.892	475.07
688.879	395.976			354.781	603.429							672.428	536.865			109.924	508.914
686.621	386.534			265.343	560.215							665.676	522.306			474.511	272.897
672.659	549.219			288.901	309.252							699.312	497.832			265.121	656.466
547.995	618.017			299.432	359.388							701.567	487.176			265.177	646.676
569.329	630.052			200.52	168.703							706.56	477.33			265.587	666.815
363.827	772.514			654.334	714.275							719.108	478.529			257.533	667.164
380.985	768.405			679.285	699.983							667.902	615.494			237.823	624.822
366.166	673.64			672.681	703.93							655.298	608.23			242.424	617.159
480.014	649.537			681.394	676.712							654.341	617.69			242.175	607.31
520.251	652.676			678.272	683.615							666.234	620.861			235.822	601
446.335	672.987			668.77	689.455							647.556	632.345			33.571	592.02
370.846	749.747			673.45	697.31							584.931	686.298			95.8058	484.66
369.286	740.012			141.914	393.456							541.646	691.044			97.9896	475.582
651.36	712.928			301.983	279.787							547.105	698.398			163.159	451.509
289.918	564.451			292.025	560.013							542.277	720.848			179.627	426.005
306.955	553.239			620.785	278.817							551.415	721.126			171.366	432.813
401.937	716.725			619.567	147.444							545.372	763.424			184.661	433.712
324.551	685.148			757.654	526.827							506.42	774.611			193.977	446.639
318.369	676.07			166.43	577.623							534.443	769.337			119.036	508.22
103.512	432.077			174.333	575.711							590.542	778.922			119.717	498.751
108.373	433.275			120	559.858							581.998	771.702			154.96	381.878
115.235	432.963			114.411	563.875							608.452	691.487			136.105	361.304
118.906	430.341			110.183	567.421							618.008	678.23			144.924	364.192
273.31	229.437			109.878	574.418							626.792	692.548			146.418	317.628
369.612	223.63			69.9733	596.608							595.97	621.461			144.885	230.569
377.625	221.072			267.848	254.601							666.911	575.256			153.089	227.253
373.192	215.105			274.067	261.12							674.243	546.692			199.691	269.714
373.581	205.51			228.093	259.337							672.886	554.508			204.939	273.479
380.961	209.41			213.717	321.607							711.243	447.361			248.427	241.174
351.243	168.208			205.572	320.106							701.983	445.709			250.949	285.715
353.938	182.842			188.232	351.589							694.811	428.399			249.933	277.802
348.643	177.213			221.188	335.049							688.268	422.471			238.886	261.724
360.072	175.145			236.445	378.691							683.589	412.545			245.522	257.7
341.403	172.455			179.368	396.441							711.005	299.994			253.567	209.73
351.248	120.017			172.904	444.046							718.399	261.01			266.02	206.042
344.306	129.759			153.28	455.071							681.451	266.925			171.076	178.611
575.052	158.088			219.247	408.606							691.815	269.102			190.91	18.7847
147.306	232.75			199.988	469.567							626.964	210.633			293.598	160.798
40.006	431.012			285.532	491.37							642.008	233.019			300.161	156.99
45.8627	435.505			292.773	494.431							608.539	166.1			296.575	149.497
107.308	505.644			360.221	291.295							610.512	159.039			231.495	129.207
100.441	513.175			186.844	224.727							616.503	171.104			516.05	90.9729
492.849	248.832			512.789	255.601							659.279	76.6344			552.086	115.838
198.724	626.051			690.729	353.23							648.816	51.7007			555.778	127.096
617.197	553.016			711.873	362.249							633.152	54.7485			553.526	228.995
371.835	588.44			739.071	474.881							673.403	118.734			558.616	226.285
257.759	225.333			745.842	462.723							685.092	136.32			608.176	242.584
278.817	208.716			748.548	452.838							640.636	142.516			643.542	202.373
364.346	358.367			678.295	498.935							619.358	157.852			673.274	326.488
300.654	359.955			702.434	495.565							601.578	138.933			521.507	291.81
383.322	551.004			573.449	664.771							599.39	165.018			526.72	300.257
372.815	541.646											581.421	164.015			533.43	311.528
302.639	643.034											576.741	144.775			651.319	363.259
318.034	128.295											636.523	191.171			749.492	485.631
487.819	143.617											637.808	282.984			749.391	461.871
719.495	430.606											628.831	286.445			711.056	533.338
646.23	409.841											646.531	257.233			703.273	529.473
89.142	602.329											631.797	259.423			643.017	789.695
51.8403	382.994											556.48	259.921			673.548	763.915
52.6799	371.242											559.164	251.825			665.663	768.194
768.912	384.578											520.434	287.31			598.775	688.778
748.74	354.8											538.435	286.832			591.196	694.611
751.792	363.696											544.455	293.406			613.619	641.317
753.78	388.121											525.038	260.059			598.273	594.704
739.742	367.636											511.196	271.473			604.732	603.637
745.121	429.585											515.245	263.956			596.768	617.812
710.885	245.249											532.346	266.923			589.93	613.876
716.345	240.409											498.917	257.753			468.907	608.477
629.91	161.615											506.695	261.654			514.006	463.852
140.029	438.127											575.964	207.374			440.704	412.442
178.044	192.826											679.503	437.97			449.882	417.825
139.186	155.569											623.928	593.93			321.957	428.531
249.42	85.89											592.503	671.407			314.685	514.884
484.65	570.772											599.993	670.605			310.224	533.465
468.32	670.766											534.397	531.075			370.554	578.301
												540.129	543.004			291.031	426.051
												530.526	542.097
												456.392	351.981
												496.484	314.342
												542.011	312.761
												535.488	317.424
												535.947	307.51
												552.364	319.535
												542.317	321.704
												553.07	336.421
												536.015	256.117
												548.753	188.555
												558.671	192.746
												563.07	143.348
												584.063	126.237
												544.418	74.7335
												536.607	74.612
												526.51	86.0641
												501.757	74.5841
												509.589	80.5299
												545.63	57.8166
												546.814	30.2856
												523.716	115.252
												520.067	108.054
												426.296	70.9317
												399.004	69.219
												208.544	53.9624
												210.081	39.7935
												311.947	98.4575
												302.074	100.667
												306.344	107.241
												298.001	107.198
												302.368	117.316
												266.972	226.722
												276.8	226.364
												218.584	184.659
												213.784	250.131
