# Supplementary material for: Dual-purpose dynamics emerge from a heterogeneous cell population in Drosophila metamorphosis
Source: PLoS Comput Biol. 2025 Aug 28;21(8):e1013331. doi: 10.1371/journal.pcbi.1013331 (PMC12393715; doi:10.1371/journal.pcbi.1013331)
Supplement: S1 Dataset — The ZIP file contains tab-separated text files of data used for the main plots. (PDF) [file pcbi.1013331.s014.zip › S1_Dataset/Fig2c.txt]

Side(0=left,1=right)	Individual-per-time	Time-hAPF	Birth	Death
0	0	24	4.1266132	4.336680757
0	0	24	4.849760948	4.872408254
0	0	24	4.889952275	5.054692039
0	0	24	4.919331992	5.079925362
0	0	24	4.720010275	5.114617922
0	0	24	5.195615507	5.203105031
0	0	24	5.060617971	5.227083786
0	0	24	5.354524559	5.370161506
0	0	24	5.261487622	5.398357959
0	0	24	5.459602962	5.47485315
0	0	24	4.954269497	5.492834526
0	0	24	5.476595886	5.498222346
0	0	24	5.381691672	5.644692858
0	0	24	5.249135738	5.648592601
0	0	24	5.312897538	5.665702645
0	0	24	5.070917866	5.6764645
0	0	24	5.358522488	5.677505975
0	0	24	5.68230026	5.682541967
0	0	24	5.211515567	5.690197627
0	0	24	5.152302883	5.694257801
0	0	24	5.615395823	5.71722922
0	0	24	5.564596863	5.725269122
0	0	24	5.402142538	5.751179933
0	0	24	5.758204429	5.786479532
0	0	24	5.714018398	5.790773527
0	0	24	5.617275007	5.802070498
0	0	24	5.505074137	5.802137928
0	0	24	5.303511879	5.802713857
0	0	24	5.826892933	5.845438869
0	0	24	5.819879939	5.859715699
0	0	24	3.855962461	6.038572469
0	0	24	6.033738414	6.041736269
0	0	24	5.66320106	6.052410888
0	0	24	5.953817473	6.073179587
0	0	24	5.449793253	6.08751821
0	0	24	6.076566568	6.188831182
0	0	24	5.852366722	6.22800672
0	0	24	6.170165253	6.233372917
0	0	24	5.919617766	6.281099735
0	0	24	6.286212393	6.291319705
0	0	24	5.928567323	6.297015203
0	0	24	5.215227751	6.33592663
0	0	24	6.314699142	6.340448362
0	0	24	5.693648325	6.351224402
0	0	24	6.376156621	6.396139363
0	0	24	6.001178655	6.407789837
0	0	24	5.766519943	6.410211561
0	0	24	6.2365741	6.418645081
0	0	24	5.862155342	6.439518056
0	0	24	6.375068392	6.490263394
0	0	24	6.153403875	6.497393826
0	0	24	6.204014366	6.568408073
0	0	24	6.362977232	6.573656561
0	0	24	6.191648771	6.581771352
0	0	24	6.583033951	6.583138475
0	0	24	6.084343535	6.588437097
0	0	24	6.478724431	6.612813702
0	0	24	5.49172218	6.619373916
0	0	24	6.302820043	6.620496218
0	0	24	5.941821354	6.643726031
0	0	24	6.321611227	6.643809804
0	0	24	6.605014251	6.653025911
0	0	24	6.187237267	6.662476139
0	0	24	6.576725572	6.666197451
0	0	24	6.645726239	6.668323068
0	0	24	6.58544	6.730786097
0	0	24	5.894521397	6.744724762
0	0	24	6.669757417	6.787567409
0	0	24	6.458725745	6.799695114
0	0	24	6.730290484	6.81691589
0	0	24	6.29095422	6.832250976
0	0	24	4.689319194	6.894213997
0	0	24	6.494084327	6.926865521
0	0	24	6.92750489	6.936044239
0	0	24	6.167285241	6.952284335
0	0	24	6.253312102	6.960477427
0	0	24	5.871086995	6.978811394
0	0	24	6.540007741	7.010549809
0	0	24	6.904102784	7.013305119
0	0	24	7.040982762	7.059379433
0	0	24	6.871685692	7.060438605
0	0	24	6.923433704	7.079586702
0	0	24	6.493584931	7.112828176
0	0	24	6.980438614	7.114681463
0	0	24	6.578010375	7.118373689
0	0	24	6.887951963	7.16131324
0	0	24	6.613058937	7.17353672
0	0	24	7.100342404	7.190722236
0	0	24	7.083076062	7.217857563
0	0	24	7.218857268	7.220755985
0	0	24	7.231241197	7.240225417
0	0	24	7.103100309	7.260445044
0	0	24	7.33336553	7.333634054
0	0	24	7.313815437	7.360332138
0	0	24	7.203304884	7.395098753
0	0	24	7.016626415	7.39618318
0	0	24	7.059496884	7.426255139
0	0	24	7.194740927	7.452607588
0	0	24	6.971518791	7.459489253
0	0	24	7.469318711	7.470485471
0	0	24	7.111459063	7.514514509
0	0	24	7.44954054	7.524390786
0	0	24	6.814777197	7.529675421
0	0	24	6.865007283	7.535288073
0	0	24	7.200209233	7.542128957
0	0	24	7.382166433	7.544894381
0	0	24	7.362542937	7.551522461
0	0	24	7.589752631	7.609880299
0	0	24	7.391791275	7.615327492
0	0	24	7.54090162	7.677332486
0	0	24	7.659002056	7.685679395
0	0	24	7.317781699	7.714597879
0	0	24	6.816488722	7.723602034
0	0	24	7.36677314	7.784150253
0	0	24	7.4918455	7.792223973
0	0	24	7.31981342	7.804661363
0	0	24	7.729511045	7.828893033
0	0	24	6.701145611	7.839173416
0	0	24	7.649408817	7.842027556
0	0	24	7.819882991	7.884620054
0	0	24	7.851092695	7.937671022
0	0	24	7.467169427	8.004738878
0	0	24	7.470264336	8.012987124
0	0	24	7.957781883	8.013725408
0	0	24	8.001832915	8.080141717
0	0	24	8.082445623	8.084848651
0	0	24	7.567522332	8.092288334
0	0	24	6.820613554	8.115336838
0	0	24	7.929655872	8.131173199
0	0	24	7.137627512	8.144125178
0	0	24	7.617260416	8.146658337
0	0	24	7.949723549	8.164600753
0	0	24	7.978556464	8.169935333
0	0	24	7.914576489	8.194540474
0	0	24	7.930643259	8.223014994
0	0	24	6.913428328	8.231590192
0	0	24	7.721403839	8.234785733
0	0	24	8.180457689	8.261215485
0	0	24	8.089985445	8.266745462
0	0	24	8.257201236	8.305101128
0	0	24	7.969594798	8.327901773
0	0	24	7.432126916	8.338011582
0	0	24	8.216067003	8.372981662
0	0	24	7.630331742	8.374888632
0	0	24	8.297224898	8.382126803
0	0	24	7.911462602	8.393008582
0	0	24	7.618215424	8.402944484
0	0	24	7.874206897	8.41476202
0	0	24	8.184048036	8.429025882
0	0	24	8.389745318	8.444903696
0	0	24	8.43665375	8.44708491
0	0	24	8.4485116	8.448714721
0	0	24	8.490451416	8.533823872
0	0	24	8.055163965	8.575824418
0	0	24	7.951936447	8.605642061
0	0	24	7.971590698	8.62247169
0	0	24	8.436339787	8.625178531
0	0	24	6.906514407	8.627158962
0	0	24	7.224477922	8.632975209
0	0	24	8.531058111	8.673919198
0	0	24	8.776429698	8.793713368
0	0	24	8.735646298	8.864432714
0	0	24	7.034319459	8.865609369
0	0	24	8.225199162	8.87522937
0	0	24	8.826778872	8.87524056
0	0	24	7.882356405	8.886876161
0	0	24	8.879637943	8.89908782
0	0	24	8.893952116	8.901955809
0	0	24	8.72580376	8.908534964
0	0	24	7.451378564	8.909913708
0	0	24	7.266060986	8.91374439
0	0	24	8.044300591	8.947438811
0	0	24	8.523554966	8.956901569
0	0	24	7.670841479	8.966393663
0	0	24	8.463386704	8.974155701
0	0	24	8.996461151	9.007956239
0	0	24	7.810537706	9.055173943
0	0	24	8.718970151	9.067724219
0	0	24	8.637022867	9.080993726
0	0	24	9.060277617	9.092276975
0	0	24	8.458001788	9.102146267
0	0	24	9.034192521	9.111088007
0	0	24	8.050381746	9.112333482
0	0	24	8.981319015	9.120819749
0	0	24	8.699245973	9.126729243
0	0	24	8.87864	9.13700091
0	0	24	8.936657792	9.152371626
0	0	24	9.137536115	9.160863756
0	0	24	9.043098805	9.278715676
0	0	24	9.305895819	9.318040831
0	0	24	7.519272322	9.341897059
0	0	24	9.246907402	9.354795266
0	0	24	8.891691136	9.387591122
0	0	24	9.238702357	9.401137134
0	0	24	7.678708567	9.419916977
0	0	24	9.15634246	9.443121187
0	0	24	9.233290042	9.470856147
0	0	24	8.319571053	9.483395645
0	0	24	9.314526786	9.487843182
0	0	24	9.304123347	9.491633523
0	0	24	8.492236175	9.535936715
0	0	24	9.533084286	9.538737747
0	0	24	9.313863605	9.559294134
0	0	24	9.561601187	9.601436569
0	0	24	7.480569046	9.649202242
0	0	24	9.185264735	9.65171622
0	0	24	8.43338925	9.672589283
0	0	24	8.032776481	9.727298046
0	0	24	9.148780479	9.735562911
0	0	24	9.69249942	9.797260758
0	0	24	8.775980202	9.819684988
0	0	24	9.771819943	9.850253927
0	0	24	9.218482359	9.85136501
0	0	24	9.134522771	9.904526659
0	0	24	8.750986016	9.929394615
0	0	24	9.883896094	9.96028918
0	0	24	7.697486765	9.960295733
0	0	24	9.417706541	9.977403484
0	0	24	9.921847736	9.981392171
0	0	24	9.577826606	10.03638304
0	0	24	8.549539067	10.0364725
0	0	24	9.865815894	10.07098364
0	0	24	9.437747719	10.10347476
0	0	24	9.586681243	10.10706578
0	0	24	9.080172424	10.12873669
0	0	24	9.186887517	10.13010308
0	0	24	7.787870457	10.13401005
0	0	24	8.891349644	10.1361319
0	0	24	10.10514582	10.14612547
0	0	24	9.971665921	10.16481096
0	0	24	10.15834891	10.2114027
0	0	24	8.362937582	10.21865425
0	0	24	9.116581007	10.29281084
0	0	24	9.445683631	10.33780003
0	0	24	9.08700088	10.36108472
0	0	24	8.709132276	10.36441742
0	0	24	10.15959858	10.40703684
0	0	24	9.818402721	10.42765941
0	0	24	10.19806082	10.46633309
0	0	24	10.44683212	10.47059492
0	0	24	10.37783509	10.48201414
0	0	24	9.390965352	10.50143228
0	0	24	10.58530568	10.6041108
0	0	24	10.51187918	10.63503259
0	0	24	8.194548737	10.65862517
0	0	24	10.09883118	10.66530024
0	0	24	9.671237615	10.68730932
0	0	24	10.60957139	10.70098994
0	0	24	10.58969765	10.70503656
0	0	24	10.71265575	10.80230715
0	0	24	10.89045335	10.89220745
0	0	24	7.969663308	10.96201911
0	0	24	7.25633773	11.01346501
0	0	24	10.69759105	11.04314613
0	0	24	10.68949028	11.07136775
0	0	24	9.139608102	11.13842235
0	0	24	10.54269663	11.16045118
0	0	24	10.80781985	11.1936712
0	0	24	10.91151099	11.21693348
0	0	24	11.22808554	11.22858051
0	0	24	10.15812464	11.23921701
0	0	24	11.13769473	11.2413848
0	0	24	11.24974491	11.25073602
0	0	24	11.22214082	11.28629371
0	0	24	11.14618573	11.31308392
0	0	24	11.33483653	11.35643323
0	0	24	10.48884914	11.51226699
0	0	24	11.23078231	11.51233666
0	0	24	11.49242038	11.52393707
0	0	24	9.672263437	11.65069109
0	0	24	11.66468522	11.66474269
0	0	24	11.68899522	11.69378034
0	0	24	9.813007809	11.69605197
0	0	24	11.46836777	11.70051455
0	0	24	8.637268087	11.7142912
0	0	24	11.38546189	11.72788434
0	0	24	11.73761475	11.75159348
0	0	24	7.329610426	11.79291942
0	0	24	9.746430449	11.86435587
0	0	24	11.77287921	11.87957978
0	0	24	11.88629339	11.91364302
0	0	24	11.86740196	11.9818024
0	0	24	11.35895727	12.04584473
0	0	24	12.01767878	12.06707973
0	0	24	8.554351232	12.06792438
0	0	24	12.10354305	12.13137264
0	0	24	11.95676797	12.18334267
0	0	24	11.99685944	12.18914454
0	0	24	12.18326439	12.20337038
0	0	24	12.0935396	12.20583665
0	0	24	10.84747171	12.22496842
0	0	24	7.573224742	12.23616552
0	0	24	12.15973175	12.306496
0	0	24	11.83334536	12.41857847
0	0	24	11.48304184	12.43932918
0	0	24	12.147004	12.47191769
0	0	24	12.22658134	12.49779199
0	0	24	12.42020315	12.50760345
0	0	24	10.6118058	12.50851433
0	0	24	11.62417793	12.60641178
0	0	24	12.58600703	12.62758823
0	0	24	12.33947043	12.71129664
0	0	24	12.6830916	12.73432385
0	0	24	12.48537843	12.73916776
0	0	24	12.27201161	12.80039354
0	0	24	8.877921491	12.80088401
0	0	24	11.84709906	12.80199321
0	0	24	12.8502576	12.85094259
0	0	24	12.88348284	12.88606778
0	0	24	12.77687017	12.9363329
0	0	24	12.84055172	12.97541932
0	0	24	12.94854426	12.98817187
0	0	24	12.75325865	12.99860161
0	0	24	12.21982939	13.00185448
0	0	24	12.74103687	13.04330973
0	0	24	11.60818867	13.06523931
0	0	24	12.67196426	13.07671853
0	0	24	13.05960276	13.08947303
0	0	24	13.14168857	13.17674658
0	0	24	9.100216714	13.1859793
0	0	24	12.99050309	13.20461694
0	0	24	12.98832447	13.20647294
0	0	24	13.22519877	13.25392098
0	0	24	13.26398595	13.27792985
0	0	24	12.79272342	13.28269205
0	0	24	13.22702133	13.29622874
0	0	24	12.31848988	13.29754513
0	0	24	11.5879412	13.34802485
0	0	24	13.12137246	13.34997416
0	0	24	11.68331735	13.3665741
0	0	24	11.16395334	13.42026092
0	0	24	12.18371451	13.44306888
0	0	24	13.46003739	13.53997326
0	0	24	13.05276754	13.54282398
0	0	24	13.29318116	13.58509019
0	0	24	13.34121556	13.58541676
0	0	24	12.72366697	13.60699991
0	0	24	13.48868543	13.64731987
0	0	24	13.30856079	13.71524522
0	0	24	13.24533096	13.74778759
0	0	24	13.71334562	13.7579102
0	0	24	10.51892567	13.77499024
0	0	24	13.45618885	13.77824679
0	0	24	10.19765062	13.78357253
0	0	24	11.74899052	13.81159533
0	0	24	13.4108197	13.82929657
0	0	24	14.03970752	14.066614
0	0	24	13.6424385	14.10024952
0	0	24	13.83765213	14.10581681
0	0	24	8.064317408	14.26472566
0	0	24	14.04548701	14.3236871
0	0	24	14.31944555	14.32763462
0	0	24	13.77401947	14.45904397
0	0	24	14.14370832	14.50056546
0	0	24	7.902108611	14.72042558
0	0	24	13.78543521	14.72886284
0	0	24	14.74263174	14.74460423
0	0	24	8.719504831	14.74962405
0	0	24	13.89109363	14.7651341
0	0	24	14.51430758	15.05997921
0	0	24	14.97547559	15.19464933
0	0	24	14.31365199	15.24501038
0	0	24	15.01863204	15.25532995
0	0	24	14.99885704	15.26208925
0	0	24	12.86620718	15.27563592
0	0	24	15.3468979	15.35528988
0	0	24	15.17630213	15.42936466
0	0	24	15.16631816	15.48371917
0	0	24	15.4112398	15.48501191
0	0	24	15.47673617	15.58507331
0	0	24	15.61131538	15.63200821
0	0	24	14.01450072	15.79469604
0	0	24	11.18395602	15.85199729
0	0	24	14.13279565	15.87617231
0	0	24	15.82952059	15.89909007
0	0	24	15.4230066	15.90905893
0	0	24	16.07883399	16.14794664
0	0	24	15.99724736	16.25477416
0	0	24	15.65470582	16.28058009
0	0	24	16.31170998	16.34536645
0	0	24	13.47114673	16.35068681
0	0	24	16.04107143	16.35758005
0	0	24	16.51448701	16.51569073
0	0	24	12.02021315	16.54622994
0	0	24	11.97792942	16.57942809
0	0	24	15.82875647	16.58361466
0	0	24	16.57525623	16.5971549
0	0	24	16.31370109	16.84487661
0	0	24	16.82264244	16.865201
0	0	24	15.19945371	16.93454321
0	0	24	12.4346817	16.99512685
0	0	24	16.95114085	17.12545144
0	0	24	16.2176446	17.16330759
0	0	24	17.0190693	17.27657818
0	0	24	16.94821558	17.34293641
0	0	24	17.31115285	17.343378
0	0	24	11.65574199	17.38751535
0	0	24	17.22947861	17.4390931
0	0	24	14.77437197	17.44745129
0	0	24	17.05518083	17.46833167
0	0	24	16.55027723	17.73298726
0	0	24	17.59654019	17.92892832
0	0	24	9.775907758	18.17811864
0	0	24	14.2134961	18.32857973
0	0	24	17.95520897	18.60955425
0	0	24	18.48270224	18.7288929
0	0	24	17.41882345	18.77269816
0	0	24	18.45664667	18.79374503
0	0	24	18.81281056	18.81469394
0	0	24	18.42242496	18.91068561
0	0	24	11.90970833	18.93476214
0	0	24	18.12315718	19.011974
0	0	24	14.33292274	19.07707318
0	0	24	19.09058014	19.15370815
0	0	24	19.57028199	19.68635326
0	0	24	19.36317258	19.72718088
0	0	24	18.87106458	19.7575559
0	0	24	16.94229843	20.07937769
0	0	24	20.21579046	20.21644348
0	0	24	19.67155979	20.30123992
0	0	24	16.34993948	20.38196925
0	0	24	20.45417015	20.45830467
0	0	24	20.04890162	20.5320471
0	0	24	20.38316674	20.70322066
0	0	24	19.61076381	20.87622451
0	0	24	16.66577281	20.93505292
0	0	24	20.9845976	21.08539856
0	0	24	21.80075706	21.81700511
0	0	24	13.42044696	21.86046986
0	0	24	11.43478257	22.03774943
0	0	24	22.40840425	22.42675258
0	0	24	22.62785903	22.62794767
0	0	24	11.26475367	22.66208106
0	0	24	23.15582296	23.16107076
0	0	24	23.5636602	23.69366511
0	0	24	15.54358367	23.81324448
0	0	24	23.91449461	23.91454415
0	0	24	24.20635739	24.31235841
0	0	24	24.52006959	24.53387518
0	0	24	24.15584571	24.64707859
0	0	24	23.92762728	24.66575806
0	0	24	20.32548526	25.08397844
0	0	24	19.80353666	25.21330317
0	0	24	25.0783585	25.93247735
0	0	24	23.06149896	26.66160526
0	0	24	27.92070442	28.05025127
0	0	24	28.22270749	28.22271098
0	0	24	28.62892551	28.85372062
0	0	24	27.70125276	30.10489371
0	0	24	17.10573556	30.92494575
0	0	24	19.50602443	31.15675438
0	0	24	30.68569788	31.21970079
0	0	24	28.25105705	31.33469944
0	0	24	20.86470189	31.71220559
0	0	24	32.1099055	32.18858202
0	0	24	33.61435295	34.58815945
0	0	24	24.77825571	34.64587517
0	0	24	34.60876728	34.75764219
0	0	24	32.47133301	35.34934272
0	0	24	23.44323214	36.0624585
0	0	24	17.23967594	36.11459895
0	0	40	3.33387541	3.723570226
0	0	40	3.615154526	4.02505946
0	0	40	4.202745918	4.31596197
0	0	40	3.902402497	4.336689281
0	0	40	4.375290076	4.406722678
0	0	40	4.171555405	4.604518782
0	0	40	4.569037125	4.632535453
0	0	40	4.648110369	4.675036156
0	0	40	4.598842028	4.788980838
0	0	40	4.616468049	4.863383397
0	0	40	4.60572953	4.891842073
0	0	40	4.423955526	4.953175542
0	0	40	4.630018385	4.955209177
0	0	40	4.527480563	4.963510215
0	0	40	4.796465496	5.002948847
0	0	40	4.917259094	5.025296425
0	0	40	5.012345384	5.025916389
0	0	40	5.013097895	5.103666055
0	0	40	5.209546045	5.235671474
0	0	40	5.203263231	5.237181259
0	0	40	4.727652113	5.290973474
0	0	40	5.190224754	5.305245691
0	0	40	4.912145153	5.333813148
0	0	40	5.003052868	5.36894646
0	0	40	5.068510555	5.407463941
0	0	40	4.731440795	5.443070787
0	0	40	5.049846755	5.446479753
0	0	40	5.349585264	5.467504516
0	0	40	5.228135471	5.467945962
0	0	40	5.503881744	5.504770849
0	0	40	5.200705553	5.517467254
0	0	40	5.281330064	5.546687281
0	0	40	4.44634794	5.621371015
0	0	40	5.642131955	5.661179906
0	0	40	5.442357026	5.665899302
0	0	40	4.974645239	5.674505884
0	0	40	5.41053343	5.684548847
0	0	40	5.327344859	5.685550129
0	0	40	5.457329842	5.68693967
0	0	40	5.620350901	5.689807657
0	0	40	5.403094322	5.696171628
0	0	40	5.287483924	5.716320989
0	0	40	5.636899192	5.717826395
0	0	40	5.315701271	5.72918818
0	0	40	5.256888457	5.733554834
0	0	40	5.650726325	5.777445148
0	0	40	5.739299631	5.786523686
0	0	40	5.373555853	5.788372627
0	0	40	5.652859033	5.79623627
0	0	40	5.433130428	5.841992483
0	0	40	5.542719053	5.847781215
0	0	40	5.772542767	5.86022502
0	0	40	5.403274863	5.861263
0	0	40	5.510095575	5.911704099
0	0	40	5.637794272	5.929737822
0	0	40	5.92958367	5.931836435
0	0	40	5.535280165	5.951879843
0	0	40	5.905228192	5.98054789
0	0	40	5.861937244	5.998844205
0	0	40	5.54421613	6.012094323
0	0	40	5.931849796	6.022558142
0	0	40	5.996290061	6.054219081
0	0	40	6.056831185	6.102965667
0	0	40	6.07168531	6.104579982
0	0	40	6.116274704	6.117050591
0	0	40	6.076594132	6.12423835
0	0	40	5.69690383	6.143424315
0	0	40	5.804583232	6.149332481
0	0	40	5.444080111	6.153346114
0	0	40	5.415839778	6.159052382
0	0	40	5.951539171	6.16055488
0	0	40	5.079809544	6.165459428
0	0	40	5.610294667	6.201708562
0	0	40	5.952582234	6.246737443
0	0	40	5.591906227	6.253449129
0	0	40	5.546322318	6.263371628
0	0	40	6.174611324	6.267926854
0	0	40	6.1696072	6.332444926
0	0	40	6.03870371	6.377136481
0	0	40	5.841394782	6.38778789
0	0	40	5.854116522	6.418486124
0	0	40	6.324612953	6.421801311
0	0	40	6.394646374	6.423887595
0	0	40	6.395265769	6.486560504
0	0	40	6.500786664	6.537675001
0	0	40	6.334805857	6.560369181
0	0	40	6.200202678	6.605178209
0	0	40	6.422949867	6.615729837
0	0	40	6.556396285	6.623409596
0	0	40	5.497132912	6.688548876
0	0	40	6.537687244	6.702921152
0	0	40	6.406763184	6.712917398
0	0	40	6.497095986	6.729673901
0	0	40	6.509373319	6.73324665
0	0	40	6.695026979	6.734815098
0	0	40	6.765313537	6.78511315
0	0	40	6.195137327	6.787295237
0	0	40	6.759574783	6.794611637
0	0	40	6.79731686	6.816265334
0	0	40	6.399848533	6.826713513
0	0	40	6.096331889	6.829004044
0	0	40	6.558775133	6.855079736
0	0	40	6.246727943	6.881528419
0	0	40	6.688419619	6.940684876
0	0	40	6.70982565	6.955607912
0	0	40	6.651439788	6.972887375
0	0	40	6.198053828	6.978006449
0	0	40	6.669732922	6.987983671
0	0	40	6.662499625	6.990198817
0	0	40	6.993397976	6.993422555
0	0	40	6.913180202	6.995584452
0	0	40	7.004706578	7.011632654
0	0	40	6.602568156	7.018821477
0	0	40	5.383317193	7.019351738
0	0	40	6.919747286	7.040203578
0	0	40	6.990654118	7.043784397
0	0	40	6.89123621	7.053217736
0	0	40	6.264015964	7.054049858
0	0	40	6.147898523	7.062552758
0	0	40	5.766408436	7.072469604
0	0	40	7.055980956	7.09924532
0	0	40	6.414774528	7.138513833
0	0	40	6.409010298	7.139617802
0	0	40	7.106744842	7.148361414
0	0	40	5.311818074	7.152377919
0	0	40	6.427034795	7.161706371
0	0	40	6.77623996	7.163556414
0	0	40	6.31765172	7.163758016
0	0	40	6.856344872	7.185825796
0	0	40	6.765587964	7.189543244
0	0	40	6.397303827	7.266287919
0	0	40	6.790848934	7.266792328
0	0	40	7.261322641	7.275235962
0	0	40	6.793889166	7.276701227
0	0	40	6.636102546	7.29202817
0	0	40	7.351802925	7.385245257
0	0	40	7.388253007	7.412628094
0	0	40	7.330554413	7.423848927
0	0	40	7.286023281	7.480817755
0	0	40	7.050406034	7.482049755
0	0	40	7.49532596	7.529666202
0	0	40	7.316076903	7.545586841
0	0	40	7.40896155	7.553461382
0	0	40	6.459730354	7.554022895
0	0	40	6.696103811	7.55998894
0	0	40	7.673478106	7.701027571
0	0	40	7.317981364	7.701887133
0	0	40	7.617676237	7.720983434
0	0	40	7.732261894	7.733941787
0	0	40	7.287511304	7.742646962
0	0	40	7.666425145	7.750913132
0	0	40	7.262432117	7.819962027
0	0	40	7.255138748	7.822188199
0	0	40	7.780991084	7.83776104
0	0	40	7.69945287	7.839989733
0	0	40	5.676052546	7.877068774
0	0	40	6.427780041	7.88610204
0	0	40	7.159173294	7.89461184
0	0	40	7.271756614	7.902437848
0	0	40	7.930922282	7.93315824
0	0	40	7.182118089	7.947042382
0	0	40	5.920196893	7.959518793
0	0	40	7.387781687	7.965673674
0	0	40	7.897787032	7.972163848
0	0	40	7.006420716	7.97578205
0	0	40	7.669923093	7.986259536
0	0	40	7.136277041	8.003409198
0	0	40	7.458111038	8.120239715
0	0	40	8.043419205	8.131592973
0	0	40	7.603349936	8.166958121
0	0	40	8.023729697	8.169331954
0	0	40	8.007805957	8.211361931
0	0	40	8.083403816	8.219018505
0	0	40	8.192251766	8.220667839
0	0	40	8.226598842	8.23292069
0	0	40	8.198425489	8.261493886
0	0	40	7.982997322	8.267950285
0	0	40	6.760596146	8.28379573
0	0	40	8.206354261	8.292485193
0	0	40	8.334551128	8.354087576
0	0	40	7.539712528	8.354115398
0	0	40	7.702225977	8.373445805
0	0	40	8.085426458	8.375273505
0	0	40	6.53243385	8.417256203
0	0	40	8.070276575	8.427531694
0	0	40	8.472435379	8.478541901
0	0	40	8.421526361	8.527352747
0	0	40	8.069626633	8.583650707
0	0	40	6.983386875	8.590796127
0	0	40	8.576336645	8.614978664
0	0	40	7.804967088	8.626240592
0	0	40	8.25523437	8.628776928
0	0	40	8.594119574	8.660807135
0	0	40	8.285351909	8.666377871
0	0	40	8.478151332	8.697024506
0	0	40	8.596563921	8.709919091
0	0	40	8.456207853	8.760986362
0	0	40	8.430683143	8.771059268
0	0	40	6.484567237	8.822865174
0	0	40	8.690860055	8.845765531
0	0	40	8.340567846	8.933991338
0	0	40	8.94282932	8.95197182
0	0	40	8.695153665	8.986312474
0	0	40	8.713615739	9.000528466
0	0	40	7.125474054	9.049533726
0	0	40	8.918112496	9.111064892
0	0	40	8.801630886	9.133837306
0	0	40	9.13333637	9.136824159
0	0	40	8.744215874	9.187007688
0	0	40	8.71284358	9.218070825
0	0	40	9.142157472	9.235405595
0	0	40	9.199319988	9.312886113
0	0	40	9.107074791	9.317089011
0	0	40	6.85525253	9.328664232
0	0	40	9.190027543	9.355410009
0	0	40	7.887525357	9.383200602
0	0	40	9.457404837	9.466299031
0	0	40	9.463482195	9.468658719
0	0	40	8.799215448	9.484169089
0	0	40	9.467246551	9.49090503
0	0	40	8.021317675	9.530572283
0	0	40	9.192734196	9.535758586
0	0	40	9.293514647	9.537420517
0	0	40	8.902775031	9.58420054
0	0	40	9.540202645	9.603415207
0	0	40	9.353961754	9.610192152
0	0	40	9.604554362	9.6388562
0	0	40	9.567418147	9.651317373
0	0	40	9.573863183	9.676872926
0	0	40	7.590908394	9.696100745
0	0	40	9.655942523	9.746922353
0	0	40	9.331608677	9.750349717
0	0	40	9.34696658	9.770092543
0	0	40	9.794676679	9.797824134
0	0	40	8.028406629	9.806744946
0	0	40	9.842179802	9.842888175
0	0	40	6.947699835	9.874937265
0	0	40	9.873944564	9.892655964
0	0	40	8.883755864	9.913614435
0	0	40	9.881724963	9.944490617
0	0	40	8.690989371	9.96670721
0	0	40	9.911536813	9.989420455
0	0	40	9.935837207	9.99568862
0	0	40	9.993209457	10.0013457
0	0	40	9.918294334	10.00394859
0	0	40	9.794864598	10.01398733
0	0	40	8.403660289	10.02946602
0	0	40	9.927269476	10.08372627
0	0	40	10.08798436	10.09606623
0	0	40	9.338506331	10.10117461
0	0	40	9.566292725	10.13777333
0	0	40	9.546267045	10.15991881
0	0	40	10.02376522	10.17527725
0	0	40	10.06583213	10.1929627
0	0	40	9.73201007	10.2065612
0	0	40	9.884962165	10.22477404
0	0	40	8.555285764	10.26610477
0	0	40	9.522224071	10.27963572
0	0	40	10.26671653	10.28076281
0	0	40	10.29129535	10.29138574
0	0	40	10.29582247	10.29720814
0	0	40	9.572593862	10.29829812
0	0	40	6.715449371	10.3059409
0	0	40	10.30041985	10.30798473
0	0	40	9.829234673	10.36330753
0	0	40	8.818646863	10.36842159
0	0	40	10.51937775	10.52501569
0	0	40	9.018793448	10.56048626
0	0	40	9.154180206	10.56290931
0	0	40	7.723156172	10.57851005
0	0	40	10.57103572	10.64555207
0	0	40	9.382342951	10.67023092
0	0	40	8.821385294	10.67711997
0	0	40	10.11398566	10.72506816
0	0	40	8.666979419	10.74893653
0	0	40	10.6877503	10.75454365
0	0	40	10.32100602	10.84170282
0	0	40	7.560806835	10.87935113
0	0	40	10.58790505	10.90312382
0	0	40	10.06165062	10.94962953
0	0	40	10.20734962	10.99764504
0	0	40	9.719524538	11.00297061
0	0	40	10.75642419	11.09252456
0	0	40	11.09461722	11.10478031
0	0	40	11.13582911	11.13705886
0	0	40	11.10240969	11.158971
0	0	40	11.07019801	11.21117315
0	0	40	10.5888421	11.24710948
0	0	40	8.517839882	11.31308867
0	0	40	9.548754958	11.39947759
0	0	40	11.44527151	11.45039443
0	0	40	10.9545336	11.45050398
0	0	40	11.0487621	11.4507193
0	0	40	10.62221493	11.50188636
0	0	40	11.13852192	11.55642912
0	0	40	11.58783371	11.5886449
0	0	40	11.35477931	11.76436443
0	0	40	8.470019126	11.85044533
0	0	40	11.34382172	11.86417035
0	0	40	10.67725181	11.8884682
0	0	40	7.344688166	11.90121821
0	0	40	9.491608465	12.0033444
0	0	40	11.710151	12.01855731
0	0	40	11.94905123	12.04680962
0	0	40	11.64269923	12.07636044
0	0	40	12.15107786	12.22429715
0	0	40	12.12931202	12.26436157
0	0	40	12.29893762	12.30684591
0	0	40	12.29030286	12.36164495
0	0	40	12.35123541	12.39302542
0	0	40	12.39333794	12.40586707
0	0	40	9.892584142	12.48619318
0	0	40	10.21166545	12.49009521
0	0	40	11.11296045	12.5073712
0	0	40	11.4820783	12.52169484
0	0	40	10.18098325	12.52775494
0	0	40	12.37271702	12.58713864
0	0	40	10.62811734	12.60513404
0	0	40	10.33211862	12.61874346
0	0	40	12.65232319	12.70739601
0	0	40	12.53136954	12.76733386
0	0	40	12.90621749	12.90643762
0	0	40	12.67050025	12.9298285
0	0	40	12.69718923	12.98612555
0	0	40	13.02249773	13.055221
0	0	40	13.00303015	13.0636629
0	0	40	13.06168659	13.08081778
0	0	40	13.07653935	13.09142477
0	0	40	12.01611307	13.12339774
0	0	40	12.84038561	13.12797203
0	0	40	13.47240248	13.48652129
0	0	40	13.33918743	13.4866837
0	0	40	10.75021684	13.57040082
0	0	40	12.54302062	13.60935462
0	0	40	13.66029462	13.67453019
0	0	40	12.47945773	13.68960792
0	0	40	11.88455511	13.70590656
0	0	40	12.91072032	13.73530316
0	0	40	13.73728614	13.74169023
0	0	40	13.40659376	13.82352121
0	0	40	13.80079078	13.82997864
0	0	40	10.28204826	13.88889996
0	0	40	10.12960656	14.06844386
0	0	40	13.25331719	14.21341143
0	0	40	14.23026994	14.23036927
0	0	40	14.27635649	14.28830432
0	0	40	8.440628013	14.35188643
0	0	40	12.64696585	14.37830293
0	0	40	13.38938879	14.41623497
0	0	40	13.57786664	14.48122012
0	0	40	14.49204211	14.49870278
0	0	40	13.94670588	14.50374607
0	0	40	10.93605653	14.52938407
0	0	40	14.54771595	14.54903272
0	0	40	14.39832963	14.64478547
0	0	40	14.24124578	14.67727085
0	0	40	14.83783998	14.93316099
0	0	40	14.96822696	14.97871151
0	0	40	11.26255905	14.99072067
0	0	40	14.7817085	15.03284116
0	0	40	13.13071837	15.034983
0	0	40	13.83248319	15.18133717
0	0	40	14.74628716	15.19405454
0	0	40	13.0522897	15.19903902
0	0	40	15.06637478	15.29963845
0	0	40	15.36652669	15.38753716
0	0	40	15.34734221	15.58970477
0	0	40	15.8520149	15.90721316
0	0	40	10.61896879	16.01059111
0	0	40	16.49188761	16.5952466
0	0	40	14.89767453	16.83905247
0	0	40	16.86856605	16.87223362
0	0	40	16.66793239	16.89963164
0	0	40	16.84149276	17.00389294
0	0	40	10.93852363	17.09476495
0	0	40	14.29541175	17.29234279
0	0	40	17.11398425	17.5063027
0	0	40	17.46866974	17.5896469
0	0	40	17.66752023	17.72954725
0	0	40	17.59789696	17.86366545
0	0	40	17.87763291	17.95928352
0	0	40	9.901540095	18.18579655
0	0	40	18.03211653	18.3657387
0	0	40	18.67097353	18.67371785
0	0	40	17.53855271	18.69999412
0	0	40	8.407068455	18.7498292
0	0	40	18.96391458	19.23998108
0	0	40	11.85181724	19.34478079
0	0	40	19.82513743	19.99581595
0	0	40	19.35486782	20.04190535
0	0	40	11.61067923	20.18815025
0	0	40	20.47999954	20.51312015
0	0	40	18.60673712	20.59529215
0	0	40	10.66650553	20.60287319
0	0	40	20.50538861	20.79089688
0	0	40	20.88906492	20.93410347
0	0	40	18.70160203	21.66057485
0	0	40	21.77900001	21.78690445
0	0	40	20.4457284	22.17553713
0	0	40	17.42126748	22.48186415
0	0	40	22.5341459	22.55850853
0	0	40	22.64579693	22.85008972
0	0	40	22.6649351	23.01717063
0	0	40	8.585999447	23.04002005
0	0	40	8.38460166	23.18662297
0	0	40	18.3711596	23.74169336
0	0	40	24.29002991	24.60170993
0	0	40	15.86047683	24.86865212
0	0	40	24.95660687	24.96148716
0	0	40	12.89355968	24.98160918
0	0	40	19.95794264	25.13910239
0	0	40	26.04919886	26.34941999
0	0	40	26.96853202	27.3276572
0	0	40	27.65529261	27.69116799
0	0	40	26.96474389	27.69850938
0	0	40	22.4730548	28.58679212
0	0	40	25.14329479	29.36057005
0	0	40	29.4428872	29.71347951
0	0	40	32.15264703	32.25395209
0	0	40	35.48401218	35.63900371
0	0	40	35.46560413	35.84088974
0	0	40	29.09394479	36.25863106
0	0	40	26.3838512	37.09065311
0	0	40	37.53318551	37.56188686
0	0	40	37.54308563	38.22741398
0	0	40	17.9290106	40.03349084
0	1	24	5.004482616	5.035208965
0	1	24	5.011809304	5.061014802
0	1	24	5.007817514	5.084289016
0	1	24	4.781685111	5.097011793
0	1	24	4.904351384	5.108241718
0	1	24	4.995795157	5.116984932
0	1	24	4.857677557	5.120716637
0	1	24	5.089656226	5.181669458
0	1	24	4.786718317	5.192809928
0	1	24	4.981659488	5.273994325
0	1	24	4.849384703	5.401549881
0	1	24	5.167858091	5.462778082
0	1	24	5.249394656	5.522939533
0	1	24	5.46702195	5.594818298
0	1	24	4.85782688	5.600642134
0	1	24	4.933178489	5.640798156
0	1	24	5.676810394	5.697414637
0	1	24	5.432720543	5.698568521
0	1	24	5.374661478	5.754642316
0	1	24	5.645282322	5.762834877
0	1	24	5.526411675	5.807099492
0	1	24	5.305755743	5.87397151
0	1	24	5.916515867	5.917399417
0	1	24	5.883637183	5.937864663
0	1	24	5.545310812	5.976026923
0	1	24	5.742052116	6.124008205
0	1	24	6.022566583	6.147254957
0	1	24	6.166370022	6.202314689
0	1	24	6.092470968	6.276983504
0	1	24	6.166893322	6.289695752
0	1	24	5.742999608	6.308441103
0	1	24	6.269684721	6.313533646
0	1	24	6.064464403	6.317949775
0	1	24	5.676575838	6.336458649
0	1	24	5.484622184	6.359815369
0	1	24	6.392944588	6.405612819
0	1	24	6.028388052	6.414932677
0	1	24	6.031736421	6.480063677
0	1	24	6.153951982	6.497370684
0	1	24	6.465388039	6.538692253
0	1	24	6.376846105	6.548007598
0	1	24	6.576616626	6.579910711
0	1	24	6.454212617	6.604617284
0	1	24	6.599356654	6.613844547
0	1	24	5.925437811	6.623780195
0	1	24	6.596115827	6.625139217
0	1	24	6.391177219	6.659549783
0	1	24	5.641433949	6.662170902
0	1	24	6.551643229	6.700390313
0	1	24	6.563769649	6.702653003
0	1	24	5.798699509	6.724602525
0	1	24	6.244908046	6.730943713
0	1	24	6.473999228	6.746507906
0	1	24	6.73300427	6.752888556
0	1	24	6.608483336	6.799957455
0	1	24	6.473577701	6.834580287
0	1	24	6.856784086	6.860513206
0	1	24	6.303963238	6.862562157
0	1	24	6.845712107	6.868660698
0	1	24	6.22361587	6.872453815
0	1	24	6.478242123	6.889376097
0	1	24	5.652753311	6.918770552
0	1	24	6.855277274	6.935107917
0	1	24	6.622697487	7.055846007
0	1	24	6.883873365	7.072516893
0	1	24	6.738837066	7.093053382
0	1	24	7.012801509	7.102213937
0	1	24	6.851050211	7.114699863
0	1	24	6.698453721	7.122982732
0	1	24	6.787182055	7.126362497
0	1	24	6.548892464	7.138937483
0	1	24	7.108615073	7.148411131
0	1	24	7.150202462	7.156377196
0	1	24	7.100855952	7.194743366
0	1	24	6.758599263	7.19757034
0	1	24	6.38417199	7.212860268
0	1	24	6.563755727	7.219234333
0	1	24	6.428053846	7.234492022
0	1	24	6.847854354	7.26623958
0	1	24	7.01911613	7.275237405
0	1	24	7.295681771	7.297363668
0	1	24	7.300106866	7.302478505
0	1	24	7.193456836	7.308096431
0	1	24	6.32603535	7.354974094
0	1	24	7.262797154	7.383033297
0	1	24	7.389574903	7.394442467
0	1	24	7.37158114	7.464835462
0	1	24	7.413907202	7.495428312
0	1	24	7.506754425	7.506771765
0	1	24	7.48944786	7.543798486
0	1	24	7.313968297	7.560823496
0	1	24	7.431573319	7.601170844
0	1	24	7.113039733	7.613985339
0	1	24	7.170707148	7.63456217
0	1	24	6.942481851	7.638410538
0	1	24	7.232041828	7.663377005
0	1	24	6.957029898	7.666325281
0	1	24	7.612677206	7.685793405
0	1	24	7.293651092	7.691918422
0	1	24	7.419047446	7.710045672
0	1	24	7.708460871	7.713053181
0	1	24	6.726274173	7.778408637
0	1	24	7.61826071	7.859376197
0	1	24	6.988099491	7.896123734
0	1	24	7.870088977	7.897313146
0	1	24	6.177223203	7.898912679
0	1	24	6.526206115	7.917019917
0	1	24	6.468384748	7.918525931
0	1	24	7.487641701	7.922420575
0	1	24	6.716072141	7.934254462
0	1	24	7.916150611	7.937531249
0	1	24	7.844435432	7.949246123
0	1	24	8.006683224	8.023347
0	1	24	8.016875202	8.023447386
0	1	24	8.014896381	8.043831984
0	1	24	7.945655181	8.055541183
0	1	24	8.038483455	8.078083337
0	1	24	7.334220357	8.101018805
0	1	24	7.760824827	8.129026397
0	1	24	6.486130588	8.164379573
0	1	24	8.099283873	8.210193179
0	1	24	8.212969165	8.214437043
0	1	24	8.00638528	8.219459537
0	1	24	6.628064008	8.260986
0	1	24	7.878552611	8.35423633
0	1	24	8.207042403	8.364357608
0	1	24	8.110440509	8.387620261
0	1	24	8.386828855	8.420549232
0	1	24	8.247473992	8.449352613
0	1	24	6.367538182	8.454387573
0	1	24	8.031676911	8.462276811
0	1	24	8.250564132	8.469630064
0	1	24	8.341551414	8.523050678
0	1	24	7.650222627	8.533707471
0	1	24	8.446564938	8.534025427
0	1	24	8.087681497	8.540256269
0	1	24	6.234022818	8.550156461
0	1	24	7.889125189	8.561476566
0	1	24	8.510033049	8.566938761
0	1	24	8.39790904	8.589358506
0	1	24	8.488083073	8.644271404
0	1	24	8.438413254	8.706383657
0	1	24	8.554678618	8.72672487
0	1	24	8.532989292	8.744838382
0	1	24	8.0807097	8.75956406
0	1	24	8.61789854	8.762745121
0	1	24	8.133246338	8.773055049
0	1	24	8.743833613	8.791875846
0	1	24	8.798551358	8.801798943
0	1	24	8.266311526	8.808066249
0	1	24	8.413562919	8.82564276
0	1	24	7.764080837	8.826512652
0	1	24	8.15582997	8.839214142
0	1	24	7.973999404	8.843415766
0	1	24	8.787257052	8.84833905
0	1	24	8.659672006	8.870322762
0	1	24	8.507990377	8.874746346
0	1	24	8.26536805	8.878652328
0	1	24	6.799631405	8.908193662
0	1	24	8.30608092	8.910814381
0	1	24	8.900880308	8.911688125
0	1	24	8.910875897	8.918416955
0	1	24	8.904940328	8.932168665
0	1	24	8.39529054	8.952046706
0	1	24	9.011417383	9.031000969
0	1	24	8.003128966	9.066027488
0	1	24	9.044764743	9.084973117
0	1	24	8.005841633	9.091554749
0	1	24	9.095781027	9.104831555
0	1	24	8.778909329	9.131587978
0	1	24	9.113128236	9.147280614
0	1	24	9.176631681	9.178222579
0	1	24	7.282906185	9.212443157
0	1	24	9.254399629	9.255343062
0	1	24	9.253884279	9.258773215
0	1	24	9.208064957	9.265878989
0	1	24	8.800960175	9.335660854
0	1	24	7.361865151	9.372588609
0	1	24	9.387394234	9.405431063
0	1	24	8.771781817	9.430823621
0	1	24	9.104779638	9.458029186
0	1	24	8.616097144	9.473750285
0	1	24	8.509616501	9.530463834
0	1	24	9.532329372	9.539445363
0	1	24	9.540140683	9.540221676
0	1	24	9.386436837	9.545334205
0	1	24	9.482967046	9.548516
0	1	24	8.408149678	9.58625004
0	1	24	7.418313572	9.594872738
0	1	24	8.873251095	9.619500071
0	1	24	8.072219289	9.686984642
0	1	24	8.065096667	9.710943028
0	1	24	9.199824251	9.715986075
0	1	24	9.770155999	9.770505444
0	1	24	8.599439575	9.813724915
0	1	24	9.75206514	9.884438667
0	1	24	6.6374258	9.886490702
0	1	24	9.357315547	9.890684427
0	1	24	9.580798975	9.92100781
0	1	24	9.330016787	9.926128598
0	1	24	6.842589952	9.966348541
0	1	24	9.431044083	9.979269198
0	1	24	9.918603531	9.984494652
0	1	24	9.66010876	10.00395744
0	1	24	8.810837716	10.01441172
0	1	24	8.821874985	10.04685845
0	1	24	9.816931101	10.07321508
0	1	24	10.01391137	10.10691276
0	1	24	9.535004064	10.16296293
0	1	24	9.580299212	10.16738852
0	1	24	9.890658889	10.17702849
0	1	24	10.09319728	10.19052942
0	1	24	9.54492496	10.19742974
0	1	24	10.2160235	10.23980573
0	1	24	10.07787489	10.24086719
0	1	24	10.28635423	10.28954329
0	1	24	10.12196504	10.33066356
0	1	24	9.866807146	10.33793587
0	1	24	10.33265392	10.37464792
0	1	24	10.19748073	10.3843311
0	1	24	10.04195688	10.38802644
0	1	24	10.32205494	10.38811374
0	1	24	8.460858482	10.39812411
0	1	24	9.823844996	10.49045578
0	1	24	7.511700207	10.50137574
0	1	24	9.036388562	10.51660174
0	1	24	10.55835603	10.56120404
0	1	24	10.29468759	10.56988697
0	1	24	10.25072646	10.5852148
0	1	24	10.06319344	10.59289358
0	1	24	10.12402934	10.6353702
0	1	24	9.993910859	10.63728904
0	1	24	9.421453073	10.67915107
0	1	24	10.66486508	10.68108168
0	1	24	10.29476116	10.69245185
0	1	24	9.403816047	10.69814668
0	1	24	10.62843875	10.70559922
0	1	24	10.62019351	10.80677898
0	1	24	10.77335744	10.83096059
0	1	24	9.898969706	10.84448896
0	1	24	8.733078638	10.94638917
0	1	24	10.77360391	10.95224372
0	1	24	10.85239671	10.95838715
0	1	24	10.70064419	11.04751052
0	1	24	10.20416898	11.0897574
0	1	24	9.825625794	11.12897328
0	1	24	11.05957672	11.14966812
0	1	24	9.932562308	11.15345041
0	1	24	11.13803111	11.17930566
0	1	24	10.74366532	11.1923434
0	1	24	11.06339208	11.24454767
0	1	24	11.2634811	11.27295922
0	1	24	11.22157628	11.2814898
0	1	24	11.44003655	11.44680166
0	1	24	11.20772977	11.45487837
0	1	24	11.52671576	11.5279275
0	1	24	10.39937277	11.56329552
0	1	24	11.45943573	11.60045408
0	1	24	11.74593483	11.7459742
0	1	24	11.7301052	11.78605904
0	1	24	10.47711426	11.83944032
0	1	24	10.28937678	11.84215731
0	1	24	6.280170081	11.85950165
0	1	24	11.88356538	11.88363388
0	1	24	11.65418423	11.93931853
0	1	24	9.066163811	11.99525528
0	1	24	11.10587178	12.0001663
0	1	24	11.97172411	12.01580052
0	1	24	11.94452594	12.06370961
0	1	24	11.05224702	12.09239123
0	1	24	11.43699319	12.10406736
0	1	24	11.25437106	12.13019108
0	1	24	11.90176174	12.13671466
0	1	24	10.8142047	12.21093657
0	1	24	12.10347604	12.23648573
0	1	24	9.354290152	12.23827447
0	1	24	9.886988735	12.27728436
0	1	24	8.569627719	12.29872785
0	1	24	10.9986177	12.29924152
0	1	24	10.31265757	12.30011918
0	1	24	12.23422325	12.38607481
0	1	24	12.37498632	12.38971411
0	1	24	12.3854116	12.445785
0	1	24	11.91678952	12.45473325
0	1	24	12.39729907	12.4641132
0	1	24	12.17158831	12.60194565
0	1	24	11.91805397	12.60652171
0	1	24	10.69830907	12.65770393
0	1	24	8.692317326	12.69004717
0	1	24	12.48320305	12.76634662
0	1	24	12.51270519	12.76775918
0	1	24	12.28164804	12.87708717
0	1	24	12.94302996	12.94304217
0	1	24	10.11784227	12.99101336
0	1	24	9.516113873	12.99881933
0	1	24	12.40184737	13.00728458
0	1	24	13.02811883	13.02918958
0	1	24	12.87805308	13.05609954
0	1	24	12.95869149	13.06130699
0	1	24	9.696538171	13.15184815
0	1	24	11.20874928	13.19342712
0	1	24	13.0822338	13.24720222
0	1	24	12.73221435	13.26305345
0	1	24	12.07862811	13.27484642
0	1	24	9.517689228	13.28827293
0	1	24	9.691273304	13.40124895
0	1	24	13.23196358	13.44541569
0	1	24	13.54316774	13.54618742
0	1	24	9.679209291	13.61071708
0	1	24	12.02367142	13.6738151
0	1	24	11.39691963	13.69497265
0	1	24	13.14352697	13.7080295
0	1	24	13.68256235	13.75975417
0	1	24	12.28919617	13.83785473
0	1	24	13.8540989	13.94630537
0	1	24	13.91387323	13.9837598
0	1	24	8.344070125	13.99122163
0	1	24	10.90630461	13.99785804
0	1	24	14.10204896	14.11778835
0	1	24	14.19957628	14.21119481
0	1	24	14.53515586	14.53575645
0	1	24	10.56471089	14.72427379
0	1	24	14.69545716	14.75155951
0	1	24	14.73074408	14.85511762
0	1	24	13.95360728	15.06011129
0	1	24	15.12848059	15.14442976
0	1	24	15.06281881	15.14931716
0	1	24	8.095776244	15.252924
0	1	24	15.31244289	15.33139057
0	1	24	11.97605294	15.35835188
0	1	24	14.32412598	15.51474448
0	1	24	14.29469836	15.52051633
0	1	24	14.32678632	15.55318818
0	1	24	15.41168089	15.58610823
0	1	24	15.59196987	15.59877652
0	1	24	12.25801188	15.6915469
0	1	24	15.7718102	15.77409849
0	1	24	11.30415853	15.78916088
0	1	24	15.82062929	15.85340689
0	1	24	11.98425618	15.97984857
0	1	24	15.19514518	16.10379748
0	1	24	12.69981978	16.33444166
0	1	24	16.39914425	16.40214583
0	1	24	16.3923524	16.43515426
0	1	24	13.33115675	16.46000735
0	1	24	14.31980528	16.67094023
0	1	24	16.77601326	16.78463817
0	1	24	16.75460791	16.82580507
0	1	24	16.81134969	16.8345867
0	1	24	16.81325463	16.83603751
0	1	24	14.78650318	16.84013025
0	1	24	16.37184272	16.86556719
0	1	24	11.15697742	16.92312085
0	1	24	16.51964268	16.95497944
0	1	24	16.27787217	17.08070854
0	1	24	11.63164237	17.16417486
0	1	24	10.22126021	17.17928717
0	1	24	16.58447036	17.22646267
0	1	24	15.80169232	17.26949927
0	1	24	16.71066656	17.5000374
0	1	24	17.51849209	17.89304906
0	1	24	15.6777968	17.97789461
0	1	24	18.10214587	18.11852091
0	1	24	15.08836931	18.13425286
0	1	24	10.68347445	18.28321276
0	1	24	18.32616736	18.35209994
0	1	24	18.3647021	18.36608742
0	1	24	18.39819576	18.40591542
0	1	24	12.74159176	18.44649731
0	1	24	18.39354249	18.46624618
0	1	24	17.49658242	18.50621249
0	1	24	18.08871193	18.62824053
0	1	24	14.44830984	18.72545677
0	1	24	12.13804293	18.7544494
0	1	24	18.60823629	18.82380912
0	1	24	17.16101583	19.18735931
0	1	24	19.18782263	19.19034515
0	1	24	19.21046164	19.31026831
0	1	24	18.28659102	19.43686961
0	1	24	17.30471839	19.4560338
0	1	24	15.18056364	19.58728145
0	1	24	19.84498992	19.85419025
0	1	24	19.89432646	19.91418296
0	1	24	19.99736195	19.99839581
0	1	24	19.77715456	20.15170804
0	1	24	18.84260636	20.20283842
0	1	24	20.23621344	20.37251781
0	1	24	20.49159684	20.53917253
0	1	24	20.02219075	20.65305999
0	1	24	20.58999287	20.81531718
0	1	24	14.48584664	21.05329827
0	1	24	21.06601235	21.62866204
0	1	24	19.19366463	21.93156111
0	1	24	22.0117709	22.05347984
0	1	24	14.11470266	22.16964216
0	1	24	21.99700955	22.22368218
0	1	24	15.05053281	22.38569684
0	1	24	20.86792529	22.52553293
0	1	24	22.14590166	22.56869859
0	1	24	15.14787464	22.61090831
0	1	24	23.32265201	23.44027816
0	1	24	23.75360303	23.75807817
0	1	24	23.89839039	24.08818771
0	1	24	23.79758139	24.35358086
0	1	24	25.53577712	25.57546745
0	1	24	25.15583497	25.70654714
0	1	24	19.69671836	25.89468898
0	1	24	17.48189212	25.92837342
0	1	24	27.10976168	27.17562647
0	1	24	17.18941041	27.31696208
0	1	24	26.06583673	27.89871644
0	1	24	27.56455117	28.34744749
0	1	24	19.89126487	28.5497073
0	1	24	29.24119394	29.64811515
0	1	24	17.76577835	30.26819524
0	1	24	30.3434274	33.18851987
0	1	40	4.417615307	4.581952334
0	1	40	4.980141815	5.077508565
0	1	40	4.630882988	5.115398248
0	1	40	4.705979096	5.166339296
0	1	40	5.275710853	5.561790107
0	1	40	5.44365291	5.678297129
0	1	40	5.678982149	5.685708291
0	1	40	4.609935412	5.726073006
0	1	40	5.694967274	5.844307526
0	1	40	5.801054753	5.877646953
0	1	40	5.704776003	5.896918725
0	1	40	5.769780325	5.92872907
0	1	40	5.344375291	6.01528659
0	1	40	5.669489505	6.166376632
0	1	40	6.046437153	6.239450682
0	1	40	4.936560265	6.277077299
0	1	40	6.08411941	6.391471099
0	1	40	6.093162767	6.399339531
0	1	40	5.625634742	6.440022853
0	1	40	6.331312028	6.462473963
0	1	40	5.820456726	6.503596819
0	1	40	6.516442473	6.519258059
0	1	40	6.488253636	6.685376739
0	1	40	6.533140612	6.738823673
0	1	40	6.447246428	6.746218397
0	1	40	6.025515123	6.86414535
0	1	40	6.712255396	6.883654842
0	1	40	6.873845576	6.896409325
0	1	40	6.924543396	6.924558173
0	1	40	7.040357324	7.053249966
0	1	40	6.61730982	7.067017769
0	1	40	6.999861891	7.187588547
0	1	40	7.114156204	7.258549423
0	1	40	6.894124255	7.302124948
0	1	40	7.078497298	7.368923482
0	1	40	6.493231707	7.396349534
0	1	40	6.748056035	7.396704868
0	1	40	7.08632664	7.404375681
0	1	40	7.082500494	7.40633882
0	1	40	7.339612268	7.433698574
0	1	40	7.032950252	7.435600391
0	1	40	7.450021963	7.459813384
0	1	40	7.110335892	7.486089887
0	1	40	7.499069942	7.505086971
0	1	40	7.514093691	7.527234886
0	1	40	6.715429286	7.600975012
0	1	40	7.613941161	7.641444674
0	1	40	7.221366353	7.645526784
0	1	40	6.919886198	7.646704863
0	1	40	7.692807306	7.697909726
0	1	40	6.746782215	7.721986003
0	1	40	7.735768255	7.790309975
0	1	40	7.402476106	7.838301329
0	1	40	7.799352169	7.91639825
0	1	40	7.396628844	7.924588417
0	1	40	7.427408768	7.927441596
0	1	40	7.830824031	7.969350268
0	1	40	7.910672569	7.984088804
0	1	40	7.592696573	8.033320976
0	1	40	8.057572836	8.057587234
0	1	40	8.046005236	8.060028692
0	1	40	8.071293639	8.119182139
0	1	40	6.900150161	8.131287838
0	1	40	7.997228582	8.265492023
0	1	40	8.286120398	8.310958069
0	1	40	6.648626418	8.336094681
0	1	40	8.351212083	8.359245912
0	1	40	7.992386033	8.361866298
0	1	40	7.567385612	8.40050357
0	1	40	8.252827303	8.440295585
0	1	40	7.393136953	8.506040203
0	1	40	7.896300732	8.5599892
0	1	40	8.428502907	8.677365776
0	1	40	6.512140988	8.700635285
0	1	40	7.64140985	8.713413587
0	1	40	7.786913525	8.733050013
0	1	40	8.637641345	8.846777538
0	1	40	8.266557642	8.924169502
0	1	40	8.767680765	8.981404398
0	1	40	8.381160898	9.012065324
0	1	40	9.118145535	9.139658288
0	1	40	8.962962485	9.160409061
0	1	40	8.414992231	9.239239892
0	1	40	8.206556677	9.25246711
0	1	40	9.220236548	9.265353327
0	1	40	9.05967022	9.393945634
0	1	40	7.515014987	9.43907118
0	1	40	8.926603413	9.48963857
0	1	40	8.959468874	9.49231469
0	1	40	9.24883617	9.530333732
0	1	40	9.541541097	9.543946187
0	1	40	8.99603125	9.622641115
0	1	40	9.610506607	9.640278224
0	1	40	8.471385483	9.793381216
0	1	40	9.836668796	9.867348039
0	1	40	9.304002539	9.884292315
0	1	40	9.502524138	10.11000049
0	1	40	9.200820412	10.12681779
0	1	40	9.719025787	10.18707672
0	1	40	9.57519928	10.18988663
0	1	40	7.521502011	10.345211
0	1	40	10.37141384	10.44936718
0	1	40	10.52847729	10.56149638
0	1	40	10.51401717	10.59754906
0	1	40	10.31684594	10.63132518
0	1	40	9.537465714	10.7739801
0	1	40	10.80693391	10.82744473
0	1	40	9.968032429	10.91193585
0	1	40	10.90768162	10.91762818
0	1	40	10.81100302	10.92955805
0	1	40	8.104892381	10.95594047
0	1	40	8.211690752	10.9742281
0	1	40	10.98729469	10.98797164
0	1	40	8.320283424	11.05498847
0	1	40	8.497722886	11.18550507
0	1	40	11.02281464	11.20126304
0	1	40	11.04556997	11.23322825
0	1	40	11.25930034	11.28102544
0	1	40	11.18963561	11.2821492
0	1	40	9.43026703	11.30480709
0	1	40	11.15154685	11.31302895
0	1	40	11.19623974	11.31874937
0	1	40	11.35229938	11.44716234
0	1	40	8.355825423	11.53091536
0	1	40	10.80430073	11.5496433
0	1	40	11.1340332	11.57022199
0	1	40	10.94455322	11.65447373
0	1	40	11.69395778	11.70741289
0	1	40	11.46144354	11.78609254
0	1	40	11.65785449	11.90046532
0	1	40	11.37407215	11.94076858
0	1	40	9.183988594	11.96990517
0	1	40	12.04139637	12.04758377
0	1	40	11.3824783	12.19231893
0	1	40	10.75662485	12.22223381
0	1	40	12.12868984	12.2890684
0	1	40	12.13076051	12.3198725
0	1	40	12.23023893	12.34742828
0	1	40	12.29935072	12.35146951
0	1	40	11.87194213	12.36412104
0	1	40	11.95242324	12.40033673
0	1	40	12.28873282	12.41568478
0	1	40	9.27780498	12.45036808
0	1	40	12.44857602	12.48834918
0	1	40	11.99117176	12.52639165
0	1	40	12.42361906	12.62357596
0	1	40	11.61858973	12.74444572
0	1	40	9.761031823	12.77920819
0	1	40	12.40373372	12.79779695
0	1	40	12.71032062	12.8199313
0	1	40	12.08122165	12.82711847
0	1	40	10.8763028	12.8521395
0	1	40	12.65293519	13.45314607
0	1	40	13.61554759	13.6409988
0	1	40	13.68868191	13.6901917
0	1	40	13.53777224	13.69247343
0	1	40	12.24558505	13.80686436
0	1	40	12.41672655	13.85733168
0	1	40	13.78170484	14.06025931
0	1	40	14.05443497	14.09047361
0	1	40	10.21211775	14.23384694
0	1	40	14.1336714	14.23763012
0	1	40	14.23564541	14.24637751
0	1	40	14.21633044	14.2616228
0	1	40	12.82771034	14.37156305
0	1	40	14.12292351	14.44910569
0	1	40	14.15781132	14.50365142
0	1	40	14.15008736	14.59367421
0	1	40	14.66954096	14.68141539
0	1	40	12.09402075	14.72917825
0	1	40	14.25904241	14.92506976
0	1	40	14.18313114	15.17537031
0	1	40	14.42652152	15.18719864
0	1	40	13.7748643	15.45067566
0	1	40	15.09684541	15.5972088
0	1	40	11.79499844	15.69223995
0	1	40	8.591427588	15.84465661
0	1	40	15.56800167	15.86728781
0	1	40	15.92521651	15.92559785
0	1	40	15.65104086	15.97453815
0	1	40	15.54254777	15.98424997
0	1	40	15.94431463	16.04140093
0	1	40	14.85501818	16.24274306
0	1	40	13.91561757	16.24294293
0	1	40	16.41532028	16.44155826
0	1	40	16.53323408	16.56106424
0	1	40	15.81054971	16.73843317
0	1	40	14.96734713	16.80682086
0	1	40	17.04281668	17.04360942
0	1	40	16.7971937	17.16516971
0	1	40	17.45349686	17.49361795
0	1	40	17.16093146	17.5816844
0	1	40	17.3217323	17.58767168
0	1	40	14.08151514	17.64083569
0	1	40	16.74518152	17.69065711
0	1	40	17.65747107	17.79072376
0	1	40	16.80835356	17.85982452
0	1	40	11.12358433	17.91304856
0	1	40	17.72700111	17.92803608
0	1	40	15.48947262	17.99690827
0	1	40	17.79416248	18.2271868
0	1	40	18.1393708	18.35005875
0	1	40	18.4125041	18.4348685
0	1	40	18.3128367	18.53710874
0	1	40	18.5445103	18.5492269
0	1	40	18.99948473	19.24303743
0	1	40	18.96022158	19.27157323
0	1	40	19.25228924	19.37661053
0	1	40	16.17057161	19.37993878
0	1	40	19.38682317	19.38901496
0	1	40	19.16009633	19.43357575
0	1	40	19.6151514	19.6374467
0	1	40	19.31603462	19.78053713
0	1	40	19.78051836	19.84308364
0	1	40	8.503240794	19.90049431
0	1	40	17.55956111	19.96124507
0	1	40	20.40084128	20.40225174
0	1	40	19.60369174	20.45512115
0	1	40	18.95212276	20.74768358
0	1	40	20.51164999	20.76086968
0	1	40	17.46872987	20.9334945
0	1	40	15.96255551	20.96554816
0	1	40	21.22868725	21.66398131
0	1	40	15.94552596	21.73658088
0	1	40	22.18342238	22.20237654
0	1	40	18.96781129	22.26578508
0	1	40	22.26672624	22.26676448
0	1	40	14.13433355	22.40589931
0	1	40	22.36138849	22.71485991
0	1	40	19.55955946	23.13315742
0	1	40	18.22428798	23.23764522
0	1	40	13.8521741	23.48819137
0	1	40	23.85697677	23.91953147
0	1	40	23.70007859	24.43735195
0	1	40	26.01297184	26.04244072
0	1	40	19.0885811	26.44855262
0	1	40	18.50991122	26.47454948
0	1	40	12.82300796	26.66578136
0	1	40	26.71867177	26.92965422
0	1	40	27.39972502	27.68317676
0	1	40	27.04964786	27.77186164
0	1	40	21.53142471	28.04525486
0	1	40	16.55593714	28.51771876
0	1	40	21.66214326	29.55384425
0	1	40	30.04003214	30.04522805
0	1	40	29.86218522	30.07570652
0	1	40	17.94196958	30.16366358
0	1	40	20.08595682	30.44622051
0	1	40	30.45777144	30.78206681
0	1	40	30.32264168	31.2323632
0	1	40	39.42638467	40.8101522
0	1	40	42.16614875	42.25572157
0	1	40	33.31033085	44.81139267
0	1	40	47.39790535	47.40215536
0	1	40	42.80412069	49.73619993
0	2	24	3.977513042	4.223806076
0	2	24	4.468151407	5.022164438
0	2	24	5.028139044	5.064392847
0	2	24	4.702543195	5.064818855
0	2	24	5.043393327	5.096732342
0	2	24	4.821665298	5.129804837
0	2	24	5.12617706	5.380787844
0	2	24	4.783825509	5.384204023
0	2	24	5.260229011	5.385808238
0	2	24	4.725011799	5.417056313
0	2	24	5.4206596	5.438414634
0	2	24	5.147432855	5.451721482
0	2	24	4.942920847	5.499914113
0	2	24	5.132315973	5.558317183
0	2	24	5.321744545	5.623553078
0	2	24	4.973183714	5.658935639
0	2	24	5.639942597	5.665372677
0	2	24	5.571910669	5.681083556
0	2	24	5.56034284	5.712483087
0	2	24	5.761062836	5.772691027
0	2	24	5.821483423	5.87011258
0	2	24	5.599453947	5.907220413
0	2	24	5.918605326	5.935439468
0	2	24	5.814728627	5.939461244
0	2	24	5.565087825	5.944338956
0	2	24	5.903398026	5.955455021
0	2	24	5.338973544	5.9583074
0	2	24	5.905515134	5.973842738
0	2	24	5.326082636	6.054739795
0	2	24	5.50845044	6.062632679
0	2	24	5.950812991	6.063854172
0	2	24	5.740554764	6.116622798
0	2	24	5.878639341	6.148367115
0	2	24	5.403271255	6.194844031
0	2	24	6.172251716	6.198409012
0	2	24	6.183702148	6.228965721
0	2	24	5.418109472	6.254151971
0	2	24	6.18971425	6.273392063
0	2	24	6.296263535	6.299006085
0	2	24	6.391932141	6.460820269
0	2	24	5.769046108	6.478280235
0	2	24	6.122190233	6.48051286
0	2	24	6.27032226	6.487428082
0	2	24	6.368620298	6.490165414
0	2	24	6.288314659	6.514165432
0	2	24	6.511134252	6.52706482
0	2	24	6.494560224	6.541916479
0	2	24	5.594884829	6.576504573
0	2	24	6.341663287	6.609827572
0	2	24	6.243279627	6.640746447
0	2	24	6.260399748	6.641117487
0	2	24	6.352392463	6.647820101
0	2	24	6.447119221	6.654846551
0	2	24	6.351166192	6.700413995
0	2	24	6.402608238	6.709180964
0	2	24	6.585912921	6.709512001
0	2	24	6.615600823	6.710356176
0	2	24	6.789477484	6.804074289
0	2	24	6.482373736	6.807530898
0	2	24	6.545219725	6.817634136
0	2	24	6.737727603	6.828365839
0	2	24	6.662113948	6.845316863
0	2	24	6.748558828	6.871520335
0	2	24	6.873349711	6.887874407
0	2	24	6.818787649	6.893113025
0	2	24	6.871054377	6.894565062
0	2	24	5.864640761	6.895609165
0	2	24	6.905085083	6.922756868
0	2	24	6.317980413	6.936080904
0	2	24	6.973960227	6.974109138
0	2	24	6.240794521	6.975527563
0	2	24	6.020421289	7.023189629
0	2	24	6.990268897	7.028966583
0	2	24	6.838651366	7.034784988
0	2	24	6.721817481	7.045524558
0	2	24	6.90756131	7.046958888
0	2	24	6.82468655	7.04837872
0	2	24	6.819181641	7.051364089
0	2	24	6.63593166	7.060577922
0	2	24	5.548022035	7.066558278
0	2	24	6.718200243	7.073601621
0	2	24	6.362128044	7.07796487
0	2	24	7.045751202	7.084306142
0	2	24	7.083182936	7.085331052
0	2	24	7.030934308	7.102365362
0	2	24	7.034371418	7.132152979
0	2	24	6.900778018	7.214057679
0	2	24	6.681114765	7.221881392
0	2	24	7.025051459	7.226144689
0	2	24	6.95831217	7.360600248
0	2	24	7.238734178	7.366081842
0	2	24	6.803822179	7.367746091
0	2	24	7.272382863	7.370301941
0	2	24	7.210847384	7.413711479
0	2	24	7.364122792	7.431780801
0	2	24	6.325255805	7.432923048
0	2	24	6.791477693	7.434061281
0	2	24	7.336342089	7.434145316
0	2	24	7.336656527	7.439611609
0	2	24	7.332276931	7.448822091
0	2	24	7.280126733	7.456673989
0	2	24	5.642669758	7.482202983
0	2	24	7.405566572	7.483129317
0	2	24	7.13538445	7.52161794
0	2	24	6.346115052	7.543731219
0	2	24	6.894035701	7.548938729
0	2	24	7.575106022	7.577359564
0	2	24	7.428623779	7.583089186
0	2	24	7.596760494	7.596823863
0	2	24	7.586649475	7.598711451
0	2	24	6.251070568	7.60247735
0	2	24	7.386386887	7.602789761
0	2	24	7.406236916	7.607630854
0	2	24	7.520569343	7.633366974
0	2	24	7.074459555	7.671377694
0	2	24	7.502000017	7.684717432
0	2	24	7.746039666	7.746039826
0	2	24	7.689330351	7.762558395
0	2	24	7.571022603	7.794038783
0	2	24	7.002625383	7.799672836
0	2	24	6.887058334	7.800616764
0	2	24	7.086501676	7.81181782
0	2	24	7.751274492	7.816320006
0	2	24	6.325785011	7.847370122
0	2	24	7.774712294	7.85771622
0	2	24	7.817608138	7.862775277
0	2	24	7.731670744	7.863581523
0	2	24	7.79806258	7.886077909
0	2	24	7.484470005	7.899029859
0	2	24	7.57331851	7.902774027
0	2	24	7.468845694	7.907575819
0	2	24	7.295504318	7.916645348
0	2	24	7.703307634	7.926131063
0	2	24	7.495468765	7.930528585
0	2	24	7.950102389	8.049621526
0	2	24	7.874817141	8.152938739
0	2	24	8.137073138	8.154297439
0	2	24	8.110337	8.166527372
0	2	24	8.1397349	8.181532816
0	2	24	7.997022149	8.220818495
0	2	24	8.156389428	8.221767436
0	2	24	7.462918363	8.262194895
0	2	24	8.091712952	8.271572613
0	2	24	8.099822375	8.313552711
0	2	24	8.329078355	8.344710715
0	2	24	7.714788818	8.347101952
0	2	24	8.243842824	8.356767744
0	2	24	8.281737212	8.369642655
0	2	24	8.218278485	8.376865039
0	2	24	7.516414571	8.386693235
0	2	24	7.980348927	8.402153267
0	2	24	8.423532825	8.429845681
0	2	24	7.83558487	8.451679765
0	2	24	8.443002576	8.463683579
0	2	24	8.467240519	8.479517379
0	2	24	8.29277024	8.500036089
0	2	24	8.556098717	8.563460098
0	2	24	7.759155431	8.57296638
0	2	24	7.6229034	8.583854972
0	2	24	8.518352907	8.58716306
0	2	24	8.125029923	8.667279413
0	2	24	8.514077886	8.676639418
0	2	24	8.282036585	8.72164247
0	2	24	8.692620678	8.750389836
0	2	24	8.054443029	8.777642427
0	2	24	8.781019033	8.781535787
0	2	24	8.26103338	8.794959369
0	2	24	8.683667442	8.796952363
0	2	24	8.022889286	8.809780683
0	2	24	8.603878341	8.814541078
0	2	24	8.473145003	8.828491715
0	2	24	8.835267964	8.83543454
0	2	24	8.689823042	8.870488542
0	2	24	8.798743504	8.875836323
0	2	24	8.839404957	8.877545365
0	2	24	8.393967149	8.916976241
0	2	24	7.852578446	8.962408442
0	2	24	5.988564185	8.965160217
0	2	24	8.590531721	8.997242095
0	2	24	8.530413721	9.022775246
0	2	24	9.005203176	9.037695474
0	2	24	8.065293005	9.064317939
0	2	24	7.628000557	9.122953618
0	2	24	8.965726421	9.127571389
0	2	24	9.04044656	9.132946606
0	2	24	8.507231042	9.136169627
0	2	24	6.87808638	9.140450863
0	2	24	6.985024445	9.17827012
0	2	24	8.421321704	9.184036097
0	2	24	9.168256118	9.209358166
0	2	24	8.876394383	9.240826096
0	2	24	9.202203608	9.249519388
0	2	24	8.769162132	9.255893402
0	2	24	9.155026871	9.263685047
0	2	24	9.087529216	9.265306147
0	2	24	9.281297377	9.281331158
0	2	24	7.489853019	9.33050993
0	2	24	9.168243684	9.366255163
0	2	24	6.24331082	9.388243202
0	2	24	7.658595253	9.430405576
0	2	24	9.317781764	9.430436546
0	2	24	9.436078966	9.436082612
0	2	24	9.225504756	9.464589209
0	2	24	9.004009996	9.471285059
0	2	24	8.76237368	9.495033544
0	2	24	9.362300425	9.504370794
0	2	24	8.804830776	9.636013253
0	2	24	8.869621243	9.643695026
0	2	24	9.189427757	9.647731086
0	2	24	9.567913579	9.660877844
0	2	24	9.224641524	9.710786834
0	2	24	8.7309739	9.711019241
0	2	24	9.612537607	9.759356507
0	2	24	9.583723833	9.76124235
0	2	24	9.507141539	9.771204002
0	2	24	9.627278795	9.7859608
0	2	24	8.002588722	9.834167392
0	2	24	9.693751609	9.841247505
0	2	24	9.803164196	9.857604256
0	2	24	9.779629083	9.866617311
0	2	24	9.089397257	9.881057281
0	2	24	9.547056091	9.884853592
0	2	24	9.789671509	9.916104857
0	2	24	9.03175001	9.921746232
0	2	24	9.843080209	9.943847876
0	2	24	8.546249601	10.00982446
0	2	24	10.01879646	10.02230189
0	2	24	8.49944357	10.03258928
0	2	24	9.556849062	10.05517412
0	2	24	9.799559174	10.08222971
0	2	24	9.712892798	10.14676691
0	2	24	9.940147698	10.19102689
0	2	24	8.80238293	10.22549034
0	2	24	9.492900189	10.26297169
0	2	24	10.32222172	10.32635313
0	2	24	10.36400562	10.39447596
0	2	24	10.34640209	10.42868689
0	2	24	8.65107174	10.4663964
0	2	24	9.609582821	10.47964511
0	2	24	10.40345243	10.48308778
0	2	24	10.27354644	10.62644019
0	2	24	10.6606394	10.66722173
0	2	24	10.66998318	10.67037121
0	2	24	10.61944166	10.67581649
0	2	24	9.808073779	10.68208499
0	2	24	10.67176767	10.75866513
0	2	24	10.40335679	10.77764263
0	2	24	10.80149857	10.88900842
0	2	24	9.452826482	10.91478186
0	2	24	10.98478863	10.99241405
0	2	24	10.73108192	11.00001085
0	2	24	10.93432413	11.00694247
0	2	24	10.8979026	11.0375334
0	2	24	10.750586	11.09141104
0	2	24	10.74409652	11.09753368
0	2	24	8.66210927	11.10307439
0	2	24	10.8500015	11.12966165
0	2	24	10.8139499	11.18213055
0	2	24	11.15993778	11.21710489
0	2	24	10.59843277	11.22619766
0	2	24	11.15266878	11.2868724
0	2	24	7.245146807	11.30811653
0	2	24	10.84791466	11.37029165
0	2	24	11.21572059	11.37689355
0	2	24	7.894357558	11.40603329
0	2	24	11.37643235	11.43039769
0	2	24	8.544135898	11.49629297
0	2	24	9.227371091	11.50371815
0	2	24	11.17378085	11.57771481
0	2	24	10.13925718	11.58105591
0	2	24	10.32831391	11.58740648
0	2	24	11.49786246	11.60702605
0	2	24	11.63015961	11.6314688
0	2	24	11.57333644	11.63286156
0	2	24	10.51368024	11.67142217
0	2	24	11.65825099	11.70398278
0	2	24	11.44987276	11.76167948
0	2	24	11.76446933	11.76446946
0	2	24	11.21563642	11.76809312
0	2	24	11.55017965	11.78365597
0	2	24	11.460637	11.85778523
0	2	24	11.86732747	11.8676329
0	2	24	10.65083397	11.96255061
0	2	24	10.1036979	11.97548678
0	2	24	7.272233581	11.98905766
0	2	24	11.40904836	12.09196172
0	2	24	12.03314926	12.09610899
0	2	24	9.085367535	12.09989799
0	2	24	8.994340721	12.10051657
0	2	24	10.18281582	12.11416694
0	2	24	11.88322609	12.23939688
0	2	24	11.8561202	12.25888991
0	2	24	11.9935474	12.44789113
0	2	24	12.19512618	12.61831143
0	2	24	12.53271552	12.64229027
0	2	24	11.70895085	12.77703539
0	2	24	9.497187807	12.89657495
0	2	24	9.519887736	12.93495953
0	2	24	12.9802381	13.01994678
0	2	24	12.9759436	13.02173427
0	2	24	12.94952704	13.10906241
0	2	24	12.8157534	13.23683315
0	2	24	13.07251487	13.2577282
0	2	24	13.12867153	13.30055137
0	2	24	11.76427059	13.30113618
0	2	24	13.43472783	13.48132334
0	2	24	13.52694216	13.55362705
0	2	24	7.463276174	13.56085159
0	2	24	12.54645911	13.6531595
0	2	24	13.07269668	13.74090681
0	2	24	13.3920959	13.812172
0	2	24	13.78922081	13.87282669
0	2	24	11.81863042	13.88965433
0	2	24	13.88525636	14.01298761
0	2	24	13.63777625	14.03923153
0	2	24	12.49675179	14.0440665
0	2	24	14.0291503	14.14846191
0	2	24	13.96446637	14.15479369
0	2	24	13.23150778	14.20704792
0	2	24	11.89154831	14.21166084
0	2	24	14.22805346	14.23052804
0	2	24	14.13237002	14.23153212
0	2	24	13.37379322	14.26219231
0	2	24	13.67062158	14.37854966
0	2	24	14.00048546	14.39933973
0	2	24	14.41602304	14.42580748
0	2	24	14.32761475	14.45354355
0	2	24	14.44573854	14.46574803
0	2	24	14.5094089	14.52178401
0	2	24	13.12744649	14.5587494
0	2	24	14.36519885	14.63592061
0	2	24	14.34323717	14.7659126
0	2	24	14.71905625	14.7779024
0	2	24	14.70912731	14.84564625
0	2	24	14.63396249	14.86216418
0	2	24	14.83036756	14.90163677
0	2	24	14.80828489	14.96794856
0	2	24	13.696569	15.06618626
0	2	24	14.77344875	15.08606339
0	2	24	15.06478941	15.1662745
0	2	24	15.22970096	15.27464046
0	2	24	14.30683747	15.31863183
0	2	24	14.17882715	15.33538469
0	2	24	11.19252788	15.37327546
0	2	24	15.40356952	15.44132252
0	2	24	15.46761637	15.49286032
0	2	24	14.47830717	15.71223661
0	2	24	14.9664907	15.78148224
0	2	24	15.69943886	15.7860784
0	2	24	15.84026601	15.87403858
0	2	24	15.8998756	15.90009733
0	2	24	12.41506089	15.90779633
0	2	24	14.61721081	15.96167836
0	2	24	10.46052783	15.97554592
0	2	24	8.577912479	16.3929782
0	2	24	14.76779608	16.43130432
0	2	24	15.66530161	16.44420874
0	2	24	12.05038262	16.57118912
0	2	24	11.63658562	16.61231398
0	2	24	16.46386672	16.65621438
0	2	24	12.8309587	16.67690708
0	2	24	16.56864619	16.68654707
0	2	24	16.34450612	16.69882141
0	2	24	16.32980595	16.79089388
0	2	24	9.318361337	16.8686524
0	2	24	16.42952441	17.0843484
0	2	24	15.61122453	17.21394
0	2	24	16.04902246	17.28339478
0	2	24	16.99583011	17.29731752
0	2	24	16.009235	17.29907168
0	2	24	17.39863944	17.44774887
0	2	24	17.52566151	17.7741323
0	2	24	17.63756378	17.79879721
0	2	24	17.64188771	17.84104445
0	2	24	17.38246778	17.93542009
0	2	24	17.81060684	18.05429244
0	2	24	17.76629227	18.08347336
0	2	24	18.30470132	18.39559187
0	2	24	10.16864349	18.45404039
0	2	24	11.89958173	18.46801663
0	2	24	16.64429744	18.5317703
0	2	24	18.33278967	18.8134514
0	2	24	18.98145016	18.98533214
0	2	24	15.9223141	19.13354999
0	2	24	19.41509983	19.41633489
0	2	24	15.38041718	19.42422926
0	2	24	19.4943507	19.72304821
0	2	24	19.68545586	19.77636414
0	2	24	19.81448039	19.81601549
0	2	24	18.40602951	19.84141085
0	2	24	19.20414613	19.84900002
0	2	24	14.38668969	20.1446509
0	2	24	19.9744966	20.17114821
0	2	24	18.87028846	20.19282361
0	2	24	19.95200773	20.24028079
0	2	24	15.82093231	20.3766324
0	2	24	20.10163298	20.53723647
0	2	24	18.62338453	20.77865799
0	2	24	17.67953147	21.07884269
0	2	24	20.71706644	21.12901858
0	2	24	21.1513306	21.21359672
0	2	24	14.38806061	21.21540718
0	2	24	20.7027949	21.3090124
0	2	24	14.34344541	22.29274087
0	2	24	23.02444371	23.028973
0	2	24	13.54291594	23.11598069
0	2	24	22.43255933	23.41779647
0	2	24	23.34915464	23.52330528
0	2	24	9.413233716	24.12078949
0	2	24	24.0412371	24.40695963
0	2	24	23.22458836	25.07659924
0	2	24	25.41384696	25.60439699
0	2	24	24.84898602	25.62555897
0	2	24	25.68146702	26.54626981
0	2	24	26.50535774	26.57871645
0	2	24	26.4871566	26.68452786
0	2	24	20.30168449	27.14093322
0	2	24	26.94816306	27.31659995
0	2	24	27.22644262	27.35780133
0	2	24	27.57882022	27.63796972
0	2	24	27.62037582	27.93513083
0	2	24	11.14134743	28.72898986
0	2	24	27.81020612	28.77113994
0	2	24	14.79183681	29.90434667
0	2	24	21.87205718	29.9096562
0	2	24	29.82754966	31.06899612
0	2	24	31.93142869	32.01618156
0	2	24	32.34544546	32.36052889
0	2	24	33.11606861	33.24301713
0	2	24	25.61503688	33.81432858
0	2	24	39.51636899	39.53943274
0	2	24	18.20304889	39.90869689
0	2	24	40.37230859	40.78607927
0	2	40	3.957268408	4.448764305
0	2	40	4.077061932	4.479907993
0	2	40	4.251592878	4.555998483
0	2	40	4.164939165	4.624931298
0	2	40	4.743437836	4.880636399
0	2	40	5.040590863	5.066822321
0	2	40	4.849935592	5.222870297
0	2	40	5.121013205	5.293933225
[truncated: 6,758 more rows]
