# Supplementary material for: Dual-purpose dynamics emerge from a heterogeneous cell population in Drosophila metamorphosis
Source: PLoS Comput Biol. 2025 Aug 28;21(8):e1013331. doi: 10.1371/journal.pcbi.1013331 (PMC12393715; doi:10.1371/journal.pcbi.1013331)
Supplement: S1 Dataset — The ZIP file contains tab-separated text files of data used for the main plots. (PDF) [file pcbi.1013331.s014.zip › S1_Dataset/Fig2b.txt]

Individual	Time(0=24h,1=40h)	Nearby-number
1	0	6
1	0	5
1	0	6
1	0	6
1	0	9
1	0	3
1	0	5
1	0	14
1	0	1
1	0	2
1	0	1
1	0	4
1	0	6
1	0	6
1	0	6
1	0	5
1	0	6
1	0	5
1	0	5
1	0	4
1	0	9
1	0	7
1	0	9
1	0	8
1	0	3
1	0	6
1	0	7
1	0	14
1	0	8
1	0	9
1	0	7
1	0	5
1	0	5
1	0	11
1	0	11
1	0	8
1	0	15
1	0	15
1	0	1
1	0	11
1	0	2
1	0	4
1	0	4
1	0	3
1	0	12
1	0	7
1	0	7
1	0	4
1	0	9
1	0	8
1	0	10
1	0	3
1	0	11
1	0	2
1	0	10
1	0	7
1	0	7
1	0	9
1	0	4
1	0	8
1	0	8
1	0	11
1	0	5
1	0	9
1	0	11
1	0	8
1	0	10
1	0	9
1	0	10
1	0	6
1	0	10
1	0	12
1	0	12
1	0	11
1	0	12
1	0	11
1	0	15
1	0	13
1	0	10
1	0	5
1	0	11
1	0	4
1	0	4
1	0	5
1	0	6
1	0	4
1	0	7
1	0	7
1	0	2
1	0	3
1	0	7
1	0	10
1	0	6
1	0	13
1	0	16
1	0	11
1	0	11
1	0	15
1	0	11
1	0	14
1	0	14
1	0	14
1	0	6
1	0	10
1	0	15
1	0	15
1	0	8
1	0	15
1	0	11
1	0	11
1	0	16
1	0	14
1	0	14
1	0	14
1	0	15
1	0	8
1	0	15
1	0	11
1	0	13
1	0	14
1	0	15
1	0	2
1	0	6
1	0	7
1	0	12
1	0	12
1	0	12
1	0	10
1	0	7
1	0	4
1	0	11
1	0	5
1	0	14
1	0	11
1	0	8
1	0	9
1	0	12
1	0	6
1	0	13
1	0	12
1	0	13
1	0	16
1	0	12
1	0	8
1	0	13
1	0	11
1	0	11
1	0	15
1	0	15
1	0	8
1	0	11
1	0	7
1	0	9
1	0	6
1	0	7
1	0	4
1	0	13
1	0	4
1	0	7
1	0	8
1	0	10
1	0	13
1	0	13
1	0	2
1	0	4
1	0	2
1	0	3
1	0	3
1	0	2
1	0	9
1	0	10
1	0	11
1	0	15
1	0	18
1	0	15
1	0	17
1	0	2
1	0	5
1	0	5
1	0	7
1	0	6
1	0	12
1	0	11
1	0	10
1	0	7
1	0	2
1	0	3
1	0	7
1	0	5
1	0	4
1	0	5
1	0	5
1	0	6
1	0	6
1	0	3
1	0	3
1	0	5
1	0	4
1	0	10
1	0	14
1	0	10
1	0	8
1	0	13
1	0	14
1	0	12
1	0	16
1	0	17
1	0	16
1	0	11
1	0	10
1	0	16
1	0	11
1	0	14
1	0	8
1	0	11
1	0	16
1	0	10
1	0	10
1	0	18
1	0	16
1	0	13
1	0	7
1	0	6
1	0	12
1	0	7
1	0	8
1	0	12
1	0	8
1	0	8
1	0	13
1	0	0
1	0	0
1	0	3
1	0	14
1	0	0
1	0	2
1	0	13
1	0	3
1	0	9
1	0	12
1	0	11
1	0	7
1	0	13
1	0	11
1	0	9
1	0	8
1	0	14
1	0	6
1	0	5
1	0	8
1	0	9
1	0	16
1	0	15
1	0	7
1	0	5
1	0	5
1	0	3
1	0	7
1	0	14
1	0	8
1	0	8
1	0	5
1	0	2
1	0	14
1	0	5
1	0	5
1	0	6
1	0	7
1	0	6
1	0	9
1	0	8
1	0	6
1	0	5
1	0	12
1	0	11
1	0	0
1	0	5
1	0	6
1	0	7
1	0	13
1	0	15
1	0	15
1	0	10
1	0	15
1	0	13
1	0	8
1	0	15
1	0	9
1	0	12
1	0	15
1	0	10
1	0	12
1	0	14
1	0	10
1	0	8
1	0	5
1	0	12
1	0	10
1	0	10
1	0	11
1	0	11
1	0	11
1	0	16
1	0	6
1	0	7
1	0	11
1	0	11
1	0	18
1	0	17
1	0	7
1	0	16
1	0	18
1	0	17
1	0	19
1	0	17
1	0	11
1	0	12
1	0	12
1	0	12
1	0	12
1	0	13
1	0	6
1	0	14
1	0	14
1	0	17
1	0	15
1	0	8
1	0	11
1	0	7
1	0	10
1	0	16
1	0	13
1	0	11
1	0	12
1	0	11
1	0	14
1	0	13
1	0	7
1	0	8
1	0	8
1	0	8
1	0	4
1	0	3
1	0	2
1	0	3
1	0	4
1	0	5
1	0	2
1	0	6
1	0	7
1	0	12
1	0	8
1	0	6
1	0	5
1	0	10
1	0	13
1	0	8
1	0	7
1	0	12
1	0	13
1	0	7
1	0	10
1	0	11
1	0	12
1	0	11
1	0	13
1	0	10
1	0	11
1	0	9
1	0	9
1	0	4
1	0	5
1	0	7
1	0	6
1	0	11
1	0	10
1	0	12
1	0	11
1	0	11
1	0	10
1	0	9
1	0	11
1	0	13
1	0	10
1	0	7
1	0	8
1	0	13
1	0	12
1	0	13
1	0	15
1	0	6
1	0	8
1	0	8
1	0	5
1	0	12
1	0	12
1	0	13
1	0	12
1	0	12
1	0	10
1	0	6
1	0	9
1	0	11
1	0	11
1	0	8
1	0	11
1	0	12
1	0	10
1	0	7
1	0	10
1	0	14
1	0	15
1	0	9
1	0	10
1	0	12
1	0	11
1	0	5
1	0	2
1	0	2
1	0	1
1	0	7
1	0	13
1	0	9
1	0	10
1	0	4
1	0	3
1	0	2
1	0	4
1	0	1
1	0	14
1	0	7
1	0	10
1	1	7
1	1	3
1	1	5
1	1	6
1	1	9
1	1	3
1	1	5
1	1	4
1	1	12
1	1	9
1	1	6
1	1	4
1	1	7
1	1	6
1	1	12
1	1	8
1	1	3
1	1	3
1	1	11
1	1	14
1	1	13
1	1	4
1	1	14
1	1	13
1	1	12
1	1	4
1	1	9
1	1	17
1	1	10
1	1	8
1	1	8
1	1	10
1	1	9
1	1	10
1	1	14
1	1	15
1	1	3
1	1	7
1	1	8
1	1	13
1	1	11
1	1	12
1	1	5
1	1	7
1	1	11
1	1	11
1	1	17
1	1	13
1	1	10
1	1	12
1	1	5
1	1	16
1	1	14
1	1	14
1	1	7
1	1	15
1	1	7
1	1	15
1	1	20
1	1	14
1	1	12
1	1	11
1	1	18
1	1	13
1	1	13
1	1	13
1	1	8
1	1	5
1	1	10
1	1	11
1	1	11
1	1	9
1	1	11
1	1	13
1	1	8
1	1	14
1	1	6
1	1	2
1	1	11
1	1	11
1	1	11
1	1	10
1	1	9
1	1	10
1	1	10
1	1	10
1	1	8
1	1	11
1	1	5
1	1	8
1	1	12
1	1	11
1	1	12
1	1	10
1	1	2
1	1	14
1	1	13
1	1	16
1	1	19
1	1	13
1	1	12
1	1	7
1	1	3
1	1	12
1	1	11
1	1	6
1	1	17
1	1	12
1	1	5
1	1	6
1	1	9
1	1	15
1	1	3
1	1	9
1	1	8
1	1	3
1	1	9
1	1	10
1	1	7
1	1	2
1	1	8
1	1	12
1	1	13
1	1	8
1	1	12
1	1	9
1	1	8
1	1	9
1	1	13
1	1	11
1	1	9
1	1	6
1	1	11
1	1	12
1	1	8
1	1	8
1	1	6
1	1	4
1	1	10
1	1	11
1	1	5
1	1	18
1	1	19
1	1	11
1	1	14
1	1	9
1	1	19
1	1	17
1	1	20
1	1	15
1	1	15
1	1	10
1	1	13
1	1	13
1	1	11
1	1	15
1	1	17
1	1	16
1	1	11
1	1	18
1	1	6
1	1	6
1	1	9
1	1	11
1	1	5
1	1	14
1	1	9
1	1	8
1	1	7
1	1	11
1	1	10
1	1	14
1	1	11
1	1	11
1	1	15
1	1	12
1	1	12
1	1	9
1	1	9
1	1	7
1	1	8
1	1	16
1	1	16
1	1	7
1	1	5
1	1	8
1	1	14
1	1	9
1	1	7
1	1	9
1	1	2
1	1	11
1	1	5
1	1	9
1	1	5
1	1	6
1	1	9
1	1	9
1	1	9
1	1	12
1	1	3
1	1	4
1	1	7
1	1	11
1	1	13
1	1	12
1	1	8
1	1	7
1	1	9
1	1	6
1	1	4
1	1	7
1	1	3
1	1	11
1	1	11
1	1	18
1	1	10
1	1	9
1	1	6
1	1	9
1	1	6
1	1	12
1	1	12
1	1	9
1	1	5
1	1	9
1	1	15
1	1	14
1	1	13
1	1	14
1	1	10
1	1	12
1	1	12
1	1	10
1	1	8
1	1	15
1	1	12
1	1	12
1	1	10
1	1	10
1	1	10
1	1	10
1	1	10
1	1	15
1	1	12
1	1	14
1	1	6
1	1	10
1	1	8
1	1	9
1	1	9
1	1	10
1	1	13
1	1	12
1	1	10
1	1	7
1	1	10
1	1	7
1	1	8
1	1	5
1	1	10
1	1	10
1	1	10
1	1	3
1	1	1
1	1	2
1	1	5
1	1	4
1	1	6
1	1	8
1	1	8
1	1	3
1	1	8
1	1	7
1	1	11
1	1	8
1	1	6
1	1	12
1	1	14
1	1	6
1	1	7
1	1	14
1	1	11
1	1	11
1	1	12
1	1	7
1	1	2
1	1	6
1	1	4
1	1	3
1	1	8
1	1	7
1	1	4
1	1	3
1	1	9
1	1	12
1	1	12
1	1	7
1	1	8
1	1	16
1	1	12
1	1	12
1	1	12
1	1	12
1	1	3
1	1	4
1	1	8
1	1	6
1	1	8
1	1	13
1	1	18
1	1	14
1	1	15
1	1	12
1	1	14
1	1	13
1	1	13
1	1	13
1	1	12
1	1	12
1	1	13
1	1	11
1	1	10
1	1	9
1	1	8
1	1	12
1	1	12
1	1	18
1	1	15
1	1	17
1	1	15
1	1	15
1	1	11
1	1	13
1	1	14
1	1	19
1	1	20
1	1	16
1	1	17
1	1	5
1	1	6
1	1	6
1	1	6
1	1	7
1	1	9
1	1	9
1	1	10
1	1	10
1	1	10
1	1	12
1	1	10
1	1	11
1	1	10
1	1	11
1	1	11
1	1	11
1	1	13
1	1	8
1	1	16
1	1	15
1	1	14
1	1	12
1	1	14
1	1	8
1	1	19
1	1	19
1	1	7
1	1	8
1	1	20
1	1	8
1	1	9
1	1	10
1	1	16
1	1	18
1	1	14
1	1	16
1	1	8
1	1	8
1	1	10
1	1	17
1	1	18
1	1	10
1	1	8
1	1	11
1	1	9
1	1	7
1	1	11
1	1	12
1	1	10
1	1	10
1	1	10
1	1	15
1	1	13
1	1	11
1	1	13
1	1	12
1	1	11
1	1	13
1	1	17
1	1	16
1	1	12
1	1	17
1	1	12
1	1	15
1	1	16
1	1	15
1	1	12
1	1	10
1	1	15
1	1	15
1	1	18
1	1	20
1	1	23
1	1	19
1	1	13
1	1	12
1	1	13
1	1	17
1	1	16
1	1	13
1	1	14
1	1	6
1	1	7
1	1	10
1	1	11
1	1	13
1	1	5
1	1	5
1	1	4
1	1	4
1	1	5
1	1	6
1	1	9
1	1	15
1	1	14
1	1	15
1	1	15
1	1	12
1	1	9
1	1	10
1	1	9
1	1	9
1	1	11
1	1	9
1	1	8
1	1	2
1	1	2
1	1	8
1	1	9
1	1	11
1	1	9
1	1	6
1	1	5
1	1	15
1	1	10
2	0	2
2	0	6
2	0	6
2	0	2
2	0	6
2	0	7
2	0	8
2	0	9
2	0	6
2	0	6
2	0	5
2	0	5
2	0	8
2	0	6
2	0	8
2	0	8
2	0	11
2	0	9
2	0	8
2	0	9
2	0	5
2	0	9
2	0	5
2	0	7
2	0	5
2	0	1
2	0	2
2	0	6
2	0	8
2	0	9
2	0	9
2	0	6
2	0	4
2	0	7
2	0	6
2	0	8
2	0	8
2	0	7
2	0	11
2	0	14
2	0	13
2	0	12
2	0	11
2	0	10
2	0	6
2	0	2
2	0	10
2	0	3
2	0	8
2	0	5
2	0	9
2	0	12
2	0	14
2	0	10
2	0	5
2	0	12
2	0	9
2	0	9
2	0	9
2	0	3
2	0	2
2	0	2
2	0	2
2	0	6
2	0	6
2	0	7
2	0	6
2	0	7
2	0	9
2	0	7
2	0	8
2	0	8
2	0	8
2	0	11
2	0	12
2	0	10
2	0	13
2	0	17
2	0	12
2	0	8
2	0	17
2	0	15
2	0	12
2	0	13
2	0	9
2	0	12
2	0	13
2	0	19
2	0	12
2	0	9
2	0	9
2	0	17
2	0	13
2	0	11
2	0	8
2	0	10
2	0	12
2	0	11
2	0	9
2	0	11
2	0	15
2	0	5
2	0	8
2	0	5
2	0	5
2	0	13
2	0	11
2	0	7
2	0	13
2	0	7
2	0	8
2	0	18
2	0	11
2	0	12
2	0	9
2	0	9
2	0	13
2	0	11
2	0	10
2	0	9
2	0	5
2	0	11
2	0	12
2	0	11
2	0	13
2	0	12
2	0	16
2	0	15
2	0	12
2	0	11
2	0	6
2	0	11
2	0	13
2	0	17
2	0	9
2	0	7
2	0	7
2	0	8
2	0	4
2	0	3
2	0	10
2	0	10
2	0	2
2	0	9
2	0	9
2	0	9
2	0	5
2	0	2
2	0	11
2	0	8
2	0	5
2	0	12
2	0	16
2	0	14
2	0	14
2	0	13
2	0	12
2	0	11
2	0	12
2	0	10
2	0	14
2	0	15
2	0	14
2	0	7
2	0	14
2	0	9
2	0	12
2	0	9
2	0	17
2	0	2
2	0	6
2	0	16
2	0	13
2	0	8
2	0	5
2	0	8
2	0	7
2	0	15
2	0	17
2	0	12
2	0	9
2	0	10
2	0	8
2	0	2
2	0	6
2	0	5
2	0	4
2	0	9
2	0	5
2	0	12
2	0	9
2	0	13
2	0	12
2	0	10
2	0	12
2	0	8
2	0	4
2	0	12
2	0	15
2	0	6
2	0	6
2	0	9
2	0	12
2	0	8
2	0	16
2	0	16
2	0	11
2	0	11
2	0	18
2	0	7
2	0	10
2	0	18
2	0	11
2	0	19
2	0	15
2	0	12
2	0	9
2	0	11
2	0	8
2	0	2
2	0	5
2	0	14
2	0	5
2	0	18
2	0	15
2	0	21
2	0	18
2	0	16
2	0	8
2	0	7
2	0	8
2	0	9
2	0	9
2	0	2
2	0	14
2	0	2
2	0	2
2	0	10
2	0	7
2	0	10
2	0	10
2	0	2
2	0	14
2	0	13
2	0	16
2	0	17
2	0	18
2	0	1
2	0	16
2	0	6
2	0	2
2	0	4
2	0	3
2	0	1
2	0	3
2	0	11
2	0	4
2	0	6
2	0	8
2	0	10
2	0	7
2	0	2
2	0	7
2	0	3
2	0	13
2	0	16
2	0	15
2	0	12
2	0	5
2	0	17
2	0	14
2	0	18
2	0	11
2	0	8
2	0	14
2	0	7
2	0	8
2	0	7
2	0	7
2	0	13
2	0	16
2	0	17
2	0	19
2	0	7
2	0	8
2	0	6
2	0	5
2	0	13
2	0	12
2	0	10
2	0	20
2	0	11
2	0	17
2	0	19
2	0	13
2	0	5
2	0	15
2	0	9
2	0	9
2	0	12
2	0	11
2	0	7
2	0	16
2	0	12
2	0	11
2	0	8
2	0	9
2	0	8
2	0	12
2	0	13
2	0	11
2	0	9
2	0	9
2	0	10
2	0	8
2	0	9
2	0	3
2	0	3
2	0	2
2	0	6
2	0	9
2	0	8
2	0	9
2	0	2
2	0	4
2	0	5
2	0	5
2	0	13
2	0	14
2	0	11
2	0	9
2	0	9
2	0	11
2	0	17
2	0	15
2	0	18
2	0	13
2	0	13
2	0	8
2	0	17
2	0	5
2	0	5
2	0	5
2	0	5
2	0	13
2	0	18
2	0	14
2	0	15
2	0	11
2	0	7
2	0	6
2	0	13
2	0	19
2	0	12
2	0	16
2	0	14
2	0	17
2	0	9
2	0	11
2	0	13
2	0	13
2	0	12
2	0	8
2	0	12
2	0	10
2	0	11
2	0	9
2	0	4
2	0	10
2	0	7
2	0	6
2	0	6
2	0	13
2	0	12
2	0	12
2	0	8
2	0	6
2	0	5
2	0	9
2	0	4
2	0	6
2	0	0
2	0	14
2	0	19
2	0	20
2	0	7
2	0	9
2	0	13
2	0	12
2	0	8
2	0	13
2	0	14
2	0	11
2	0	14
2	0	12
2	0	14
2	0	11
2	0	6
2	0	7
2	0	5
2	1	7
2	1	6
2	1	8
2	1	9
2	1	7
2	1	9
2	1	9
2	1	4
2	1	4
2	1	11
2	1	11
2	1	11
2	1	12
2	1	10
2	1	11
2	1	13
2	1	12
2	1	10
2	1	9
2	1	11
2	1	10
2	1	6
2	1	5
2	1	7
2	1	3
2	1	4
2	1	8
2	1	3
2	1	11
2	1	10
2	1	1
2	1	11
2	1	14
2	1	4
2	1	11
2	1	5
2	1	7
2	1	8
2	1	11
2	1	6
2	1	7
2	1	4
2	1	6
2	1	9
2	1	8
2	1	4
2	1	8
2	1	3
2	1	9
2	1	7
2	1	6
2	1	8
2	1	3
2	1	6
2	1	4
2	1	5
2	1	8
2	1	5
2	1	9
2	1	4
2	1	6
2	1	7
2	1	3
2	1	9
2	1	7
2	1	7
2	1	2
2	1	10
2	1	4
2	1	4
2	1	9
2	1	4
2	1	4
2	1	6
2	1	8
2	1	4
2	1	1
2	1	0
2	1	4
2	1	1
2	1	3
2	1	1
2	1	3
2	1	9
2	1	8
2	1	8
2	1	10
2	1	10
2	1	8
2	1	8
2	1	11
2	1	12
2	1	8
2	1	10
2	1	2
2	1	6
2	1	9
2	1	9
2	1	9
2	1	7
2	1	11
2	1	10
2	1	8
2	1	7
2	1	11
2	1	10
2	1	10
2	1	6
2	1	5
2	1	7
2	1	6
2	1	10
2	1	8
2	1	7
2	1	3
2	1	5
2	1	8
2	1	10
2	1	12
2	1	5
2	1	9
2	1	4
2	1	8
2	1	9
2	1	5
2	1	4
2	1	6
2	1	4
2	1	4
2	1	5
2	1	4
2	1	9
2	1	4
2	1	4
2	1	3
2	1	2
2	1	5
2	1	12
2	1	6
2	1	8
2	1	5
2	1	3
2	1	12
2	1	6
2	1	6
2	1	6
2	1	6
2	1	8
2	1	6
2	1	5
2	1	5
2	1	6
2	1	7
2	1	10
2	1	3
2	1	2
2	1	1
2	1	4
2	1	2
2	1	4
2	1	6
2	1	9
2	1	2
2	1	5
2	1	7
2	1	5
2	1	5
2	1	10
2	1	6
2	1	5
2	1	3
2	1	2
2	1	5
2	1	6
2	1	2
2	1	5
2	1	5
2	1	10
2	1	4
2	1	5
2	1	4
2	1	5
2	1	7
2	1	3
2	1	3
2	1	7
2	1	6
2	1	11
2	1	9
2	1	10
2	1	11
2	1	11
2	1	12
2	1	8
2	1	6
2	1	6
2	1	5
2	1	11
2	1	13
2	1	10
2	1	4
2	1	12
2	1	11
2	1	10
2	1	7
2	1	6
2	1	8
2	1	6
2	1	5
2	1	4
2	1	6
2	1	4
2	1	4
2	1	5
2	1	6
2	1	1
2	1	9
2	1	3
2	1	1
2	1	3
2	1	1
2	1	6
2	1	6
2	1	3
2	1	3
2	1	3
2	1	5
2	1	3
2	1	3
2	1	7
2	1	6
2	1	7
2	1	8
2	1	9
2	1	9
2	1	9
2	1	8
2	1	13
2	1	10
2	1	9
2	1	6
2	1	4
2	1	5
2	1	7
2	1	9
2	1	7
2	1	11
2	1	11
2	1	8
2	1	9
2	1	4
2	1	4
2	1	4
2	1	5
2	1	8
2	1	5
2	1	12
2	1	10
2	1	11
2	1	7
2	1	11
2	1	6
2	1	10
2	1	13
2	1	7
2	1	10
2	1	10
2	1	11
2	1	4
2	1	7
2	1	6
2	1	5
2	1	4
2	1	4
2	1	6
2	1	2
2	1	8
2	1	8
2	1	7
2	1	7
2	1	3
2	1	3
2	1	12
2	1	11
2	1	7
2	1	8
2	1	9
2	1	10
2	1	13
2	1	6
2	1	9
2	1	10
2	1	13
2	1	5
2	1	5
2	1	9
2	1	9
2	1	8
2	1	7
2	1	6
2	1	8
2	1	11
2	1	9
2	1	7
2	1	3
3	0	3
3	0	4
3	0	5
3	0	4
3	0	10
3	0	7
3	0	7
3	0	10
3	0	5
3	0	5
3	0	2
3	0	3
3	0	5
3	0	5
3	0	6
3	0	3
3	0	4
3	0	12
3	0	9
3	0	12
3	0	5
3	0	12
3	0	11
3	0	12
3	0	13
3	0	12
3	0	2
3	0	3
3	0	11
3	0	9
3	0	7
3	0	8
3	0	5
3	0	6
3	0	5
3	0	6
3	0	6
3	0	5
3	0	4
3	0	7
3	0	12
3	0	12
3	0	13
3	0	9
3	0	9
3	0	14
3	0	3
3	0	14
3	0	11
3	0	10
3	0	10
3	0	14
3	0	15
3	0	12
3	0	7
3	0	17
3	0	13
3	0	7
3	0	5
3	0	12
3	0	8
3	0	13
3	0	3
3	0	10
3	0	10
3	0	6
3	0	10
3	0	11
3	0	10
3	0	8
3	0	13
3	0	13
3	0	7
3	0	5
3	0	4
3	0	7
3	0	9
3	0	10
3	0	12
3	0	5
3	0	12
3	0	9
3	0	15
3	0	8
3	0	9
3	0	9
3	0	11
3	0	9
3	0	13
3	0	13
3	0	10
3	0	11
3	0	10
3	0	7
3	0	5
3	0	5
3	0	7
3	0	4
3	0	4
3	0	7
3	0	8
3	0	1
3	0	6
3	0	6
3	0	9
3	0	7
3	0	14
3	0	13
3	0	13
3	0	9
3	0	13
3	0	15
3	0	14
3	0	14
3	0	8
3	0	12
3	0	8
3	0	11
3	0	13
3	0	7
3	0	13
3	0	12
3	0	11
3	0	3
3	0	8
3	0	4
3	0	15
3	0	13
3	0	11
3	0	10
3	0	8
3	0	14
3	0	4
3	0	11
3	0	2
3	0	9
3	0	13
3	0	8
3	0	16
3	0	17
3	0	13
3	0	12
3	0	8
3	0	10
3	0	18
3	0	15
3	0	13
3	0	11
3	0	10
3	0	8
3	0	11
3	0	7
3	0	8
3	0	19
3	0	14
3	0	14
3	0	8
3	0	7
3	0	12
3	0	8
3	0	12
3	0	14
3	0	17
3	0	13
3	0	13
3	0	11
3	0	5
3	0	11
3	0	7
3	0	10
3	0	8
3	0	11
3	0	8
3	0	7
3	0	6
3	0	12
3	0	12
3	0	10
3	0	12
3	0	13
3	0	10
3	0	13
3	0	9
3	0	9
3	0	10
3	0	6
3	0	3
3	0	14
3	0	7
3	0	12
3	0	14
3	0	14
3	0	5
3	0	4
3	0	8
3	0	16
3	0	7
3	0	14
3	0	10
3	0	12
3	0	3
3	0	14
3	0	12
3	0	14
3	0	17
3	0	6
3	0	12
3	0	12
3	0	12
3	0	7
3	0	7
3	0	5
3	0	5
3	0	6
3	0	6
3	0	4
3	0	4
3	0	7
3	0	8
3	0	8
3	0	6
3	0	8
3	0	9
3	0	6
3	0	6
3	0	6
3	0	1
3	0	13
3	0	13
3	0	18
3	0	8
3	0	10
3	0	3
3	0	1
3	0	5
3	0	5
3	0	8
3	0	6
3	0	9
3	0	8
3	0	5
3	0	5
3	0	3
3	0	5
3	0	7
3	0	10
3	0	11
3	0	1
3	0	2
3	0	7
3	0	2
3	0	12
3	0	11
3	0	2
3	0	3
3	0	7
3	0	2
3	0	9
3	0	9
3	0	8
3	0	13
3	0	12
3	0	13
3	0	8
3	0	13
3	0	14
3	0	13
3	0	14
3	0	18
3	0	17
3	0	18
3	0	13
3	0	11
3	0	15
3	0	17
3	0	15
3	0	11
3	0	12
3	0	15
3	0	13
3	0	15
3	0	14
3	0	10
3	0	10
3	0	6
3	0	8
3	0	11
3	0	5
3	0	7
3	0	14
3	0	15
3	0	7
3	0	13
3	0	11
3	0	14
3	0	12
3	0	5
3	0	7
3	0	4
3	0	11
3	0	9
3	0	8
3	0	7
3	0	13
3	0	9
3	0	12
3	0	11
3	0	13
3	0	6
3	0	10
3	0	12
3	0	7
3	0	8
3	0	6
3	0	9
3	0	8
3	0	8
3	0	14
3	0	14
3	0	11
3	0	13
3	0	14
3	0	14
3	0	14
3	0	15
3	0	11
3	0	13
3	0	6
3	0	9
3	0	10
3	0	13
3	0	10
3	0	2
3	0	16
3	0	3
3	0	15
3	0	5
3	0	13
3	0	8
3	0	13
3	0	12
3	0	12
3	0	5
3	0	9
3	0	9
3	0	8
3	0	8
3	0	11
3	0	12
3	0	8
3	0	9
3	0	12
3	0	12
3	0	13
3	0	4
3	0	9
3	0	8
3	0	8
3	0	10
3	0	13
3	0	9
3	0	6
3	0	12
3	0	8
3	0	13
3	0	10
3	0	10
3	0	9
3	0	2
3	0	8
3	0	9
3	0	10
3	0	8
3	0	12
3	0	13
3	0	18
3	0	16
3	0	16
3	0	11
3	0	12
3	0	1
3	0	7
3	0	8
3	0	8
3	0	7
3	0	7
3	0	8
3	0	8
3	0	5
3	0	5
3	0	4
3	0	2
3	0	1
3	0	2
3	0	13
3	0	3
3	0	2
3	0	10
3	0	9
3	0	11
3	0	10
3	0	8
3	0	8
3	0	10
3	0	11
3	0	7
3	0	11
[truncated: 6,992 more rows]
