# Supplementary material for: Dual-purpose dynamics emerge from a heterogeneous cell population in Drosophila metamorphosis
Source: PLoS Comput Biol. 2025 Aug 28;21(8):e1013331. doi: 10.1371/journal.pcbi.1013331 (PMC12393715; doi:10.1371/journal.pcbi.1013331)
Supplement: S1 Dataset — The ZIP file contains tab-separated text files of data used for the main plots. (PDF) [file pcbi.1013331.s014.zip › S1_Dataset/Fig8f.txt]

Condition(0=Confine,1=Strength,2=Friction,3=HemFatAdhesion,4=HemHemAdhesion)	Trial	Step-from30h	Muscle-unit-ID	Speed
0	0	129600	891	7.04485415
0	0	129600	892	11.64257574
0	0	129600	893	2.557568208
0	0	129600	894	6.816081817
0	0	129600	895	1.460630713
0	0	129600	896	10.72022483
0	0	129600	897	12.62010618
0	0	129600	898	1.69771449
0	0	129600	899	16.74300452
0	0	129600	900	17.48284273
0	0	129600	901	5.486702467
0	0	129600	902	4.476903151
0	0	129600	903	9.813111889
0	0	129600	904	21.16045353
0	0	129600	905	1.934920813
0	0	129600	906	5.76623485
0	0	129600	907	6.606262794
0	0	129600	908	10.67725292
0	0	129600	909	1.106373757
0	0	129600	910	8.022860032
0	0	129600	911	6.885706297
0	0	129600	912	11.54499289
0	0	129600	913	2.152262911
0	0	129600	914	2.784760404
0	0	129600	915	9.16984453
0	0	129600	916	5.817621955
0	0	129600	917	6.924254946
0	0	129600	918	2.96662941
0	0	129600	919	11.345316
0	0	129600	920	12.64440203
0	0	129600	921	3.292403868
0	0	129600	922	11.87797134
0	0	129600	923	10.64784445
0	0	129600	924	13.48374275
0	0	129600	925	11.55572852
0	0	129600	926	7.84173169
0	0	129600	927	6.224467292
0	0	129600	928	1.208497658
0	0	129600	929	11.78402258
0	0	129600	930	1.819416651
0	0	129600	931	9.017979617
0	0	129600	932	4.350926241
0	0	129600	933	9.62278934
0	0	129600	934	2.028931283
0	0	129600	935	5.647965053
0	0	129600	936	2.835485151
0	0	129600	937	11.0509616
0	0	129600	938	12.1404779
0	0	129600	939	9.783311726
0	0	129600	940	7.560143399
0	0	129600	941	5.969226387
0	0	129600	942	8.559361922
0	0	129600	943	7.146148632
0	0	129600	944	6.263998449
0	0	129600	945	8.322140208
0	0	129600	946	10.96788964
0	0	129600	947	12.38425699
0	0	129600	948	15.39393883
0	0	129600	949	2.598181631
0	0	129600	950	8.960101031
0	0	129600	951	14.18904421
0	0	129600	952	6.46403712
0	0	129600	953	8.69508304
0	0	129600	954	2.511723076
0	0	129600	955	2.819498845
0	0	129600	956	15.26447192
0	0	129600	957	4.24485589
0	0	129600	958	7.53616817
0	0	129600	959	11.366346
0	0	129600	960	4.754694174
0	0	129600	961	12.03568493
0	0	129600	962	9.615430764
0	0	129600	963	7.929500565
0	0	129600	964	1.101058789
0	0	129600	965	5.757234305
0	0	129600	966	12.77330162
0	0	129600	967	11.58341546
0	0	129600	968	9.95549767
0	0	129600	969	3.511480156
0	0	129600	970	9.669781464
0	0	129600	971	11.92843677
0	0	129600	972	7.78463392
0	0	129600	973	8.255337373
0	0	129600	974	9.225710135
0	0	129600	975	5.731467672
0	0	129600	976	5.272894064
0	0	129600	977	5.271137187
0	0	129600	978	2.760203534
0	0	129600	979	5.384228323
0	0	129600	980	13.26469763
0	0	129600	981	3.476963534
0	0	129600	982	5.490454193
0	0	129600	983	2.669060913
0	0	129600	984	7.350621499
0	0	129600	985	9.184132486
0	0	129600	986	11.71115523
0	0	129600	987	13.85069928
0	0	129600	988	11.24278807
0	0	129600	989	11.81171257
0	0	129600	990	8.605363587
0	0	129600	991	6.488860872
0	0	129600	992	5.025279626
0	0	129600	993	8.882304895
0	0	129600	994	6.443184126
0	0	129600	995	12.17961281
0	0	129600	996	8.849492778
0	0	129600	997	9.613409284
0	0	129600	998	12.24821403
0	0	129600	999	18.57434676
0	0	129600	1000	2.76672166
0	0	129600	1001	3.565467923
0	0	129600	1002	11.78366082
0	0	129600	1003	5.836023751
0	0	129600	1004	5.901210984
0	0	129600	1005	5.437358667
0	0	129600	1006	10.26654672
0	0	129600	1007	12.39853874
0	0	129600	1008	15.93099933
0	0	129600	1009	11.64288223
0	0	129600	1010	2.101604387
0	0	129600	1011	18.06491891
0	0	129600	1012	6.112437327
0	0	129600	1013	4.837665349
0	0	129600	1014	3.810494477
0	0	129600	1015	20.45967274
0	0	129600	1016	3.715820871
0	0	129600	1017	6.667981536
0	0	129600	1018	8.281269849
0	0	129600	1019	7.550075123
0	0	129600	1020	11.08697705
0	0	129600	1021	6.667677713
0	0	129600	1022	2.164378717
0	0	129600	1023	8.690042348
0	0	129600	1024	4.552173321
0	0	129600	1025	11.13206556
0	0	129600	1026	9.980337711
0	0	129600	1027	3.199724508
0	0	129600	1028	8.414225441
0	0	129600	1029	15.08638565
0	0	129600	1030	10.66864263
0	0	129600	1031	8.407692474
0	0	129600	1032	11.54171043
0	0	129600	1033	7.98382723
0	0	129600	1034	7.744418513
0	0	129600	1035	4.314061083
0	0	129600	1036	7.46138483
0	0	129600	1037	5.468838759
0	0	129600	1038	8.230990056
0	0	129600	1039	9.350556413
0	0	129600	1040	7.424655293
0	0	129600	1041	4.372111578
0	0	129600	1042	5.234201043
0	0	129600	1043	10.42662782
0	0	129600	1044	10.93436301
0	0	129600	1045	1.340231526
0	0	129600	1046	6.197973197
0	0	129600	1047	8.045755398
0	0	129600	1048	12.35176022
0	0	129600	1049	4.224409611
0	0	129600	1050	11.94296394
0	0	129600	1051	8.414088169
0	0	129600	1052	7.435834283
0	0	129600	1053	8.70166267
0	0	129600	1054	8.265246342
0	0	129600	1055	12.34972433
0	0	129600	1056	5.94509806
0	0	129600	1057	9.729287879
0	0	129600	1058	10.14500749
0	0	129600	1059	10.1865404
0	0	129600	1060	5.524771284
0	0	129600	1061	5.355794399
0	0	129600	1062	1.849914438
0	0	129600	1063	3.093727698
0	0	129600	1064	12.5076691
0	0	129600	1065	7.803680221
0	0	129600	1066	2.915051955
0	0	129600	1067	0.976215301
0	0	129600	1068	9.006966101
0	0	129600	1069	4.741255952
0	0	129600	1070	3.7143851
0	0	129600	1071	9.628842344
0	0	129600	1072	1.592902549
0	0	129600	1073	7.116583161
0	0	129600	1074	11.62456542
0	0	129600	1075	11.44627906
0	0	129600	1076	5.522350491
0	0	129600	1077	6.431316509
0	0	129600	1078	15.97563364
0	0	129600	1079	7.894196852
0	0	129600	1080	3.885225979
0	0	129600	1081	8.112816158
0	0	129600	1082	11.52773668
0	0	129600	1083	3.725283975
0	0	129600	1084	11.77429725
0	0	129600	1085	1.567473336
0	0	129600	1086	11.58867164
0	0	129600	1087	4.686776186
0	0	129600	1088	9.519488985
0	0	129600	1089	12.00868571
0	0	129600	1090	2.375997069
0	0	129600	1091	4.961373382
0	0	129600	1092	9.739707159
0	0	129600	1093	8.206356689
0	0	129600	1094	8.8087829
0	0	129600	1095	5.200493609
0	0	129600	1096	5.844889592
0	0	129600	1097	5.263914021
0	0	129600	1098	5.075822242
0	0	129600	1099	5.900765509
0	0	129600	1100	9.849330282
0	0	129600	1101	9.969644973
0	0	129600	1102	17.10572595
0	0	129600	1103	14.94149075
0	0	129600	1104	9.006478425
0	0	129600	1105	3.818121597
0	0	129600	1106	7.056066074
0	0	129600	1107	2.266447463
0	0	129600	1108	3.627652733
0	0	129600	1109	3.571154775
0	0	129600	1110	8.523360529
0	0	129600	1111	4.139150532
0	0	129600	1112	12.30254521
0	0	129600	1113	10.07583724
0	0	129600	1114	4.140407423
0	0	129600	1115	8.91352155
0	0	129600	1116	21.28148259
0	0	129600	1117	6.607494106
0	0	129600	1118	3.900271075
0	0	129600	1119	2.826731939
0	0	129600	1120	4.545908578
0	0	129600	1121	7.175254229
0	0	129600	1122	4.230362101
0	0	129600	1123	9.899087213
0	0	129600	1124	14.55340933
0	0	129600	1125	2.214700711
0	0	129600	1126	3.795862749
0	0	129600	1127	12.00835027
0	0	129600	1128	12.05288392
0	0	129600	1129	4.824948795
0	0	129600	1130	4.293278691
0	0	129600	1131	6.510336245
0	0	129600	1132	6.930173239
0	0	129600	1133	5.82090756
0	0	129600	1134	6.807528753
0	0	129600	1135	5.665402194
0	0	129600	1136	7.07393807
0	0	129600	1137	6.359374847
0	0	129600	1138	9.531076126
0	0	129600	1139	14.17076392
0	0	129600	1140	3.766107808
0	0	129600	1141	9.431191587
0	0	129600	1142	5.762968379
0	0	129600	1143	2.898528315
0	0	129600	1144	7.058150319
0	0	129600	1145	1.596397624
0	0	129600	1146	16.54447977
0	0	129600	1147	9.153080803
0	0	129600	1148	10.61220311
0	0	129600	1149	4.5853389
0	0	129600	1150	15.95789583
0	0	129600	1151	1.591958466
0	0	129600	1152	8.183327516
0	0	129600	1153	12.82673124
0	0	129600	1154	6.484982441
0	0	129600	1155	11.25793715
0	0	129600	1156	11.07957959
0	0	129600	1157	3.031212418
0	0	129600	1158	2.524633178
0	0	129600	1159	13.11696172
0	0	129600	1160	5.121009588
0	0	129600	1161	7.046764809
0	0	129600	1162	19.91381974
0	0	129600	1163	6.274467996
0	0	129600	1164	10.31557302
0	0	129600	1165	9.398095788
0	0	129600	1166	4.947376561
0	0	129600	1167	7.619906555
0	0	129600	1168	7.956245095
0	0	129600	1169	7.097924228
0	0	129600	1170	1.714637787
0	0	129600	1171	3.376855498
0	0	129600	1172	9.978556884
0	0	129600	1173	3.553032165
0	0	129600	1174	6.74481744
0	0	129600	1175	3.489710875
0	0	129600	1176	7.785787716
0	0	129600	1177	8.34153172
0	0	129600	1178	12.75019717
0	0	129600	1179	1.113175886
0	0	129600	1180	10.70940268
0	0	129600	1181	10.06446196
0	0	129600	1182	5.297108806
0	0	129600	1183	7.407204394
0	0	129600	1184	6.036068813
0	0	129600	1185	12.29690097
0	0	129600	1186	1.958563224
0	0	129600	1187	1.255947227
0	0	129600	1188	4.510209469
0	0	129600	1189	5.118771228
0	0	129600	1190	7.548031698
0	0	129600	1191	2.176781858
0	0	129600	1192	6.194058552
0	0	129600	1193	7.161788993
0	0	129600	1194	19.46109099
0	0	129600	1195	2.220425381
0	0	129600	1196	4.138243433
0	0	129600	1197	13.53060679
0	0	129600	1198	10.45451177
0	0	129600	1199	19.74853712
0	0	129600	1200	3.657098326
0	0	129600	1201	11.71106961
0	0	129600	1202	9.527007209
0	0	129600	1203	10.30446656
0	0	129600	1204	3.600466451
0	0	129600	1205	8.165905192
0	0	129600	1206	5.531166532
0	0	129600	1207	6.056138406
0	0	129600	1208	8.265309893
0	0	129600	1209	4.306702509
0	0	129600	1210	3.743596035
0	0	129600	1211	3.256679556
0	0	129600	1212	1.213785581
0	0	129600	1213	8.933597654
0	0	129600	1214	6.714853994
0	0	129600	1215	6.810623917
0	0	129600	1216	9.389128615
0	0	129600	1217	7.783114997
0	0	129600	1218	6.872169607
0	0	129600	1219	9.602873319
0	0	129600	1220	3.709854833
0	0	129600	1221	6.483157603
0	0	129600	1222	4.177656441
0	0	129600	1223	15.2894207
0	0	129600	1224	4.964035601
0	0	129600	1225	0.67590186
0	0	129600	1226	5.357167912
0	0	129600	1227	3.584537622
0	0	129600	1228	11.60050504
0	0	129600	1229	6.396223919
0	0	129600	1230	2.360347295
0	0	129600	1231	4.22932992
0	0	129600	1232	4.962429484
0	0	129600	1233	7.326847306
0	0	129600	1234	3.317952845
0	0	129600	1235	17.35846534
0	0	129600	1236	11.44646237
0	0	129600	1237	12.44343365
0	0	129600	1238	8.092116595
0	0	129600	1239	10.56251948
0	0	129600	1240	9.21899406
0	0	129600	1241	20.61508705
0	0	129600	1242	6.327967047
0	0	129600	1243	10.28234382
0	0	129600	1244	12.63368387
0	0	129600	1245	0.921826612
0	0	129600	1246	11.00798973
0	0	129600	1247	11.3612684
0	0	129600	1248	6.324858166
0	0	129600	1249	9.530090725
0	0	129600	1250	25.4784931
0	0	129600	1251	14.65859729
0	0	129600	1252	10.16202505
0	0	129600	1253	4.243647975
0	0	129600	1254	5.119136681
0	0	129600	1255	21.06977368
0	0	129600	1256	9.889109595
0	0	129600	1257	9.196740308
0	0	129600	1258	2.000258411
0	0	129600	1259	14.3599565
0	0	129600	1260	9.051090549
0	0	129600	1261	6.411124712
0	0	129600	1262	7.746789202
0	0	129600	1263	4.573766174
0	0	129600	1264	4.633934866
0	0	129600	1265	5.768955574
0	0	129600	1266	2.387523638
0	0	129600	1267	8.115319034
0	0	129600	1268	7.243543285
0	0	129600	1269	11.60647323
0	0	129600	1270	1.998805667
0	0	129600	1271	8.26717427
0	0	129600	1272	5.083748472
0	0	129600	1273	18.4486411
0	0	129600	1274	9.440371193
0	0	129600	1275	14.3176208
0	0	129600	1276	3.00951583
0	0	129600	1277	7.829389211
0	0	129600	1278	15.90965828
0	0	129600	1279	6.520038295
0	0	129600	1280	13.95286288
0	0	129600	1281	9.276263667
0	0	129600	1282	9.325516472
0	0	129600	1283	6.587438741
0	0	129600	1284	6.482977098
0	0	129600	1285	6.222345793
0	0	129600	1286	5.512371331
0	0	129600	1287	13.44501783
0	0	129600	1288	2.292877646
0	0	129600	1289	13.60961052
0	0	129600	1290	2.627428235
0	0	129600	1291	8.69197332
0	0	129600	1292	11.70014841
0	0	129600	1293	9.674986486
0	0	129600	1294	11.16469065
0	0	129600	1295	1.58329341
0	0	129600	1296	19.1637112
0	0	129600	1297	10.63966443
0	0	129600	1298	15.62476411
0	0	129600	1299	2.916816667
0	0	129600	1300	12.50148777
0	0	129600	1301	6.746722588
0	0	129600	1302	13.00032032
0	0	129600	1303	10.73736115
0	0	129600	1304	3.293874293
0	0	129600	1305	3.858656814
0	0	129600	1306	13.177007
0	0	129600	1307	3.891238248
0	0	129600	1308	10.09974139
0	0	129600	1309	6.429110458
0	0	129600	1310	13.67326542
0	0	129600	1311	5.210848468
0	0	129600	1312	9.457163744
0	0	129600	1313	7.638050866
0	0	129600	1314	6.812617201
0	0	129600	1315	12.30798631
0	0	129600	1316	1.930633785
0	0	129600	1317	8.988783876
0	0	129600	1318	4.356793762
0	0	129600	1319	13.27652007
0	0	129600	1320	3.615802215
0	0	129600	1321	12.69499377
0	0	129600	1322	5.494736835
0	0	129600	1323	7.636745432
0	0	129600	1324	5.426008805
0	0	129600	1325	8.022583062
0	0	129600	1326	6.797590959
0	0	129600	1327	3.284583801
0	0	129600	1328	8.268515144
0	0	129600	1329	0.816816972
0	0	129600	1330	7.316423575
0	0	129600	1331	6.328737521
0	0	129600	1332	14.05350737
0	0	129600	1333	2.48096446
0	0	129600	1334	14.60275082
0	0	129600	1335	6.307097584
0	0	129600	1336	8.278700619
0	0	129600	1337	10.02911935
0	0	129600	1338	5.95682867
0	0	129600	1339	20.84594968
0	0	129600	1340	5.281561056
0	0	129600	1341	11.4684256
0	0	129600	1342	9.71346084
0	0	129600	1343	6.962441658
0	0	129600	1344	2.456923627
0	0	129600	1345	4.348331741
0	0	129600	1346	4.819820741
0	0	129600	1347	14.54741011
0	0	129600	1348	12.08336875
0	0	129600	1349	7.302205655
0	0	129600	1350	13.46339422
0	0	129600	1351	7.765284771
0	0	129600	1352	6.460999384
0	0	129600	1353	7.75024305
0	0	129600	1354	10.86609997
0	0	129600	1355	4.202248179
0	0	129600	1356	4.245336234
0	0	129600	1357	4.363215081
0	0	129600	1358	4.745780646
0	0	129600	1359	13.39499556
0	0	129600	1360	15.69136057
0	0	129600	1361	6.093622724
0	0	129600	1362	6.52280409
0	0	129600	1363	6.90108245
0	0	129600	1364	6.184210317
0	0	129600	1365	4.998338181
0	0	129600	1366	5.580434504
0	0	129600	1367	6.750332462
0	0	129600	1368	3.983990198
0	0	129600	1369	12.3017521
0	0	129600	1370	2.096394958
0	0	129600	1371	13.12281564
0	0	129600	1372	1.801969085
0	0	129600	1373	15.12660659
0	0	129600	1374	4.89842675
0	0	129600	1375	6.559415897
0	0	129600	1376	2.542141418
0	0	129600	1377	5.325123621
0	0	129600	1378	0.695737145
0	0	129600	1379	6.531454687
0	0	129600	1380	5.863613898
0	0	129600	1381	1.871435926
0	0	129600	1382	15.35392483
0	0	129600	1383	4.576427528
0	0	129600	1384	6.231280179
0	0	129600	1385	3.818473263
0	0	129600	1386	9.232469623
0	0	129600	1387	8.560714892
0	0	129600	1388	8.545452244
0	0	129600	1389	12.86639059
0	0	129600	1390	11.0838813
0	0	129600	1391	5.117428477
0	0	129600	1392	5.281908002
0	0	129600	1393	9.774128528
0	0	129600	1394	4.468742866
0	0	129600	1395	2.954749447
0	0	129600	1396	13.01869363
0	0	129600	1397	2.805299917
0	0	129600	1398	11.88824947
0	0	129600	1399	5.724839987
0	0	129600	1400	10.3953382
0	0	129600	1401	8.012471127
0	0	129600	1402	5.746222167
0	0	129600	1403	9.150362065
0	0	129600	1404	4.329296358
0	0	129600	1405	2.147647393
0	0	129600	1406	2.776221909
0	0	129600	1407	13.74040796
0	0	129600	1408	6.703914086
0	0	129600	1409	8.986494744
0	0	129600	1410	2.262533067
0	0	129600	1411	21.59900606
0	0	129600	1412	1.33402228
0	0	129600	1413	15.85492695
0	0	129600	1414	3.510599961
0	0	129600	1415	9.960401865
0	0	129600	1416	9.551538024
0	0	129600	1417	5.783760477
0	0	129600	1418	13.91271812
0	0	129600	1419	9.319703782
0	0	129600	1420	1.373013785
0	0	129600	1421	11.61101517
0	0	129600	1422	10.1122033
0	0	129600	1423	7.945579571
0	0	129600	1424	12.22643086
0	0	129600	1425	6.683150322
0	0	129600	1426	4.473748092
0	0	129600	1427	10.02001167
0	0	129600	1428	2.62721463
0	0	129600	1429	9.111715315
0	0	129600	1430	9.461036706
0	0	129600	1431	8.027372164
0	0	129600	1432	17.66604183
0	0	129600	1433	10.04109356
0	0	129600	1434	13.51944807
0	0	129600	1435	4.354856365
0	0	129600	1436	3.375354645
0	0	129600	1437	5.35751562
0	0	129600	1438	4.719766974
0	0	129600	1439	2.975879225
0	0	129600	1440	14.80693996
0	0	129600	1441	12.5196534
0	0	129600	1442	4.76863645
0	0	129600	1443	14.82222101
0	0	129600	1444	13.54282245
0	0	129600	1445	6.35257794
0	0	129600	1446	12.24540959
0	0	129600	1447	8.954878593
0	0	129600	1448	12.04158627
0	0	129600	1449	6.134165935
0	0	129600	1450	5.877251289
0	0	129600	1451	12.09854771
0	0	129600	1452	2.80583739
0	0	129600	1453	11.78390736
0	0	129600	1454	5.306970582
0	0	129600	1455	7.066408565
0	0	129600	1456	16.64716481
0	0	129600	1457	9.325969588
0	0	129600	1458	3.886554131
0	0	129600	1459	9.489836275
0	0	129600	1460	5.420058011
0	0	129600	1461	9.433916679
0	0	129600	1462	7.908357309
0	0	129600	1463	11.69257473
0	0	129600	1464	7.700685957
0	0	129600	1465	2.361832052
0	0	129600	1466	7.603623623
0	0	129600	1467	15.07827772
0	0	129600	1468	11.37493073
0	0	129600	1469	3.308114022
0	0	129600	1470	7.245961616
0	0	129600	1471	18.92792423
0	0	129600	1472	16.98490925
0	0	129600	1473	5.985549905
0	0	129600	1474	0.90206594
0	0	129600	1475	8.568292565
0	0	129600	1476	7.088945327
0	0	129600	1477	7.772425948
0	0	129600	1478	8.641956535
0	0	129600	1479	5.668843767
0	0	129600	1480	10.49577349
0	0	129600	1481	5.466490401
0	0	129600	1482	18.22333906
0	0	129600	1483	9.775622609
0	0	129600	1484	10.11692557
0	0	129600	1485	3.039240985
0	0	129600	1486	12.7558129
0	0	129600	1487	13.25176175
0	0	129600	1488	2.113228382
0	0	129600	1489	8.18558317
0	0	129600	1490	2.577376495
0	0	129600	1491	5.331124207
0	0	129600	1492	11.66774595
0	0	129600	1493	1.001734592
0	0	129600	1494	9.580751107
0	0	129600	1495	10.41559934
0	0	129600	1496	4.027111594
0	0	129600	1497	24.17450874
0	0	129600	1498	6.9683225
0	0	129600	1499	4.517909566
0	0	129600	1500	13.1310398
0	0	129600	1501	11.15081625
0	0	129600	1502	11.32856541
0	0	129600	1503	4.370497686
0	0	129600	1504	7.522601639
0	0	129600	1505	5.196726357
0	0	129600	1506	10.63306271
0	0	129600	1507	9.082900586
0	0	129600	1508	6.845088648
0	0	129600	1509	5.772236774
0	0	129600	1510	3.512026319
0	0	129600	1511	7.036186013
0	0	129600	1512	8.375726827
0	0	129600	1513	6.750125088
0	0	129600	1514	4.405398378
0	0	129600	1515	5.834272737
0	0	129600	1516	7.863160981
0	0	129600	1517	3.669067987
0	0	129600	1518	9.936576233
0	0	129600	1519	4.522883574
0	0	129600	1520	5.431659839
0	0	129600	1521	5.887541254
0	0	129600	1522	13.18461627
0	0	129600	1523	7.689444541
0	0	129600	1524	5.671804048
0	0	129600	1525	8.597177607
0	0	129600	1526	7.14221752
0	0	129600	1527	3.134482981
0	0	129600	1528	12.34213335
0	0	129600	1529	27.20564843
0	0	129600	1530	12.19529424
0	0	129600	1531	3.69142387
0	0	129600	1532	14.10760184
0	0	129600	1533	9.570126007
0	0	129600	1534	8.362666843
0	0	129600	1535	15.05745683
0	0	129600	1536	5.853383368
0	0	129600	1537	8.263339171
0	0	129600	1538	5.441608721
0	0	129600	1539	1.336142414
0	0	129600	1540	14.147465
0	0	129600	1541	5.010661558
0	0	129600	1542	14.93494353
0	0	129600	1543	23.19753581
0	0	129600	1544	2.628068451
0	0	129600	1545	8.776042873
0	0	129600	1546	8.427082483
0	0	129600	1547	2.455016016
0	0	129600	1548	0.91257756
0	0	129600	1549	3.202985592
0	0	129600	1550	4.693368154
0	0	129600	1551	14.77800362
0	0	129600	1552	3.652454139
0	0	129600	1553	9.15065971
0	0	129600	1554	8.296580921
0	0	129600	1555	10.18480228
0	0	129600	1556	6.813393001
0	0	129600	1557	1.742129567
0	0	129600	1558	5.061506532
0	0	129600	1559	11.69421612
0	0	129600	1560	10.31267519
0	0	129600	1561	21.80362053
0	0	129600	1562	0.934403438
0	0	129600	1563	6.177135013
0	0	129600	1564	8.157356578
0	0	129600	1565	2.747804992
0	0	129600	1566	13.31206245
0	0	129600	1567	6.06802023
0	0	129600	1568	3.591769189
0	0	129600	1569	11.02261539
0	0	129600	1570	9.120423969
0	0	129600	1571	7.775162976
0	0	129600	1572	15.50491074
0	0	129600	1573	9.484528341
0	0	129600	1574	4.453432271
0	0	129600	1575	12.8941183
0	0	129600	1576	10.28359553
0	0	129600	1577	5.943946407
0	0	129600	1578	11.43592402
0	0	129600	1579	10.73571451
0	0	129600	1580	10.05050085
0	0	129600	1581	8.958552317
0	0	129600	1582	8.725539885
0	0	129600	1583	14.55421977
0	0	129600	1584	20.0785709
0	0	129600	1585	9.213081366
0	0	129600	1586	0.903554074
0	0	129600	1587	17.25503914
0	0	129600	1588	10.68213465
0	0	129600	1589	1.813160333
0	0	129600	1590	10.68395344
0	0	129600	1591	2.199455991
0	0	129600	1592	10.24102396
0	0	129600	1593	2.566848669
0	0	129600	1594	10.28533864
0	0	129600	1595	5.274695914
0	0	129600	1596	3.180393231
0	0	129600	1597	12.23596688
0	0	129600	1598	2.458333601
0	0	129600	1599	5.681277322
0	0	129600	1600	15.70063818
0	0	129600	1601	15.05846801
0	0	129600	1602	4.78804611
0	0	129600	1603	6.022079073
0	0	129600	1604	5.12313412
0	0	129600	1605	6.322063269
0	0	129600	1606	7.213136546
0	0	129600	1607	3.845038115
0	0	129600	1608	11.66960678
0	0	129600	1609	2.018588382
0	0	129600	1610	3.412536958
0	0	129600	1611	8.34508287
0	0	129600	1612	10.18767805
0	0	129600	1613	7.381352006
0	0	129600	1614	3.632002647
0	0	129600	1615	6.315062172
0	0	129600	1616	10.62130359
0	0	129600	1617	12.71931178
0	0	129600	1618	5.358630502
0	0	129600	1619	10.97466061
0	0	129600	1620	7.338047394
0	0	129600	1621	12.75196706
0	0	129600	1622	8.374592124
0	0	129600	1623	2.59315018
0	0	129600	1624	12.78033582
0	0	129600	1625	3.802431111
0	0	129600	1626	7.706565918
0	0	129600	1627	8.546276311
0	0	129600	1628	9.6798347
0	0	129600	1629	5.628471342
0	0	129600	1630	7.745232046
0	0	129600	1631	11.61826273
0	0	129600	1632	1.429543771
0	0	129600	1633	9.275584902
0	0	129600	1634	12.89728594
0	0	129600	1635	7.774636271
0	0	129600	1636	2.444756744
0	0	129600	1637	14.09186463
0	0	129600	1638	17.03308733
0	0	129600	1639	8.149006409
0	0	129600	1640	2.795814194
0	0	129600	1641	11.67439877
0	0	129600	1642	13.60108932
0	0	129600	1643	18.41885748
0	0	129600	1644	2.661208937
0	0	129600	1645	13.18863653
0	0	129600	1646	8.876086055
0	0	129600	1647	8.670543372
0	0	129600	1648	19.95623494
0	0	129600	1649	18.95004122
0	0	129600	1650	6.622416165
0	0	129600	1651	14.08082492
0	0	129600	1652	3.37992051
0	0	129600	1653	8.756496891
0	0	129600	1654	17.49576676
0	0	129600	1655	11.5278693
0	0	129600	1656	5.324814993
0	0	129600	1657	8.7789271
0	0	129600	1658	6.264473172
0	0	129600	1659	8.376606456
0	0	129600	1660	9.04048976
0	0	129600	1661	2.894859388
0	0	129600	1662	8.575498919
0	0	129600	1663	5.76956391
0	0	129600	1664	3.466959838
0	0	129600	1665	7.803558598
0	0	129600	1666	8.197104154
0	0	129600	1667	10.96360276
0	0	129600	1668	10.24188017
0	0	129600	1669	12.55472806
0	0	129600	1670	10.26836216
0	0	129600	1671	4.126577379
0	0	129600	1672	6.096812204
0	0	129600	1673	9.289719061
0	0	129600	1674	7.70869233
0	0	129600	1675	4.132521051
0	0	129600	1676	2.675426962
0	0	129600	1677	4.984967996
0	0	129600	1678	5.333615271
0	0	129600	1679	8.979236515
0	0	129600	1680	11.52597033
0	0	129600	1681	6.093456464
0	0	129600	1682	1.950635157
0	0	129600	1683	4.627709015
0	0	129600	1684	8.867513746
0	0	129600	1685	5.36871744
0	0	129600	1686	13.26027516
0	0	129600	1687	6.704259595
0	0	129600	1688	7.85008546
0	0	129600	1689	10.56962098
0	0	129600	1690	15.52952984
0	0	129600	1691	13.60615945
0	0	129600	1692	1.533911166
0	0	129600	1693	8.964110384
0	0	129600	1694	4.381969978
0	0	129600	1695	1.430375177
0	0	129600	1696	5.302183831
0	0	129600	1697	3.135551499
0	0	129600	1698	1.640290196
0	0	129600	1699	1.18056831
0	0	129600	1700	1.110848903
0	0	129600	1701	7.076119954
0	0	129600	1702	4.489464457
0	0	129600	1703	5.283780309
0	0	129600	1704	4.006647607
0	0	129600	1705	9.539697642
0	0	129600	1706	3.25245717
0	0	129600	1707	1.554073746
0	0	129600	1708	9.645094168
0	0	129600	1709	6.507863227
0	0	129600	1710	5.830801756
0	0	129600	1711	4.34599917
0	0	129600	1712	5.232014355
0	0	129600	1713	2.853794207
0	0	129600	1714	4.452023266
0	0	129600	1715	13.01828516
0	0	129600	1716	15.41023264
0	0	129600	1717	12.11132026
0	0	129600	1718	0.046260364
0	0	129600	1719	6.548797979
0	0	129600	1720	8.83864289
0	0	129600	1721	9.014153101
0	0	129600	1722	0.84252623
0	0	129600	1723	4.814750095
0	0	129600	1724	2.075496764
0	0	129600	1725	11.87612831
0	0	129600	1726	4.720558391
0	0	129600	1727	10.36655743
0	0	129600	1728	9.329421146
0	0	129600	1729	5.712320155
0	0	129600	1730	5.473621743
0	0	129600	1731	5.135208879
0	0	129600	1732	6.842507483
0	0	129600	1733	3.609589147
0	0	129600	1734	3.275810269
0	0	129600	1735	14.03423909
0	0	129600	1736	8.866257013
0	0	129600	1737	6.048012957
0	0	129600	1738	8.153809627
0	0	129600	1739	11.5978175
0	0	129600	1740	2.77332403
0	0	129600	1741	7.258730715
0	0	129600	1742	6.924501008
0	0	129600	1743	11.15607331
0	0	129600	1744	2.136763443
0	0	129600	1745	11.35610191
0	0	129600	1746	11.70421535
0	0	129600	1747	1.898948399
0	0	129600	1748	8.57536862
0	0	129600	1749	3.639301128
0	0	129600	1750	18.0032665
0	0	129600	1751	9.868148547
0	0	129600	1752	7.76100392
0	0	129600	1753	14.04977657
0	0	129600	1754	18.27593507
0	0	129600	1755	8.246333394
0	0	129600	1756	3.530621998
0	0	129600	1757	7.20755399
0	0	129600	1758	4.132693366
0	0	129600	1759	12.80014334
0	0	129600	1760	4.757513139
0	0	129600	1761	6.248091647
0	0	129600	1762	10.33682869
0	0	129600	1763	5.170846859
0	0	129600	1764	7.507972891
0	0	129600	1765	2.3978984
0	0	129600	1766	7.605760507
0	0	129600	1767	7.853399093
0	0	129600	1768	9.581977885
0	0	129600	1769	11.43474015
0	0	129600	1770	8.439172459
0	0	129600	1771	12.67308198
0	0	129600	1772	5.183934644
0	0	129600	1773	9.177200722
0	0	129600	1774	6.283759743
0	0	129600	1775	12.34560836
0	0	129600	1776	11.03702817
0	0	129600	1777	10.04180534
0	0	129600	1778	7.038444483
0	0	129600	1779	11.42343552
0	0	129600	1780	5.755609966
0	0	129600	1781	5.686782771
0	0	129600	1782	8.414637039
0	0	129600	1783	11.72146317
0	0	129600	1784	3.454296864
0	0	129600	1785	9.318024256
0	0	129600	1786	9.675816141
0	0	129600	1787	9.983818952
0	0	129600	1788	1.607515381
0	0	129600	1789	5.902570989
0	0	129600	1790	10.34832166
0	0	136800	891	13.01843543
0	0	136800	892	4.443341192
0	0	136800	893	9.346845251
0	0	136800	894	2.222422531
0	0	136800	895	13.7887094
0	0	136800	896	12.33523916
0	0	136800	897	4.126933864
0	0	136800	898	13.242289
0	0	136800	899	10.23895832
0	0	136800	900	17.34907955
0	0	136800	901	6.470219499
0	0	136800	902	5.08817688
0	0	136800	903	12.64638104
0	0	136800	904	28.87292506
0	0	136800	905	12.05437103
0	0	136800	906	6.740211901
0	0	136800	907	8.047696043
0	0	136800	908	5.064074221
0	0	136800	909	7.949427256
0	0	136800	910	3.661755414
0	0	136800	911	12.39301754
0	0	136800	912	8.248672884
0	0	136800	913	9.701927976
0	0	136800	914	15.64122804
0	0	136800	915	5.098107951
0	0	136800	916	15.00115238
0	0	136800	917	5.788696404
0	0	136800	918	14.7813809
0	0	136800	919	11.67453489
0	0	136800	920	4.95985996
0	0	136800	921	8.988748609
0	0	136800	922	16.87413435
0	0	136800	923	2.865724695
0	0	136800	924	3.332199778
0	0	136800	925	7.911300968
0	0	136800	926	16.22209871
0	0	136800	927	13.46866283
0	0	136800	928	10.86097299
0	0	136800	929	11.75907294
0	0	136800	930	9.789497987
0	0	136800	931	15.66767266
0	0	136800	932	4.623434997
0	0	136800	933	13.76525856
0	0	136800	934	10.18878475
0	0	136800	935	18.27867797
0	0	136800	936	6.963510905
0	0	136800	937	7.455095501
0	0	136800	938	3.196715231
0	0	136800	939	13.55952551
0	0	136800	940	21.34775818
0	0	136800	941	2.879706927
0	0	136800	942	10.98333554
0	0	136800	943	6.765505107
0	0	136800	944	9.486651712
0	0	136800	945	11.6954936
0	0	136800	946	1.642410156
0	0	136800	947	4.947837183
0	0	136800	948	7.354295471
0	0	136800	949	8.705845909
0	0	136800	950	9.068644871
0	0	136800	951	1.543050247
0	0	136800	952	10.36121812
0	0	136800	953	15.22534577
0	0	136800	954	1.464994487
0	0	136800	955	6.28981661
0	0	136800	956	12.2112735
0	0	136800	957	12.37165642
0	0	136800	958	7.071202256
0	0	136800	959	1.984438605
0	0	136800	960	7.329192592
0	0	136800	961	7.535802353
0	0	136800	962	6.181474222
0	0	136800	963	13.97398965
0	0	136800	964	2.595963494
0	0	136800	965	6.382267698
0	0	136800	966	3.125860269
0	0	136800	967	5.84205193
0	0	136800	968	12.36957979
0	0	136800	969	5.350324167
0	0	136800	970	9.636541793
0	0	136800	971	6.5472905
0	0	136800	972	15.0465594
0	0	136800	973	9.07959244
0	0	136800	974	15.31008024
0	0	136800	975	6.816845188
0	0	136800	976	5.229447771
0	0	136800	977	12.99607596
0	0	136800	978	5.480605498
0	0	136800	979	17.30415739
0	0	136800	980	7.731022679
0	0	136800	981	10.93449879
0	0	136800	982	5.247136716
0	0	136800	983	4.854578711
0	0	136800	984	7.233798624
0	0	136800	985	7.993368304
0	0	136800	986	4.481302148
0	0	136800	987	11.16304355
0	0	136800	988	6.395291488
0	0	136800	989	8.381165652
0	0	136800	990	13.65011552
0	0	136800	991	14.54942154
0	0	136800	992	10.01512199
0	0	136800	993	5.590013897
0	0	136800	994	7.227940036
0	0	136800	995	0.904548607
0	0	136800	996	14.82058885
0	0	136800	997	7.524867322
0	0	136800	998	4.698271675
0	0	136800	999	12.66187412
0	0	136800	1000	8.204668045
0	0	136800	1001	5.331417497
0	0	136800	1002	8.5705702
0	0	136800	1003	8.308131136
0	0	136800	1004	9.248135921
0	0	136800	1005	7.591259612
0	0	136800	1006	11.42681955
0	0	136800	1007	11.37527341
0	0	136800	1008	9.72990557
0	0	136800	1009	9.829466121
0	0	136800	1010	9.749582758
0	0	136800	1011	7.821110183
0	0	136800	1012	2.066837857
0	0	136800	1013	13.02512092
0	0	136800	1014	6.887786239
0	0	136800	1015	4.436465815
0	0	136800	1016	9.649156772
0	0	136800	1017	8.905785574
0	0	136800	1018	7.153676762
0	0	136800	1019	12.02748462
0	0	136800	1020	9.067858634
0	0	136800	1021	11.55409324
0	0	136800	1022	8.821144006
0	0	136800	1023	6.621520392
0	0	136800	1024	12.75859907
0	0	136800	1025	3.116593341
0	0	136800	1026	20.01094048
0	0	136800	1027	4.131701311
0	0	136800	1028	12.17548153
0	0	136800	1029	0.614055537
0	0	136800	1030	9.62512475
0	0	136800	1031	6.055023608
0	0	136800	1032	10.29453671
0	0	136800	1033	9.967095015
0	0	136800	1034	9.646354176
0	0	136800	1035	3.148150793
0	0	136800	1036	13.46029405
0	0	136800	1037	15.30083113
0	0	136800	1038	4.052673971
0	0	136800	1039	8.63928781
0	0	136800	1040	7.260773895
0	0	136800	1041	14.87572872
0	0	136800	1042	3.59046585
0	0	136800	1043	5.423399046
0	0	136800	1044	8.801926192
0	0	136800	1045	7.457776885
0	0	136800	1046	2.331399552
0	0	136800	1047	7.980379141
0	0	136800	1048	6.54336394
0	0	136800	1049	4.59909285
0	0	136800	1050	9.428425328
0	0	136800	1051	3.389930243
0	0	136800	1052	5.998779412
0	0	136800	1053	9.749372658
0	0	136800	1054	3.006027154
0	0	136800	1055	14.10367125
0	0	136800	1056	7.944356941
0	0	136800	1057	9.357514933
0	0	136800	1058	4.811927255
0	0	136800	1059	6.834443551
0	0	136800	1060	7.925461784
0	0	136800	1061	8.683020612
0	0	136800	1062	14.70282073
0	0	136800	1063	13.06129025
0	0	136800	1064	4.545500902
0	0	136800	1065	10.8860119
0	0	136800	1066	9.319374201
0	0	136800	1067	4.390706239
0	0	136800	1068	6.118101734
0	0	136800	1069	9.503679517
0	0	136800	1070	3.047101353
0	0	136800	1071	7.313598401
0	0	136800	1072	3.764052681
0	0	136800	1073	3.567106302
0	0	136800	1074	5.991878603
0	0	136800	1075	4.732960565
0	0	136800	1076	8.703813618
0	0	136800	1077	5.282476224
0	0	136800	1078	8.847795454
0	0	136800	1079	11.89761786
0	0	136800	1080	2.782260705
0	0	136800	1081	3.433835425
0	0	136800	1082	4.823665144
0	0	136800	1083	9.471769687
0	0	136800	1084	9.949227995
0	0	136800	1085	3.977877612
0	0	136800	1086	11.03652251
0	0	136800	1087	7.699578296
0	0	136800	1088	9.648209633
0	0	136800	1089	4.034895733
0	0	136800	1090	9.134519273
0	0	136800	1091	6.093960671
0	0	136800	1092	4.308417895
0	0	136800	1093	9.207102858
0	0	136800	1094	5.960679366
0	0	136800	1095	6.059798647
0	0	136800	1096	15.08832418
0	0	136800	1097	6.62657351
0	0	136800	1098	5.664687561
0	0	136800	1099	3.713733291
0	0	136800	1100	11.54360811
0	0	136800	1101	10.82105412
0	0	136800	1102	9.535603114
0	0	136800	1103	12.60073528
0	0	136800	1104	7.979167183
0	0	136800	1105	2.608686134
0	0	136800	1106	6.106856911
0	0	136800	1107	4.583382261
0	0	136800	1108	9.156071161
0	0	136800	1109	5.911858373
0	0	136800	1110	5.640197252
0	0	136800	1111	5.471697574
0	0	136800	1112	9.419247499
0	0	136800	1113	15.13690058
0	0	136800	1114	6.630532413
0	0	136800	1115	14.13190334
0	0	136800	1116	9.841340498
0	0	136800	1117	3.686725058
0	0	136800	1118	6.56602819
0	0	136800	1119	10.7244125
0	0	136800	1120	13.1570253
0	0	136800	1121	18.59090076
0	0	136800	1122	9.681380599
0	0	136800	1123	9.350927512
0	0	136800	1124	14.73684831
0	0	136800	1125	1.86862385
0	0	136800	1126	12.09631494
0	0	136800	1127	22.32860192
0	0	136800	1128	10.60524151
0	0	136800	1129	2.985397563
0	0	136800	1130	7.384539941
0	0	136800	1131	4.835812355
0	0	136800	1132	4.592772585
0	0	136800	1133	3.184871661
0	0	136800	1134	9.223876282
0	0	136800	1135	10.49143748
0	0	136800	1136	4.683412987
0	0	136800	1137	12.70762718
0	0	136800	1138	15.32163027
0	0	136800	1139	6.609975256
0	0	136800	1140	6.519205726
0	0	136800	1141	6.568118282
0	0	136800	1142	2.499124168
0	0	136800	1143	9.436981477
0	0	136800	1144	10.63354294
0	0	136800	1145	8.742588448
0	0	136800	1146	10.34015086
0	0	136800	1147	17.18358777
0	0	136800	1148	5.464404836
0	0	136800	1149	18.41085699
0	0	136800	1150	4.824461048
0	0	136800	1151	9.035624574
0	0	136800	1152	6.373009269
0	0	136800	1153	8.802223049
0	0	136800	1154	15.17428194
0	0	136800	1155	8.582767564
0	0	136800	1156	7.890767005
0	0	136800	1157	13.56011813
0	0	136800	1158	11.55775304
0	0	136800	1159	3.555114868
0	0	136800	1160	11.1101284
0	0	136800	1161	7.21506777
0	0	136800	1162	6.646566953
0	0	136800	1163	9.913643217
0	0	136800	1164	22.84980248
0	0	136800	1165	17.24278088
0	0	136800	1166	9.614607148
0	0	136800	1167	5.177096336
0	0	136800	1168	3.732122845
0	0	136800	1169	2.448554858
0	0	136800	1170	7.489135592
0	0	136800	1171	7.912882849
0	0	136800	1172	7.244762336
0	0	136800	1173	6.605264785
0	0	136800	1174	13.51953797
0	0	136800	1175	6.305378954
0	0	136800	1176	4.473280518
0	0	136800	1177	4.745750345
0	0	136800	1178	13.56585169
0	0	136800	1179	4.272237798
0	0	136800	1180	15.66780575
0	0	136800	1181	4.210842437
0	0	136800	1182	8.77519587
0	0	136800	1183	10.24307204
0	0	136800	1184	13.43794435
0	0	136800	1185	8.850006864
0	0	136800	1186	12.1040866
0	0	136800	1187	9.51504811
0	0	136800	1188	6.883495823
0	0	136800	1189	13.25351844
0	0	136800	1190	3.589959927
0	0	136800	1191	16.92138457
0	0	136800	1192	12.03555884
0	0	136800	1193	5.971391948
0	0	136800	1194	16.73837283
0	0	136800	1195	2.326002112
0	0	136800	1196	12.59203127
0	0	136800	1197	4.475155148
0	0	136800	1198	7.624591365
0	0	136800	1199	5.903367677
0	0	136800	1200	4.296424802
0	0	136800	1201	4.824107199
0	0	136800	1202	14.042119
0	0	136800	1203	5.629383319
0	0	136800	1204	10.84133673
0	0	136800	1205	10.54851307
0	0	136800	1206	6.791219306
0	0	136800	1207	4.638932058
0	0	136800	1208	16.04837496
0	0	136800	1209	14.41022581
0	0	136800	1210	9.036760271
0	0	136800	1211	13.07884854
0	0	136800	1212	9.405386003
0	0	136800	1213	17.27050356
0	0	136800	1214	13.55914849
0	0	136800	1215	15.49395058
0	0	136800	1216	7.719368986
0	0	136800	1217	8.941332731
0	0	136800	1218	9.671150398
0	0	136800	1219	6.148054571
0	0	136800	1220	11.84020507
0	0	136800	1221	2.075276471
0	0	136800	1222	8.706195685
0	0	136800	1223	6.393286102
0	0	136800	1224	8.140192898
0	0	136800	1225	6.556599701
0	0	136800	1226	4.225689107
0	0	136800	1227	4.102102752
0	0	136800	1228	6.916233871
0	0	136800	1229	4.556385909
0	0	136800	1230	2.732555684
0	0	136800	1231	4.740249557
0	0	136800	1232	2.066327119
0	0	136800	1233	6.035146727
0	0	136800	1234	5.93361818
0	0	136800	1235	4.434733266
0	0	136800	1236	17.28775294
0	0	136800	1237	7.431391961
0	0	136800	1238	9.0479148
0	0	136800	1239	10.84253073
0	0	136800	1240	5.546137419
0	0	136800	1241	1.597639416
0	0	136800	1242	9.153741715
0	0	136800	1243	7.023324451
0	0	136800	1244	3.52650557
0	0	136800	1245	11.34670885
0	0	136800	1246	7.011096373
0	0	136800	1247	2.185710503
0	0	136800	1248	2.004811483
0	0	136800	1249	2.621079269
0	0	136800	1250	19.74462675
0	0	136800	1251	10.50914367
0	0	136800	1252	7.228176182
0	0	136800	1253	10.18009244
0	0	136800	1254	1.40952777
0	0	136800	1255	18.45511519
0	0	136800	1256	5.906364888
0	0	136800	1257	13.96734338
0	0	136800	1258	27.61250421
0	0	136800	1259	3.334763455
0	0	136800	1260	14.10881126
0	0	136800	1261	3.024172753
0	0	136800	1262	7.937219917
0	0	136800	1263	9.475791802
0	0	136800	1264	2.550213683
0	0	136800	1265	7.727894609
0	0	136800	1266	12.26230862
0	0	136800	1267	4.337033436
0	0	136800	1268	3.718324429
0	0	136800	1269	6.432366399
0	0	136800	1270	2.902699992
0	0	136800	1271	15.9619996
0	0	136800	1272	3.314842016
0	0	136800	1273	8.461046287
0	0	136800	1274	5.785097841
0	0	136800	1275	17.52854406
0	0	136800	1276	5.938257832
0	0	136800	1277	7.189506821
0	0	136800	1278	5.94529967
0	0	136800	1279	2.132070032
0	0	136800	1280	9.127800589
0	0	136800	1281	1.422396502
0	0	136800	1282	4.566466835
0	0	136800	1283	6.715303254
0	0	136800	1284	8.581581131
0	0	136800	1285	5.9189034
0	0	136800	1286	13.74355128
0	0	136800	1287	1.618717547
0	0	136800	1288	19.85360102
0	0	136800	1289	5.048551219
0	0	136800	1290	9.967054953
0	0	136800	1291	9.623304791
0	0	136800	1292	0.989602367
0	0	136800	1293	3.961993147
0	0	136800	1294	13.44998017
0	0	136800	1295	3.623874138
0	0	136800	1296	19.79256279
0	0	136800	1297	6.985047588
0	0	136800	1298	2.447414723
0	0	136800	1299	14.40635062
0	0	136800	1300	4.040440576
0	0	136800	1301	14.05238295
0	0	136800	1302	6.053684894
0	0	136800	1303	11.64478239
0	0	136800	1304	8.950697427
0	0	136800	1305	7.590512887
0	0	136800	1306	8.198707437
0	0	136800	1307	5.05391348
0	0	136800	1308	7.707745833
0	0	136800	1309	19.83118699
0	0	136800	1310	4.443177947
0	0	136800	1311	14.80078591
0	0	136800	1312	7.790445175
0	0	136800	1313	6.176225257
0	0	136800	1314	11.96886029
0	0	136800	1315	8.210481758
0	0	136800	1316	3.901158793
0	0	136800	1317	13.14229201
0	0	136800	1318	6.305867725
0	0	136800	1319	7.662134957
0	0	136800	1320	6.950696404
0	0	136800	1321	6.594802773
0	0	136800	1322	9.171166954
0	0	136800	1323	10.46581626
0	0	136800	1324	3.743646796
0	0	136800	1325	15.32201886
0	0	136800	1326	4.01148011
0	0	136800	1327	14.74654561
0	0	136800	1328	2.36972618
0	0	136800	1329	16.15206914
0	0	136800	1330	7.064522733
0	0	136800	1331	13.33465704
0	0	136800	1332	6.674815285
0	0	136800	1333	5.652295753
0	0	136800	1334	7.427896774
0	0	136800	1335	11.03471404
0	0	136800	1336	6.906213854
0	0	136800	1337	8.519772421
0	0	136800	1338	9.167074912
0	0	136800	1339	6.917800368
0	0	136800	1340	8.679409205
0	0	136800	1341	7.520550911
0	0	136800	1342	3.273755862
0	0	136800	1343	8.285278939
0	0	136800	1344	4.629124969
0	0	136800	1345	10.2344529
0	0	136800	1346	4.813333293
0	0	136800	1347	9.371362343
0	0	136800	1348	6.682901819
0	0	136800	1349	0.493410998
0	0	136800	1350	9.62992173
0	0	136800	1351	16.36977872
0	0	136800	1352	13.41508986
0	0	136800	1353	6.101953213
0	0	136800	1354	7.208896684
0	0	136800	1355	4.726088005
0	0	136800	1356	11.87304336
0	0	136800	1357	6.844189366
0	0	136800	1358	14.51590746
0	0	136800	1359	7.175781121
0	0	136800	1360	10.44580454
0	0	136800	1361	10.91320006
0	0	136800	1362	16.78469767
0	0	136800	1363	5.071143644
0	0	136800	1364	8.362416485
0	0	136800	1365	2.183404335
0	0	136800	1366	13.91443788
0	0	136800	1367	3.724733078
0	0	136800	1368	9.448561308
0	0	136800	1369	5.917715875
0	0	136800	1370	10.4155969
0	0	136800	1371	3.552083584
0	0	136800	1372	5.649257168
0	0	136800	1373	12.16850543
0	0	136800	1374	7.308422601
0	0	136800	1375	3.322704649
0	0	136800	1376	10.42171945
0	0	136800	1377	6.431663729
0	0	136800	1378	8.954717354
0	0	136800	1379	4.652731589
0	0	136800	1380	4.602947273
0	0	136800	1381	7.357319689
0	0	136800	1382	8.819409647
0	0	136800	1383	10.71530688
0	0	136800	1384	4.522565147
0	0	136800	1385	4.94433582
0	0	136800	1386	5.682806187
0	0	136800	1387	9.719194756
0	0	136800	1388	8.964996486
0	0	136800	1389	4.917512442
0	0	136800	1390	14.58537647
0	0	136800	1391	8.413719541
0	0	136800	1392	4.40447377
0	0	136800	1393	3.46310552
0	0	136800	1394	1.676393015
0	0	136800	1395	6.045029649
0	0	136800	1396	8.377104263
0	0	136800	1397	9.070385857
0	0	136800	1398	3.711832723
0	0	136800	1399	11.44362996
0	0	136800	1400	4.765979427
0	0	136800	1401	3.575680913
0	0	136800	1402	7.525831948
0	0	136800	1403	7.807005306
0	0	136800	1404	10.3333511
0	0	136800	1405	7.055138159
0	0	136800	1406	20.21388476
0	0	136800	1407	2.159673683
0	0	136800	1408	3.643080357
0	0	136800	1409	2.140444394
0	0	136800	1410	1.508389608
0	0	136800	1411	2.855572281
0	0	136800	1412	10.23147832
0	0	136800	1413	10.95089599
0	0	136800	1414	2.591940682
0	0	136800	1415	5.629345471
0	0	136800	1416	6.453334032
0	0	136800	1417	3.925359793
0	0	136800	1418	5.740559413
0	0	136800	1419	2.947344484
0	0	136800	1420	7.572051923
0	0	136800	1421	4.773931312
0	0	136800	1422	18.96756601
0	0	136800	1423	6.828216328
0	0	136800	1424	11.87229813
0	0	136800	1425	7.168369761
0	0	136800	1426	9.950412431
0	0	136800	1427	3.120519111
0	0	136800	1428	5.532451427
0	0	136800	1429	11.36307258
0	0	136800	1430	1.997499568
0	0	136800	1431	8.719916518
0	0	136800	1432	5.042327605
0	0	136800	1433	5.428544071
0	0	136800	1434	6.55259575
0	0	136800	1435	12.564651
0	0	136800	1436	8.727851043
0	0	136800	1437	4.785219126
0	0	136800	1438	7.598159353
0	0	136800	1439	5.901918954
0	0	136800	1440	11.6657817
0	0	136800	1441	9.645138897
0	0	136800	1442	6.229766362
0	0	136800	1443	3.382014014
0	0	136800	1444	11.820877
0	0	136800	1445	7.331634304
0	0	136800	1446	8.711470758
0	0	136800	1447	2.729649076
0	0	136800	1448	10.65760253
0	0	136800	1449	11.65942879
0	0	136800	1450	11.59730605
0	0	136800	1451	2.819809272
0	0	136800	1452	7.372830521
0	0	136800	1453	7.590506041
0	0	136800	1454	5.081326461
0	0	136800	1455	12.91110973
0	0	136800	1456	7.597970644
0	0	136800	1457	15.20758099
0	0	136800	1458	3.658958172
0	0	136800	1459	8.107441752
0	0	136800	1460	5.814536044
0	0	136800	1461	2.86764361
0	0	136800	1462	22.3020407
0	0	136800	1463	1.578787671
0	0	136800	1464	3.697833896
0	0	136800	1465	3.634312258
0	0	136800	1466	8.737560604
0	0	136800	1467	4.781241136
0	0	136800	1468	14.79071502
0	0	136800	1469	8.528702751
0	0	136800	1470	20.51914118
0	0	136800	1471	7.675922491
0	0	136800	1472	15.88789692
0	0	136800	1473	8.079120054
0	0	136800	1474	7.154440977
0	0	136800	1475	4.660316199
0	0	136800	1476	3.782431094
0	0	136800	1477	4.209763055
0	0	136800	1478	10.91995038
0	0	136800	1479	3.03364822
0	0	136800	1480	1.05111373
0	0	136800	1481	6.178797869
0	0	136800	1482	6.091990096
0	0	136800	1483	6.824420485
0	0	136800	1484	7.459346154
0	0	136800	1485	12.74895949
0	0	136800	1486	14.30067951
0	0	136800	1487	5.305728763
0	0	136800	1488	10.10552133
0	0	136800	1489	4.524101347
0	0	136800	1490	8.702689703
0	0	136800	1491	7.674763883
0	0	136800	1492	1.176307814
0	0	136800	1493	7.759904553
0	0	136800	1494	13.05905941
0	0	136800	1495	17.44323253
0	0	136800	1496	2.796668719
0	0	136800	1497	9.137313422
0	0	136800	1498	4.858681866
0	0	136800	1499	0.775859796
0	0	136800	1500	11.0108704
0	0	136800	1501	3.336577743
0	0	136800	1502	11.50633015
0	0	136800	1503	7.519481562
0	0	136800	1504	3.804513988
0	0	136800	1505	4.061253519
0	0	136800	1506	10.54486389
0	0	136800	1507	14.75170695
0	0	136800	1508	10.60803428
0	0	136800	1509	10.5327338
0	0	136800	1510	6.242906525
0	0	136800	1511	5.032475085
0	0	136800	1512	14.53812741
0	0	136800	1513	9.037907408
0	0	136800	1514	9.543950414
0	0	136800	1515	13.41534117
0	0	136800	1516	4.273327665
0	0	136800	1517	9.663562184
0	0	136800	1518	8.856887134
0	0	136800	1519	5.563677334
0	0	136800	1520	3.816985254
0	0	136800	1521	2.41822168
0	0	136800	1522	8.812703745
0	0	136800	1523	11.49895276
0	0	136800	1524	3.831146061
0	0	136800	1525	1.823826532
0	0	136800	1526	23.08618837
0	0	136800	1527	8.612888029
0	0	136800	1528	0.925104977
0	0	136800	1529	7.358734525
0	0	136800	1530	2.305930564
0	0	136800	1531	2.585951204
0	0	136800	1532	22.66882598
0	0	136800	1533	13.78704791
0	0	136800	1534	9.810681715
0	0	136800	1535	5.900774239
0	0	136800	1536	9.044728801
0	0	136800	1537	27.54097208
0	0	136800	1538	6.462269303
0	0	136800	1539	12.10191712
0	0	136800	1540	20.48662155
0	0	136800	1541	11.71055893
0	0	136800	1542	11.94032471
0	0	136800	1543	10.46575606
0	0	136800	1544	10.12886505
0	0	136800	1545	3.799187433
0	0	136800	1546	5.210326298
0	0	136800	1547	3.219224888
0	0	136800	1548	1.841925889
0	0	136800	1549	4.963714426
0	0	136800	1550	24.75953417
0	0	136800	1551	10.19155832
0	0	136800	1552	6.559676807
0	0	136800	1553	8.247538192
0	0	136800	1554	4.122633968
0	0	136800	1555	6.327975824
0	0	136800	1556	6.40636603
0	0	136800	1557	11.01679876
0	0	136800	1558	12.60044082
0	0	136800	1559	3.39695281
0	0	136800	1560	6.291754117
0	0	136800	1561	12.04765516
0	0	136800	1562	11.21033079
0	0	136800	1563	4.302402351
0	0	136800	1564	4.404914741
0	0	136800	1565	9.339159928
0	0	136800	1566	11.25770341
0	0	136800	1567	6.708787939
0	0	136800	1568	4.694780716
0	0	136800	1569	5.46371543
0	0	136800	1570	7.469849795
0	0	136800	1571	9.041477937
0	0	136800	1572	8.515119327
0	0	136800	1573	3.134750364
0	0	136800	1574	5.436644363
0	0	136800	1575	5.966007654
0	0	136800	1576	8.158037805
0	0	136800	1577	7.282582664
0	0	136800	1578	9.518881045
0	0	136800	1579	5.339937513
0	0	136800	1580	11.19917661
0	0	136800	1581	10.9879278
0	0	136800	1582	5.181152426
0	0	136800	1583	8.900564732
0	0	136800	1584	8.642473049
0	0	136800	1585	6.458698043
0	0	136800	1586	9.658452823
0	0	136800	1587	10.450074
0	0	136800	1588	9.270476998
0	0	136800	1589	6.218759679
0	0	136800	1590	4.938613936
0	0	136800	1591	5.428141559
0	0	136800	1592	5.515456729
0	0	136800	1593	2.490500075
0	0	136800	1594	6.075213494
0	0	136800	1595	3.216534764
0	0	136800	1596	7.814948196
0	0	136800	1597	6.236712386
0	0	136800	1598	11.11157271
0	0	136800	1599	2.822427644
0	0	136800	1600	9.516117915
0	0	136800	1601	14.22141427
0	0	136800	1602	2.10131062
0	0	136800	1603	5.308618222
0	0	136800	1604	10.204334
0	0	136800	1605	5.139525063
0	0	136800	1606	3.921148465
0	0	136800	1607	10.00194428
0	0	136800	1608	7.392841568
0	0	136800	1609	3.226070415
0	0	136800	1610	11.95385958
0	0	136800	1611	11.81682861
0	0	136800	1612	19.17838204
0	0	136800	1613	11.68286309
0	0	136800	1614	10.71301761
0	0	136800	1615	8.204272292
0	0	136800	1616	17.02117567
0	0	136800	1617	13.87477052
0	0	136800	1618	7.088319002
0	0	136800	1619	4.401578101
0	0	136800	1620	14.57417627
0	0	136800	1621	6.35706131
0	0	136800	1622	4.610571501
0	0	136800	1623	4.025504689
0	0	136800	1624	8.777885791
0	0	136800	1625	6.893166523
0	0	136800	1626	5.465392541
0	0	136800	1627	7.522687244
0	0	136800	1628	5.055480396
0	0	136800	1629	1.193573114
0	0	136800	1630	4.594052321
0	0	136800	1631	1.066744421
0	0	136800	1632	12.16142908
0	0	136800	1633	7.003496919
0	0	136800	1634	12.44818573
0	0	136800	1635	2.21291494
0	0	136800	1636	8.952017222
0	0	136800	1637	6.946411369
0	0	136800	1638	14.04299402
0	0	136800	1639	8.199272412
0	0	136800	1640	1.971804094
0	0	136800	1641	4.132922506
0	0	136800	1642	9.234804467
0	0	136800	1643	9.204094795
0	0	136800	1644	12.71862406
0	0	136800	1645	5.319721222
0	0	136800	1646	7.842358073
0	0	136800	1647	9.230770033
0	0	136800	1648	2.923961528
0	0	136800	1649	6.833834976
0	0	136800	1650	6.076735622
0	0	136800	1651	4.238912818
0	0	136800	1652	7.110318259
0	0	136800	1653	4.109044861
0	0	136800	1654	4.508854587
0	0	136800	1655	4.9048156
0	0	136800	1656	15.10040807
0	0	136800	1657	0.979274672
0	0	136800	1658	8.069480767
0	0	136800	1659	13.91373244
0	0	136800	1660	8.208910813
0	0	136800	1661	2.228420972
0	0	136800	1662	13.23382919
0	0	136800	1663	10.2665326
0	0	136800	1664	5.122396924
0	0	136800	1665	4.686428615
0	0	136800	1666	18.34820464
0	0	136800	1667	10.88259158
0	0	136800	1668	11.20368614
0	0	136800	1669	13.00598049
0	0	136800	1670	13.36984617
0	0	136800	1671	10.6439222
0	0	136800	1672	9.124031069
0	0	136800	1673	3.990751393
0	0	136800	1674	9.66866503
0	0	136800	1675	4.984948274
0	0	136800	1676	1.685941932
0	0	136800	1677	7.027515041
0	0	136800	1678	9.152017361
0	0	136800	1679	3.339991154
0	0	136800	1680	5.844606958
0	0	136800	1681	10.56398535
0	0	136800	1682	4.362166749
0	0	136800	1683	11.66993657
0	0	136800	1684	8.089206677
0	0	136800	1685	2.160515958
0	0	136800	1686	7.880142337
0	0	136800	1687	14.2529303
0	0	136800	1688	14.78142479
0	0	136800	1689	4.136422317
0	0	136800	1690	26.34397865
0	0	136800	1691	11.6201229
0	0	136800	1692	8.199501288
0	0	136800	1693	8.842288457
0	0	136800	1694	14.23395731
0	0	136800	1695	5.042999258
0	0	136800	1696	4.58695179
0	0	136800	1697	15.41587053
0	0	136800	1698	8.206790778
0	0	136800	1699	2.211113668
0	0	136800	1700	1.330924972
0	0	136800	1701	18.62560001
0	0	136800	1702	5.719480702
0	0	136800	1703	6.304163972
0	0	136800	1704	1.510711097
0	0	136800	1705	5.642079962
0	0	136800	1706	7.082490385
0	0	136800	1707	6.176840527
0	0	136800	1708	8.725812221
0	0	136800	1709	13.97559996
0	0	136800	1710	9.379728603
0	0	136800	1711	9.790667022
0	0	136800	1712	10.18898427
0	0	136800	1713	8.306342604
0	0	136800	1714	1.731790021
0	0	136800	1715	0.491495252
0	0	136800	1716	3.2416026
0	0	136800	1717	9.999896626
0	0	136800	1718	4.282741431
0	0	136800	1719	7.488925413
0	0	136800	1720	8.32338142
0	0	136800	1721	16.22044017
0	0	136800	1722	8.678906716
0	0	136800	1723	2.125294705
0	0	136800	1724	13.6980371
0	0	136800	1725	6.305804342
0	0	136800	1726	4.293100588
0	0	136800	1727	11.05737678
0	0	136800	1728	6.425992124
0	0	136800	1729	7.04958159
0	0	136800	1730	8.932770188
0	0	136800	1731	11.45544781
0	0	136800	1732	14.70611034
0	0	136800	1733	2.472231486
0	0	136800	1734	10.71277691
0	0	136800	1735	7.842009839
0	0	136800	1736	6.61277969
0	0	136800	1737	1.68906068
0	0	136800	1738	4.556632096
0	0	136800	1739	3.500008528
0	0	136800	1740	6.255804409
0	0	136800	1741	2.394700869
0	0	136800	1742	3.162513294
0	0	136800	1743	6.327234077
0	0	136800	1744	8.957539761
0	0	136800	1745	3.1799643
0	0	136800	1746	2.777217562
0	0	136800	1747	1.505365568
0	0	136800	1748	14.88667514
0	0	136800	1749	13.29553489
0	0	136800	1750	11.72944424
0	0	136800	1751	6.70324396
0	0	136800	1752	7.143244382
0	0	136800	1753	6.426017201
0	0	136800	1754	3.873255482
0	0	136800	1755	12.94732692
0	0	136800	1756	7.691661639
0	0	136800	1757	10.45309583
0	0	136800	1758	5.18900207
0	0	136800	1759	5.011280623
0	0	136800	1760	3.859065282
0	0	136800	1761	2.892971313
0	0	136800	1762	15.23736666
0	0	136800	1763	16.950889
0	0	136800	1764	12.56397188
0	0	136800	1765	11.53828939
0	0	136800	1766	2.237644216
0	0	136800	1767	6.712148242
0	0	136800	1768	13.74972194
0	0	136800	1769	8.663908727
0	0	136800	1770	7.58798244
0	0	136800	1771	1.019593889
0	0	136800	1772	3.809124917
0	0	136800	1773	21.08933716
0	0	136800	1774	13.51390268
0	0	136800	1775	7.984815157
0	0	136800	1776	11.63242015
0	0	136800	1777	14.56098089
0	0	136800	1778	8.733429243
0	0	136800	1779	5.602119465
0	0	136800	1780	11.22225377
0	0	136800	1781	2.131600233
0	0	136800	1782	6.096865876
0	0	136800	1783	7.133553862
0	0	136800	1784	2.723322153
0	0	136800	1785	8.783873806
0	0	136800	1786	7.567527298
0	0	136800	1787	4.535299299
0	0	136800	1788	2.094920379
0	0	136800	1789	5.666486749
0	0	136800	1790	7.283109608
0	0	144000	891	4.534352427
0	0	144000	892	5.847775808
0	0	144000	893	5.494603346
0	0	144000	894	2.107701424
0	0	144000	895	3.803592247
0	0	144000	896	7.369793581
0	0	144000	897	8.639862316
0	0	144000	898	12.40976115
0	0	144000	899	6.465139288
0	0	144000	900	11.43275326
0	0	144000	901	4.764094201
0	0	144000	902	12.77475107
0	0	144000	903	4.823960621
0	0	144000	904	17.21186749
0	0	144000	905	3.715858627
0	0	144000	906	2.524866352
0	0	144000	907	6.915800345
0	0	144000	908	3.350849642
0	0	144000	909	11.3079837
0	0	144000	910	13.09062007
0	0	144000	911	9.311689657
0	0	144000	912	5.480119468
0	0	144000	913	2.323979364
0	0	144000	914	7.758321485
0	0	144000	915	13.86065006
0	0	144000	916	7.999449554
0	0	144000	917	10.8620611
0	0	144000	918	10.91249854
0	0	144000	919	4.693574691
0	0	144000	920	5.932483282
0	0	144000	921	14.13842646
0	0	144000	922	8.153158009
0	0	144000	923	9.93101682
0	0	144000	924	2.415987549
0	0	144000	925	7.954619286
0	0	144000	926	13.89103349
0	0	144000	927	11.18321225
0	0	144000	928	5.461388291
0	0	144000	929	1.819515565
0	0	144000	930	2.468181535
0	0	144000	931	19.97407392
0	0	144000	932	0.775663285
0	0	144000	933	9.054233891
0	0	144000	934	14.58179854
0	0	144000	935	8.04423622
0	0	144000	936	12.8137303
0	0	144000	937	4.283604735
0	0	144000	938	2.597227652
0	0	144000	939	6.674817366
0	0	144000	940	13.75798644
0	0	144000	941	7.157874804
0	0	144000	942	4.820249681
0	0	144000	943	4.628373929
0	0	144000	944	12.51667806
0	0	144000	945	7.006426737
0	0	144000	946	3.500367404
0	0	144000	947	7.473376445
0	0	144000	948	9.23537152
0	0	144000	949	18.32747334
0	0	144000	950	4.689629914
0	0	144000	951	4.236081546
0	0	144000	952	3.341385764
0	0	144000	953	11.30960063
0	0	144000	954	5.61558907
0	0	144000	955	6.506441666
0	0	144000	956	2.503676553
0	0	144000	957	10.17584676
0	0	144000	958	6.938399945
0	0	144000	959	12.21764701
0	0	144000	960	6.395253325
0	0	144000	961	3.198609908
0	0	144000	962	12.26454981
0	0	144000	963	10.19036505
0	0	144000	964	6.229268696
0	0	144000	965	5.905143955
0	0	144000	966	9.44006111
0	0	144000	967	14.06489944
0	0	144000	968	15.88716386
0	0	144000	969	8.197423547
0	0	144000	970	3.557123296
0	0	144000	971	2.75437379
0	0	144000	972	10.02716156
0	0	144000	973	12.40531987
0	0	144000	974	3.795156092
0	0	144000	975	13.88005401
0	0	144000	976	4.646045094
0	0	144000	977	4.606750509
0	0	144000	978	13.40176516
0	0	144000	979	6.884362117
0	0	144000	980	11.6329745
0	0	144000	981	3.207954341
0	0	144000	982	5.116597004
0	0	144000	983	7.669664674
0	0	144000	984	4.710924255
0	0	144000	985	6.338647511
0	0	144000	986	4.744949596
0	0	144000	987	11.60050823
0	0	144000	988	10.27121652
0	0	144000	989	5.462358754
0	0	144000	990	5.184549758
0	0	144000	991	8.556162896
0	0	144000	992	6.70347699
0	0	144000	993	5.209395865
0	0	144000	994	5.060296045
0	0	144000	995	13.76257393
0	0	144000	996	3.191654455
0	0	144000	997	9.372864603
0	0	144000	998	1.795900996
0	0	144000	999	8.894091316
0	0	144000	1000	10.62088063
0	0	144000	1001	2.176097966
0	0	144000	1002	7.414589309
0	0	144000	1003	5.313041423
0	0	144000	1004	12.38063559
0	0	144000	1005	6.137906266
0	0	144000	1006	2.207042343
0	0	144000	1007	8.179512076
0	0	144000	1008	4.034655769
0	0	144000	1009	7.175569167
0	0	144000	1010	17.82297613
0	0	144000	1011	14.83006691
0	0	144000	1012	9.36518404
0	0	144000	1013	12.73103785
0	0	144000	1014	7.268348323
0	0	144000	1015	11.81090599
0	0	144000	1016	8.427611289
0	0	144000	1017	10.35259293
0	0	144000	1018	4.379201805
0	0	144000	1019	2.661781342
0	0	144000	1020	15.11411975
0	0	144000	1021	11.78635196
0	0	144000	1022	4.433099886
0	0	144000	1023	10.53949106
0	0	144000	1024	3.263931912
0	0	144000	1025	7.349352656
0	0	144000	1026	11.52860991
0	0	144000	1027	6.605530803
0	0	144000	1028	5.169470291
0	0	144000	1029	4.0565748
0	0	144000	1030	3.452557556
0	0	144000	1031	6.602343715
0	0	144000	1032	11.45019842
0	0	144000	1033	13.15087142
0	0	144000	1034	5.603620202
0	0	144000	1035	12.93815635
0	0	144000	1036	12.94244041
0	0	144000	1037	6.523845832
0	0	144000	1038	8.529466367
0	0	144000	1039	8.073077429
0	0	144000	1040	12.35965132
0	0	144000	1041	7.580831014
0	0	144000	1042	9.997054247
0	0	144000	1043	2.558223142
0	0	144000	1044	7.024200623
0	0	144000	1045	5.199152968
0	0	144000	1046	13.76306791
0	0	144000	1047	5.505072922
0	0	144000	1048	8.579956832
0	0	144000	1049	11.86881134
0	0	144000	1050	0.978219741
0	0	144000	1051	15.74437041
0	0	144000	1052	10.77713618
0	0	144000	1053	8.810364816
0	0	144000	1054	16.48154679
0	0	144000	1055	3.47448921
0	0	144000	1056	3.712689071
0	0	144000	1057	8.185847524
0	0	144000	1058	5.719418854
0	0	144000	1059	10.5379334
0	0	144000	1060	9.731658675
0	0	144000	1061	12.68639979
0	0	144000	1062	5.582468196
0	0	144000	1063	14.93477971
0	0	144000	1064	14.82224534
0	0	144000	1065	13.5060633
0	0	144000	1066	3.801248804
0	0	144000	1067	5.637102988
0	0	144000	1068	7.22692752
0	0	144000	1069	8.77818481
0	0	144000	1070	2.503526153
0	0	144000	1071	4.613715922
0	0	144000	1072	11.38875205
0	0	144000	1073	10.23627705
0	0	144000	1074	6.173693222
0	0	144000	1075	10.09960659
0	0	144000	1076	2.177075303
0	0	144000	1077	7.498724789
0	0	144000	1078	10.48332004
0	0	144000	1079	6.673963046
0	0	144000	1080	9.377480222
0	0	144000	1081	7.52645116
0	0	144000	1082	2.125148105
0	0	144000	1083	15.31053377
0	0	144000	1084	7.217442422
0	0	144000	1085	3.714335973
0	0	144000	1086	9.778870285
0	0	144000	1087	1.48688412
0	0	144000	1088	10.30173198
0	0	144000	1089	9.732070218
[truncated: 619,001 more rows]
