# Supplementary material for: Dual-purpose dynamics emerge from a heterogeneous cell population in Drosophila metamorphosis
Source: PLoS Comput Biol. 2025 Aug 28;21(8):e1013331. doi: 10.1371/journal.pcbi.1013331 (PMC12393715; doi:10.1371/journal.pcbi.1013331)
Supplement: S1 Dataset — The ZIP file contains tab-separated text files of data used for the main plots. (PDF) [file pcbi.1013331.s014.zip › S1_Dataset/Fig4d.txt]

Hemocyte-ID	Steering-consistency
1000000000	0.17435893
1000000001	0.082165354
1000000004	0.361211384
1000000005	0.045959659
1000000006	0.074389736
1000000007	0.039190195
1000000008	0.243043754
1000000009	0.318357371
1000000010	0.037779406
1000000011	-0.037157392
1000000014	-0.000486538
1000000930	0.160660949
1000001033	0.291752836
1000002142	0.276551837
1000002203	0.166364229
1000003404	0.165957643
1000003465	0.284609269
1000003526	0.220584794
1000006048	0.075540685
1000006049	0.099308297
1000007350	0.549126492
1000007411	0.059450115
1000007472	0.20285642
1000007533	0.034495978
1000009034	-0.109885214
1000009095	0.178711862
1000010716	0.074380833
1000010777	-0.1637289
1000010838	0.433482283
1000012673	0.326518607
1000014533	0.137415739
1000016449	0.325830922
1000016455	0.351978535
1000016456	0.216492418
1000016457	0.068765596
1000016458	0.18624483
1000016459	0.440193548
1000016460	0.441193737
1000016821	0.219055435
1000016882	0.247977865
1000016943	0.20103065
1000017004	0.018204478
1000017065	0.096066903
1000017126	0.160690618
1000019767	0.395400425
1000019844	0.153892081
1000022605	0.231098602
1000022721	0.308040834
1000022727	0.079707275
1000022788	0.233242056
1000022849	0.211696052
1000022910	0.152194732
1000022911	0.186214227
1000026092	0.232987742
1000026093	0.136060915
1000026214	0.011309067
1000026322	-0.005699255
1000026336	0.254664484
1000026397	0.144092088
1000029938	0.071264197
1000029999	0.17943116
1000030060	0.083997868
1000030163	0.137871771
1000030182	0.37463097
1000030243	0.522238324
1000030304	0.177852519
1000030365	0.089920585
1000030426	0.400620629
1000034507	0.41494665
