# Supplementary material for: Dual-purpose dynamics emerge from a heterogeneous cell population in Drosophila metamorphosis
Source: PLoS Comput Biol. 2025 Aug 28;21(8):e1013331. doi: 10.1371/journal.pcbi.1013331 (PMC12393715; doi:10.1371/journal.pcbi.1013331)
Supplement: S1 Dataset — The ZIP file contains tab-separated text files of data used for the main plots. (PDF) [file pcbi.1013331.s014.zip › S1_Dataset/Fig8g.txt]

Condition(0=Confine,1=Strength,2=Friction,3=HemFatAdhesion,4=HemHemAdhesion)	Trial	Step(86400=24h,201600=40h)	ID	Nearby-number
0	0	86400	1	6
0	0	86400	2	5
0	0	86400	3	2
0	0	86400	4	11
0	0	86400	5	6
0	0	86400	6	3
0	0	86400	7	4
0	0	86400	8	7
0	0	86400	9	17
0	0	86400	10	5
0	0	86400	11	2
0	0	86400	12	3
0	0	86400	13	6
0	0	86400	14	4
0	0	86400	15	5
0	0	86400	16	11
0	0	86400	17	4
0	0	86400	18	9
0	0	86400	19	9
0	0	86400	20	4
0	0	86400	21	17
0	0	86400	22	18
0	0	86400	23	8
0	0	86400	24	12
0	0	86400	25	17
0	0	86400	26	14
0	0	86400	27	8
0	0	86400	28	8
0	0	86400	29	4
0	0	86400	30	8
0	0	86400	31	5
0	0	86400	32	9
0	0	86400	33	7
0	0	86400	34	5
0	0	86400	35	13
0	0	86400	36	5
0	0	86400	37	8
0	0	86400	38	11
0	0	86400	39	8
0	0	86400	40	10
0	0	86400	41	7
0	0	86400	42	10
0	0	86400	43	4
0	0	86400	44	6
0	0	86400	45	9
0	0	86400	46	13
0	0	86400	47	10
0	0	86400	48	6
0	0	86400	49	2
0	0	86400	50	9
0	0	86400	51	2
0	0	86400	52	6
0	0	86400	53	3
0	0	86400	54	10
0	0	86400	55	5
0	0	86400	56	6
0	0	86400	57	14
0	0	86400	58	6
0	0	86400	59	14
0	0	86400	60	10
0	0	86400	61	9
0	0	86400	62	6
0	0	86400	63	6
0	0	86400	64	11
0	0	86400	65	11
0	0	86400	66	5
0	0	86400	67	4
0	0	86400	68	7
0	0	86400	69	9
0	0	86400	70	8
0	0	86400	71	4
0	0	86400	72	18
0	0	86400	73	17
0	0	86400	74	20
0	0	86400	75	8
0	0	86400	76	1
0	0	86400	77	10
0	0	86400	78	6
0	0	86400	79	5
0	0	86400	80	7
0	0	86400	81	5
0	0	86400	82	6
0	0	86400	83	4
0	0	86400	84	8
0	0	86400	85	9
0	0	86400	86	5
0	0	86400	87	6
0	0	86400	88	11
0	0	86400	89	7
0	0	86400	90	11
0	0	86400	91	8
0	0	86400	92	9
0	0	86400	93	15
0	0	86400	94	7
0	0	86400	95	8
0	0	86400	96	7
0	0	86400	97	13
0	0	86400	98	9
0	0	86400	99	12
0	0	86400	100	0
0	0	86400	101	2
0	0	86400	102	8
0	0	86400	103	12
0	0	86400	104	13
0	0	86400	105	4
0	0	86400	106	14
0	0	86400	107	5
0	0	86400	108	11
0	0	86400	109	13
0	0	86400	110	4
0	0	86400	111	5
0	0	86400	112	8
0	0	86400	113	6
0	0	86400	114	8
0	0	86400	115	7
0	0	86400	116	14
0	0	86400	117	7
0	0	86400	118	12
0	0	86400	119	16
0	0	86400	120	7
0	0	86400	121	8
0	0	86400	122	15
0	0	86400	123	3
0	0	86400	124	12
0	0	86400	125	4
0	0	86400	126	9
0	0	86400	127	6
0	0	86400	128	5
0	0	86400	129	6
0	0	86400	130	9
0	0	86400	131	15
0	0	86400	132	6
0	0	86400	133	5
0	0	86400	134	11
0	0	86400	135	5
0	0	86400	136	11
0	0	86400	137	12
0	0	86400	138	10
0	0	86400	139	9
0	0	86400	140	6
0	0	86400	141	10
0	0	86400	142	10
0	0	86400	143	9
0	0	86400	144	11
0	0	86400	145	10
0	0	86400	146	8
0	0	86400	147	8
0	0	86400	148	7
0	0	86400	149	6
0	0	86400	150	8
0	0	86400	151	10
0	0	86400	152	8
0	0	86400	153	6
0	0	86400	154	11
0	0	86400	155	12
0	0	86400	156	7
0	0	86400	157	5
0	0	86400	158	10
0	0	86400	159	5
0	0	86400	160	6
0	0	86400	161	13
0	0	86400	162	10
0	0	86400	163	7
0	0	86400	164	7
0	0	86400	165	4
0	0	86400	166	7
0	0	86400	167	11
0	0	86400	168	9
0	0	86400	169	8
0	0	86400	170	8
0	0	86400	171	5
0	0	86400	172	10
0	0	86400	173	12
0	0	86400	174	7
0	0	86400	175	8
0	0	86400	176	8
0	0	86400	177	13
0	0	86400	178	7
0	0	86400	179	15
0	0	86400	180	9
0	0	86400	181	5
0	0	86400	182	12
0	0	86400	183	6
0	0	86400	184	6
0	0	86400	185	11
0	0	86400	186	8
0	0	86400	187	7
0	0	86400	188	4
0	0	86400	189	8
0	0	86400	190	12
0	0	86400	191	9
0	0	86400	192	10
0	0	86400	193	15
0	0	86400	194	10
0	0	86400	195	10
0	0	86400	196	6
0	0	86400	197	9
0	0	86400	198	9
0	0	86400	199	8
0	0	86400	200	11
0	0	86400	201	9
0	0	86400	202	6
0	0	86400	203	4
0	0	86400	204	6
0	0	86400	205	5
0	0	86400	206	7
0	0	86400	207	8
0	0	86400	208	5
0	0	86400	209	12
0	0	86400	210	10
0	0	86400	211	9
0	0	86400	212	8
0	0	86400	213	10
0	0	86400	214	4
0	0	86400	215	7
0	0	86400	216	8
0	0	86400	217	8
0	0	86400	218	8
0	0	86400	219	13
0	0	86400	220	9
0	0	86400	221	3
0	0	86400	222	5
0	0	86400	223	6
0	0	86400	224	10
0	0	86400	225	8
0	0	86400	226	2
0	0	86400	227	9
0	0	86400	228	8
0	0	86400	229	6
0	0	86400	230	17
0	0	86400	231	3
0	0	86400	232	11
0	0	86400	233	9
0	0	86400	234	5
0	0	86400	235	3
0	0	86400	236	7
0	0	86400	237	9
0	0	86400	238	5
0	0	86400	239	11
0	0	86400	240	7
0	0	86400	241	6
0	0	86400	242	9
0	0	86400	243	5
0	0	86400	244	2
0	0	86400	245	2
0	0	86400	246	9
0	0	86400	247	5
0	0	86400	248	12
0	0	86400	249	5
0	0	86400	250	4
0	0	86400	251	13
0	0	86400	252	9
0	0	86400	253	12
0	0	86400	254	6
0	0	86400	255	7
0	0	86400	256	9
0	0	86400	257	4
0	0	86400	258	14
0	0	86400	259	11
0	0	86400	260	1
0	0	86400	261	9
0	0	86400	262	14
0	0	86400	263	9
0	0	86400	264	7
0	0	86400	265	7
0	0	86400	266	5
0	0	86400	267	8
0	0	86400	268	8
0	0	86400	269	17
0	0	86400	270	8
0	0	86400	271	7
0	0	86400	272	5
0	0	86400	273	7
0	0	86400	274	12
0	0	86400	275	6
0	0	86400	276	9
0	0	86400	277	8
0	0	86400	278	4
0	0	86400	279	3
0	0	86400	280	8
0	0	86400	281	7
0	0	86400	282	6
0	0	86400	283	19
0	0	86400	284	15
0	0	86400	285	8
0	0	86400	286	5
0	0	86400	287	10
0	0	86400	288	6
0	0	86400	289	11
0	0	86400	290	5
0	0	86400	291	16
0	0	86400	292	10
0	0	86400	293	13
0	0	86400	294	5
0	0	86400	295	8
0	0	86400	296	6
0	0	86400	297	9
0	0	86400	298	7
0	0	86400	299	2
0	0	86400	300	6
0	0	86400	301	9
0	0	86400	302	15
0	0	86400	303	5
0	0	86400	304	13
0	0	86400	305	9
0	0	86400	306	3
0	0	86400	307	9
0	0	86400	308	9
0	0	86400	309	8
0	0	86400	310	10
0	0	86400	311	4
0	0	86400	312	16
0	0	86400	313	7
0	0	86400	314	8
0	0	86400	315	7
0	0	86400	316	8
0	0	86400	317	5
0	0	86400	318	6
0	0	86400	319	7
0	0	86400	320	10
0	0	86400	321	3
0	0	86400	322	8
0	0	86400	323	8
0	0	86400	324	6
0	0	86400	325	0
0	0	86400	326	6
0	0	86400	327	7
0	0	86400	328	9
0	0	86400	329	12
0	0	86400	330	2
0	0	86400	331	10
0	0	86400	332	9
0	0	86400	333	4
0	0	86400	334	4
0	0	86400	335	10
0	0	86400	336	10
0	0	86400	337	12
0	0	86400	338	6
0	0	86400	339	6
0	0	86400	340	9
0	0	86400	341	8
0	0	86400	342	19
0	0	86400	343	5
0	0	86400	344	7
0	0	86400	345	6
0	0	86400	346	8
0	0	86400	347	6
0	0	86400	348	4
0	0	86400	349	6
0	0	86400	350	7
0	0	86400	351	8
0	0	86400	352	5
0	0	86400	353	7
0	0	86400	354	4
0	0	86400	355	6
0	0	86400	356	6
0	0	86400	357	8
0	0	86400	358	3
0	0	86400	359	6
0	0	86400	360	6
0	0	86400	361	4
0	0	86400	362	8
0	0	86400	363	11
0	0	86400	364	3
0	0	86400	365	11
0	0	86400	366	5
0	0	86400	367	4
0	0	86400	368	6
0	0	86400	369	6
0	0	86400	370	10
0	0	86400	371	10
0	0	86400	372	11
0	0	86400	373	5
0	0	86400	374	8
0	0	86400	375	12
0	0	86400	376	11
0	0	86400	377	9
0	0	86400	378	9
0	0	86400	379	16
0	0	86400	380	6
0	0	86400	381	9
0	0	86400	382	11
0	0	86400	383	10
0	0	86400	384	5
0	0	86400	385	7
0	0	86400	386	13
0	0	86400	387	16
0	0	86400	388	9
0	0	86400	389	8
0	0	86400	390	10
0	0	86400	391	5
0	0	86400	392	3
0	0	86400	393	8
0	0	86400	394	4
0	0	86400	395	9
0	0	86400	396	8
0	0	86400	397	5
0	0	86400	398	7
0	0	86400	399	15
0	0	86400	400	10
0	0	86400	401	12
0	0	86400	402	7
0	0	86400	403	9
0	0	86400	404	11
0	0	86400	405	12
0	0	86400	406	5
0	0	86400	407	9
0	0	86400	408	5
0	0	86400	409	2
0	0	86400	410	3
0	0	86400	411	10
0	0	86400	412	5
0	0	86400	413	7
0	0	86400	414	11
0	0	86400	415	3
0	0	86400	416	7
0	0	86400	417	12
0	0	86400	418	11
0	0	86400	419	9
0	0	86400	420	5
0	0	86400	421	9
0	0	86400	422	13
0	0	86400	423	20
0	0	86400	424	13
0	0	86400	425	13
0	0	86400	426	1
0	0	86400	427	7
0	0	86400	428	3
0	0	86400	429	6
0	0	86400	430	16
0	0	86400	431	6
0	0	86400	432	7
0	0	86400	433	6
0	0	86400	434	4
0	0	86400	435	3
0	0	86400	436	10
0	0	86400	437	9
0	0	86400	438	2
0	0	86400	439	8
0	0	86400	440	5
0	0	86400	441	7
0	0	86400	442	14
0	0	86400	443	3
0	0	86400	444	17
0	0	86400	445	6
0	0	86400	446	8
0	0	86400	447	2
0	0	86400	448	5
0	0	86400	449	11
0	0	86400	450	11
0	0	86400	451	8
0	0	86400	452	2
0	0	86400	453	6
0	0	86400	454	6
0	0	86400	455	10
0	0	86400	456	13
0	0	86400	457	9
0	0	86400	458	14
0	0	86400	459	10
0	0	86400	460	7
0	0	86400	461	6
0	0	86400	462	12
0	0	86400	463	9
0	0	86400	464	8
0	0	86400	465	11
0	0	86400	466	8
0	0	86400	467	11
0	0	86400	468	9
0	0	86400	469	14
0	0	86400	470	16
0	0	86400	471	4
0	0	86400	472	5
0	0	86400	473	9
0	0	86400	474	7
0	0	86400	475	13
0	0	86400	476	11
0	0	86400	477	8
0	0	86400	478	11
0	0	86400	479	12
0	0	86400	480	13
0	0	86400	481	5
0	0	86400	482	7
0	0	86400	483	7
0	0	86400	484	11
0	0	86400	485	16
0	0	86400	486	10
0	0	86400	487	7
0	0	86400	488	8
0	0	86400	489	4
0	0	86400	490	9
0	0	86400	491	3
0	0	86400	492	0
0	0	86400	493	4
0	0	86400	494	6
0	0	86400	495	10
0	0	86400	496	18
0	0	86400	497	5
0	0	86400	498	10
0	0	86400	499	6
0	0	86400	500	14
0	0	86400	501	7
0	0	86400	502	5
0	0	86400	503	6
0	0	86400	504	4
0	0	86400	505	3
0	0	86400	506	8
0	0	86400	507	5
0	0	86400	508	8
0	0	86400	509	5
0	0	86400	510	6
0	0	86400	511	4
0	0	86400	512	12
0	0	86400	513	11
0	0	86400	514	6
0	0	86400	515	6
0	0	86400	516	11
0	0	86400	517	15
0	0	86400	518	6
0	0	86400	519	5
0	0	86400	520	7
0	0	86400	521	14
0	0	86400	522	2
0	0	86400	523	12
0	0	86400	524	17
0	0	86400	525	7
0	0	86400	526	14
0	0	86400	527	10
0	0	86400	528	12
0	0	86400	529	3
0	0	86400	530	11
0	0	86400	531	7
0	0	86400	532	15
0	0	86400	533	4
0	0	86400	534	10
0	0	86400	535	4
0	0	86400	536	3
0	0	86400	537	4
0	0	86400	538	7
0	0	86400	539	5
0	0	86400	540	10
0	0	86400	541	11
0	0	86400	542	3
0	0	86400	543	10
0	0	86400	544	9
0	0	86400	545	4
0	0	86400	546	3
0	0	86400	547	11
0	0	86400	548	9
0	0	86400	549	8
0	0	86400	550	4
0	0	86400	551	5
0	0	86400	552	5
0	0	86400	553	18
0	0	86400	554	13
0	0	86400	555	10
0	0	86400	556	13
0	0	86400	557	8
0	0	86400	558	10
0	0	86400	559	8
0	0	86400	560	9
0	0	86400	561	8
0	0	86400	562	8
0	0	86400	563	11
0	0	86400	564	18
0	0	86400	565	16
0	0	86400	566	14
0	0	86400	567	5
0	0	86400	568	5
0	0	86400	569	9
0	0	86400	570	2
0	0	86400	571	7
0	0	86400	572	8
0	0	86400	573	13
0	0	86400	574	3
0	0	86400	575	3
0	0	86400	576	11
0	0	86400	577	7
0	0	86400	578	8
0	0	86400	579	5
0	0	86400	580	6
0	0	86400	581	9
0	0	86400	582	0
0	0	86400	583	10
0	0	86400	584	10
0	0	86400	585	4
0	0	86400	586	2
0	0	86400	587	9
0	0	86400	588	3
0	0	86400	589	14
0	0	86400	590	7
0	0	86400	591	5
0	0	86400	592	7
0	0	86400	593	9
0	0	86400	594	9
0	0	86400	595	6
0	0	86400	596	11
0	0	86400	597	5
0	0	86400	598	7
0	0	86400	599	20
0	0	86400	600	8
0	0	86400	601	6
0	0	86400	602	2
0	0	86400	603	11
0	0	86400	604	8
0	0	86400	605	12
0	0	86400	606	4
0	0	86400	607	3
0	0	86400	608	5
0	0	86400	609	3
0	0	86400	610	9
0	0	86400	611	5
0	0	86400	612	6
0	0	86400	613	5
0	0	86400	614	5
0	0	86400	615	3
0	0	86400	616	4
0	0	86400	617	4
0	0	86400	618	6
0	0	86400	619	6
0	0	86400	620	8
0	0	86400	621	5
0	0	86400	622	10
0	0	86400	623	5
0	0	86400	624	9
0	0	86400	625	14
0	0	86400	626	12
0	0	86400	627	6
0	0	86400	628	18
0	0	86400	629	12
0	0	86400	630	9
0	0	86400	631	9
0	0	86400	632	7
0	0	86400	633	13
0	0	86400	634	6
0	0	86400	635	2
0	0	86400	636	4
0	0	86400	637	12
0	0	86400	638	4
0	0	86400	639	4
0	0	86400	640	3
0	0	86400	641	10
0	0	86400	642	4
0	0	86400	643	7
0	0	86400	644	5
0	0	86400	645	5
0	0	86400	646	4
0	0	86400	647	8
0	0	86400	648	12
0	0	86400	649	12
0	0	86400	650	5
0	0	86400	651	4
0	0	86400	652	3
0	0	86400	653	8
0	0	86400	654	12
0	0	86400	655	4
0	0	86400	656	8
0	0	86400	657	3
0	0	86400	658	12
0	0	86400	659	3
0	0	86400	660	3
0	0	86400	661	15
0	0	86400	662	3
0	0	86400	663	4
0	0	86400	664	14
0	0	86400	665	20
0	0	86400	666	11
0	0	86400	667	5
0	0	86400	668	8
0	0	86400	669	11
0	0	86400	670	8
0	0	86400	671	11
0	0	86400	672	9
0	0	86400	673	4
0	0	86400	674	10
0	0	86400	675	2
0	0	86400	676	3
0	0	86400	677	9
0	0	86400	678	11
0	0	86400	679	8
0	0	86400	680	6
0	0	86400	681	6
0	0	86400	682	9
0	0	86400	683	3
0	0	86400	684	7
0	0	86400	685	4
0	0	86400	686	3
0	0	86400	687	8
0	0	86400	688	11
0	0	86400	689	8
0	0	86400	690	8
0	0	86400	691	6
0	0	86400	692	3
0	0	86400	693	5
0	0	86400	694	0
0	0	86400	695	4
0	0	86400	696	15
0	0	86400	697	8
0	0	86400	698	3
0	0	86400	699	13
0	0	86400	700	3
0	0	86400	701	8
0	0	86400	702	14
0	0	86400	703	11
0	0	86400	704	13
0	0	86400	705	10
0	0	86400	706	12
0	0	86400	707	12
0	0	86400	708	10
0	0	86400	709	11
0	0	86400	710	6
0	0	86400	711	6
0	0	86400	712	8
0	0	86400	713	7
0	0	86400	714	6
0	0	86400	715	6
0	0	86400	716	6
0	0	86400	717	13
0	0	86400	718	5
0	0	86400	719	3
0	0	86400	720	10
0	0	86400	721	6
0	0	86400	722	6
0	0	86400	723	14
0	0	86400	724	8
0	0	86400	725	11
0	0	86400	726	7
0	0	86400	727	5
0	0	86400	728	8
0	0	86400	729	10
0	0	86400	730	14
0	0	86400	731	6
0	0	86400	732	15
0	0	86400	733	5
0	0	86400	734	7
0	0	86400	735	5
0	0	86400	736	13
0	0	86400	737	8
0	0	86400	738	7
0	0	86400	739	20
0	0	86400	740	3
0	0	86400	741	13
0	0	86400	742	9
0	0	86400	743	4
0	0	86400	744	3
0	0	86400	745	3
0	0	86400	746	6
0	0	86400	747	6
0	0	86400	748	4
0	0	86400	749	7
0	0	86400	750	14
0	0	86400	751	8
0	0	86400	752	5
0	0	86400	753	4
0	0	86400	754	7
0	0	86400	755	6
0	0	86400	756	11
0	0	86400	757	11
0	0	86400	758	7
0	0	86400	759	6
0	0	86400	760	8
0	0	86400	761	5
0	0	86400	762	9
0	0	86400	763	9
0	0	86400	764	6
0	0	86400	765	5
0	0	86400	766	8
0	0	86400	767	9
0	0	86400	768	9
0	0	86400	769	10
0	0	86400	770	9
0	0	86400	771	9
0	0	86400	772	7
0	0	86400	773	8
0	0	86400	774	2
0	0	86400	775	3
0	0	86400	776	7
0	0	86400	777	2
0	0	86400	778	8
0	0	86400	779	11
0	0	86400	780	6
0	0	86400	781	3
0	0	86400	782	9
0	0	86400	783	9
0	0	86400	784	5
0	0	86400	785	11
0	0	86400	786	10
0	0	86400	787	8
0	0	86400	788	4
0	0	86400	789	10
0	0	86400	790	6
0	0	86400	791	7
0	0	86400	792	3
0	0	86400	793	5
0	0	86400	794	9
0	0	86400	795	8
0	0	86400	796	16
0	0	86400	797	7
0	0	86400	798	6
0	0	86400	799	8
0	0	86400	800	5
0	0	86400	801	3
0	0	86400	802	9
0	0	86400	803	7
0	0	86400	804	4
0	0	86400	805	8
0	0	86400	806	5
0	0	86400	807	5
0	0	86400	808	9
0	0	86400	809	6
0	0	86400	810	14
0	0	86400	811	11
0	0	86400	812	4
0	0	86400	813	7
0	0	86400	814	9
0	0	86400	815	6
0	0	86400	816	8
0	0	86400	817	13
0	0	86400	818	6
0	0	86400	819	8
0	0	86400	820	5
0	0	86400	821	6
0	0	86400	822	8
0	0	86400	823	5
0	0	86400	824	11
0	0	86400	825	8
0	0	86400	826	7
0	0	86400	827	9
0	0	86400	828	14
0	0	86400	829	3
0	0	86400	830	8
0	0	86400	831	7
0	0	86400	832	9
0	0	86400	833	3
0	0	86400	834	11
0	0	86400	835	7
0	0	86400	836	9
0	0	86400	837	13
0	0	86400	838	15
0	0	86400	839	9
0	0	86400	840	2
0	0	86400	841	9
0	0	86400	842	9
0	0	86400	843	11
0	0	86400	844	5
0	0	86400	845	8
0	0	86400	846	7
0	0	86400	847	5
0	0	86400	848	16
0	0	86400	849	5
0	0	86400	850	11
0	0	86400	851	7
0	0	86400	852	3
0	0	86400	853	14
0	0	86400	854	14
0	0	86400	855	18
0	0	86400	856	8
0	0	86400	857	6
0	0	86400	858	9
0	0	86400	859	3
0	0	86400	860	5
0	0	86400	861	10
0	0	86400	862	14
0	0	86400	863	5
0	0	86400	864	9
0	0	86400	865	9
0	0	86400	866	10
0	0	86400	867	9
0	0	86400	868	6
0	0	86400	869	5
0	0	86400	870	2
0	0	86400	871	9
0	0	86400	872	13
0	0	86400	873	9
0	0	86400	874	5
0	0	86400	875	3
0	0	86400	876	3
0	0	86400	877	6
0	0	86400	878	12
0	0	86400	879	11
0	0	86400	880	7
0	0	86400	881	9
0	0	86400	882	6
0	0	86400	883	11
0	0	86400	884	10
0	0	86400	885	10
0	0	86400	886	11
0	0	86400	887	14
0	0	86400	888	7
0	0	86400	889	6
0	0	86400	890	5
0	0	86400	891	5
0	0	86400	892	5
0	0	86400	893	6
0	0	86400	894	5
0	0	86400	895	5
0	0	86400	896	17
0	0	86400	897	10
0	0	86400	898	10
0	0	86400	899	9
0	0	86400	900	5
0	0	201600	1	11
0	0	201600	2	3
0	0	201600	3	15
0	0	201600	4	3
0	0	201600	5	10
0	0	201600	6	4
0	0	201600	7	13
0	0	201600	8	10
0	0	201600	9	9
0	0	201600	10	3
0	0	201600	11	12
0	0	201600	12	7
0	0	201600	13	11
0	0	201600	14	7
0	0	201600	15	7
0	0	201600	16	6
0	0	201600	17	7
0	0	201600	18	12
0	0	201600	19	9
0	0	201600	20	10
0	0	201600	21	5
0	0	201600	22	12
0	0	201600	23	9
0	0	201600	24	11
0	0	201600	25	12
0	0	201600	26	10
0	0	201600	27	4
0	0	201600	28	11
0	0	201600	29	9
0	0	201600	30	10
0	0	201600	31	10
0	0	201600	32	9
0	0	201600	33	4
0	0	201600	34	5
0	0	201600	35	6
0	0	201600	36	9
0	0	201600	37	3
0	0	201600	38	8
0	0	201600	39	9
0	0	201600	40	12
0	0	201600	41	9
0	0	201600	42	8
0	0	201600	43	6
0	0	201600	44	9
0	0	201600	45	12
0	0	201600	46	4
0	0	201600	47	11
0	0	201600	48	8
0	0	201600	49	8
0	0	201600	50	18
0	0	201600	51	9
0	0	201600	52	11
0	0	201600	53	10
0	0	201600	54	6
0	0	201600	55	14
0	0	201600	56	7
0	0	201600	57	10
0	0	201600	58	8
0	0	201600	59	7
0	0	201600	60	14
0	0	201600	61	12
0	0	201600	62	6
0	0	201600	63	13
0	0	201600	64	11
0	0	201600	65	9
0	0	201600	66	3
0	0	201600	67	4
0	0	201600	68	5
0	0	201600	69	5
0	0	201600	70	10
0	0	201600	71	15
0	0	201600	72	9
0	0	201600	73	7
0	0	201600	74	5
0	0	201600	75	9
0	0	201600	76	1
0	0	201600	77	8
0	0	201600	78	5
0	0	201600	79	5
0	0	201600	80	8
0	0	201600	81	17
0	0	201600	82	11
0	0	201600	83	13
0	0	201600	84	11
0	0	201600	85	8
0	0	201600	86	8
0	0	201600	87	15
0	0	201600	88	10
0	0	201600	89	14
0	0	201600	90	8
0	0	201600	91	11
0	0	201600	92	6
0	0	201600	93	8
0	0	201600	94	11
0	0	201600	95	12
0	0	201600	96	7
0	0	201600	97	9
0	0	201600	98	14
0	0	201600	99	10
0	0	201600	100	6
0	0	201600	101	7
0	0	201600	102	12
0	0	201600	103	11
0	0	201600	104	6
0	0	201600	105	15
0	0	201600	106	10
0	0	201600	107	12
0	0	201600	108	8
0	0	201600	109	12
0	0	201600	110	11
0	0	201600	111	4
0	0	201600	112	4
0	0	201600	113	11
0	0	201600	114	11
0	0	201600	115	14
0	0	201600	116	18
0	0	201600	117	8
0	0	201600	118	8
0	0	201600	119	10
0	0	201600	120	10
0	0	201600	121	8
0	0	201600	122	10
0	0	201600	123	5
0	0	201600	124	12
0	0	201600	125	11
0	0	201600	126	11
0	0	201600	127	5
0	0	201600	128	12
0	0	201600	129	6
0	0	201600	130	5
0	0	201600	131	7
0	0	201600	132	9
0	0	201600	133	8
0	0	201600	134	17
0	0	201600	135	2
0	0	201600	136	17
0	0	201600	137	11
0	0	201600	138	9
0	0	201600	139	16
0	0	201600	140	8
0	0	201600	141	9
0	0	201600	142	9
0	0	201600	143	13
0	0	201600	144	9
0	0	201600	145	8
0	0	201600	146	8
0	0	201600	147	4
0	0	201600	148	7
0	0	201600	149	12
0	0	201600	150	15
0	0	201600	151	15
0	0	201600	152	10
0	0	201600	153	5
0	0	201600	154	7
0	0	201600	155	6
0	0	201600	156	9
0	0	201600	157	8
0	0	201600	158	8
0	0	201600	159	15
0	0	201600	160	4
0	0	201600	161	8
0	0	201600	162	4
0	0	201600	163	5
0	0	201600	164	8
0	0	201600	165	12
0	0	201600	166	13
0	0	201600	167	7
0	0	201600	168	5
0	0	201600	169	12
0	0	201600	170	5
0	0	201600	171	8
0	0	201600	172	13
0	0	201600	173	9
0	0	201600	174	16
0	0	201600	175	5
0	0	201600	176	9
0	0	201600	177	10
0	0	201600	178	6
0	0	201600	179	13
0	0	201600	180	9
0	0	201600	181	9
0	0	201600	182	9
0	0	201600	183	12
0	0	201600	184	9
0	0	201600	185	15
0	0	201600	186	13
0	0	201600	187	8
0	0	201600	188	12
0	0	201600	189	7
0	0	201600	190	9
0	0	201600	191	6
0	0	201600	192	9
0	0	201600	193	7
0	0	201600	194	8
0	0	201600	195	14
0	0	201600	196	7
0	0	201600	197	4
0	0	201600	198	9
0	0	201600	199	12
0	0	201600	200	5
0	0	201600	201	3
0	0	201600	202	9
0	0	201600	203	12
0	0	201600	204	9
0	0	201600	205	12
0	0	201600	206	10
0	0	201600	207	9
0	0	201600	208	10
0	0	201600	209	6
0	0	201600	210	7
0	0	201600	211	8
0	0	201600	212	8
0	0	201600	213	8
0	0	201600	214	6
0	0	201600	215	10
0	0	201600	216	5
0	0	201600	217	10
0	0	201600	218	14
0	0	201600	219	11
0	0	201600	220	3
0	0	201600	221	9
0	0	201600	222	11
0	0	201600	223	11
0	0	201600	224	5
0	0	201600	225	7
0	0	201600	226	3
0	0	201600	227	8
0	0	201600	228	3
0	0	201600	229	7
0	0	201600	230	7
0	0	201600	231	10
0	0	201600	232	16
0	0	201600	233	12
0	0	201600	234	7
0	0	201600	235	4
0	0	201600	236	15
0	0	201600	237	6
0	0	201600	238	9
0	0	201600	239	6
0	0	201600	240	4
0	0	201600	241	8
0	0	201600	242	4
0	0	201600	243	7
0	0	201600	244	5
0	0	201600	245	6
0	0	201600	246	10
0	0	201600	247	4
0	0	201600	248	17
0	0	201600	249	3
0	0	201600	250	9
0	0	201600	251	10
0	0	201600	252	7
0	0	201600	253	16
0	0	201600	254	19
0	0	201600	255	9
0	0	201600	256	9
0	0	201600	257	6
0	0	201600	258	10
0	0	201600	259	13
0	0	201600	260	5
0	0	201600	261	12
0	0	201600	262	11
0	0	201600	263	8
0	0	201600	264	10
0	0	201600	265	6
0	0	201600	266	3
0	0	201600	267	12
0	0	201600	268	16
0	0	201600	269	4
0	0	201600	270	15
0	0	201600	271	5
0	0	201600	272	15
0	0	201600	273	8
0	0	201600	274	8
0	0	201600	275	4
0	0	201600	276	6
0	0	201600	277	15
0	0	201600	278	7
0	0	201600	279	8
0	0	201600	280	10
0	0	201600	281	13
0	0	201600	282	12
0	0	201600	283	15
0	0	201600	284	11
0	0	201600	285	11
0	0	201600	286	9
0	0	201600	287	4
0	0	201600	288	10
0	0	201600	289	9
0	0	201600	290	12
0	0	201600	291	12
0	0	201600	292	7
0	0	201600	293	16
0	0	201600	294	12
0	0	201600	295	12
0	0	201600	296	8
0	0	201600	297	13
0	0	201600	298	4
0	0	201600	299	8
0	0	201600	300	12
0	0	201600	301	8
0	0	201600	302	9
0	0	201600	303	5
0	0	201600	304	20
0	0	201600	305	2
0	0	201600	306	10
0	0	201600	307	5
0	0	201600	308	7
0	0	201600	309	4
0	0	201600	310	10
0	0	201600	311	14
0	0	201600	312	11
0	0	201600	313	9
0	0	201600	314	17
0	0	201600	315	8
0	0	201600	316	12
0	0	201600	317	7
0	0	201600	318	15
0	0	201600	319	10
0	0	201600	320	12
0	0	201600	321	7
0	0	201600	322	7
0	0	201600	323	3
0	0	201600	324	11
0	0	201600	325	5
0	0	201600	326	15
0	0	201600	327	8
0	0	201600	328	7
0	0	201600	329	9
0	0	201600	330	12
0	0	201600	331	4
0	0	201600	332	13
0	0	201600	333	5
0	0	201600	334	12
0	0	201600	335	10
0	0	201600	336	11
0	0	201600	337	9
0	0	201600	338	9
0	0	201600	339	5
0	0	201600	340	8
0	0	201600	341	4
0	0	201600	342	6
0	0	201600	343	9
0	0	201600	344	4
0	0	201600	345	9
0	0	201600	346	12
0	0	201600	347	16
0	0	201600	348	5
0	0	201600	349	13
0	0	201600	350	10
0	0	201600	351	10
0	0	201600	352	5
0	0	201600	353	4
0	0	201600	354	4
0	0	201600	355	7
0	0	201600	356	10
0	0	201600	357	10
0	0	201600	358	18
0	0	201600	359	13
0	0	201600	360	10
0	0	201600	361	7
0	0	201600	362	4
0	0	201600	363	7
0	0	201600	364	8
0	0	201600	365	9
0	0	201600	366	8
0	0	201600	367	11
0	0	201600	368	9
0	0	201600	369	17
0	0	201600	370	7
0	0	201600	371	7
0	0	201600	372	10
0	0	201600	373	10
0	0	201600	374	9
0	0	201600	375	12
0	0	201600	376	5
0	0	201600	377	7
0	0	201600	378	8
0	0	201600	379	6
0	0	201600	380	13
0	0	201600	381	3
0	0	201600	382	7
0	0	201600	383	9
0	0	201600	384	4
0	0	201600	385	10
0	0	201600	386	13
0	0	201600	387	12
0	0	201600	388	2
0	0	201600	389	2
0	0	201600	390	12
0	0	201600	391	12
0	0	201600	392	9
0	0	201600	393	10
0	0	201600	394	7
0	0	201600	395	3
0	0	201600	396	12
0	0	201600	397	15
0	0	201600	398	9
0	0	201600	399	11
0	0	201600	400	6
0	0	201600	401	9
0	0	201600	402	14
0	0	201600	403	5
0	0	201600	404	12
0	0	201600	405	10
0	0	201600	406	2
0	0	201600	407	11
0	0	201600	408	2
0	0	201600	409	4
0	0	201600	410	6
0	0	201600	411	13
0	0	201600	412	14
0	0	201600	413	9
0	0	201600	414	17
0	0	201600	415	9
0	0	201600	416	4
0	0	201600	417	13
0	0	201600	418	9
0	0	201600	419	4
0	0	201600	420	12
0	0	201600	421	11
0	0	201600	422	7
0	0	201600	423	10
0	0	201600	424	10
0	0	201600	425	8
0	0	201600	426	1
0	0	201600	427	7
0	0	201600	428	12
0	0	201600	429	9
0	0	201600	430	7
0	0	201600	431	8
0	0	201600	432	6
0	0	201600	433	9
0	0	201600	434	4
0	0	201600	435	7
0	0	201600	436	5
0	0	201600	437	8
0	0	201600	438	18
0	0	201600	439	15
0	0	201600	440	18
0	0	201600	441	14
0	0	201600	442	6
0	0	201600	443	10
0	0	201600	444	13
0	0	201600	445	8
0	0	201600	446	13
0	0	201600	447	10
0	0	201600	448	4
0	0	201600	449	12
0	0	201600	450	8
0	0	201600	451	9
0	0	201600	452	10
0	0	201600	453	12
0	0	201600	454	6
0	0	201600	455	9
0	0	201600	456	11
0	0	201600	457	8
0	0	201600	458	6
0	0	201600	459	11
0	0	201600	460	4
0	0	201600	461	10
0	0	201600	462	11
0	0	201600	463	9
0	0	201600	464	5
0	0	201600	465	3
0	0	201600	466	16
0	0	201600	467	10
0	0	201600	468	6
0	0	201600	469	10
0	0	201600	470	8
0	0	201600	471	7
0	0	201600	472	17
0	0	201600	473	11
0	0	201600	474	8
0	0	201600	475	11
0	0	201600	476	6
0	0	201600	477	14
0	0	201600	478	11
0	0	201600	479	10
0	0	201600	480	18
0	0	201600	481	11
0	0	201600	482	8
0	0	201600	483	9
0	0	201600	484	11
0	0	201600	485	10
0	0	201600	486	10
0	0	201600	487	11
0	0	201600	488	9
0	0	201600	489	9
0	0	201600	490	6
0	0	201600	491	10
0	0	201600	492	7
0	0	201600	493	12
0	0	201600	494	10
0	0	201600	495	15
0	0	201600	496	8
0	0	201600	497	14
0	0	201600	498	8
0	0	201600	499	6
0	0	201600	500	10
0	0	201600	501	11
0	0	201600	502	7
0	0	201600	503	9
0	0	201600	504	5
0	0	201600	505	11
0	0	201600	506	15
0	0	201600	507	12
0	0	201600	508	7
0	0	201600	509	8
0	0	201600	510	9
0	0	201600	511	19
0	0	201600	512	10
0	0	201600	513	10
0	0	201600	514	15
0	0	201600	515	8
0	0	201600	516	13
0	0	201600	517	6
0	0	201600	518	9
0	0	201600	519	13
0	0	201600	520	11
0	0	201600	521	5
0	0	201600	522	10
0	0	201600	523	11
0	0	201600	524	5
0	0	201600	525	7
0	0	201600	526	7
0	0	201600	527	14
0	0	201600	528	6
0	0	201600	529	11
0	0	201600	530	16
0	0	201600	531	5
0	0	201600	532	13
0	0	201600	533	16
0	0	201600	534	9
0	0	201600	535	10
0	0	201600	536	5
0	0	201600	537	12
0	0	201600	538	13
0	0	201600	539	13
0	0	201600	540	8
0	0	201600	541	10
0	0	201600	542	5
0	0	201600	543	9
0	0	201600	544	18
0	0	201600	545	9
0	0	201600	546	11
0	0	201600	547	12
0	0	201600	548	6
0	0	201600	549	6
0	0	201600	550	10
0	0	201600	551	8
0	0	201600	552	5
0	0	201600	553	4
0	0	201600	554	18
0	0	201600	555	9
0	0	201600	556	9
0	0	201600	557	14
0	0	201600	558	7
0	0	201600	559	5
0	0	201600	560	13
0	0	201600	561	9
0	0	201600	562	5
0	0	201600	563	12
0	0	201600	564	7
0	0	201600	565	4
0	0	201600	566	7
0	0	201600	567	13
0	0	201600	568	10
0	0	201600	569	11
0	0	201600	570	9
0	0	201600	571	2
0	0	201600	572	10
0	0	201600	573	12
0	0	201600	574	5
0	0	201600	575	4
0	0	201600	576	7
0	0	201600	577	9
0	0	201600	578	10
0	0	201600	579	1
0	0	201600	580	7
0	0	201600	581	8
0	0	201600	582	7
0	0	201600	583	11
0	0	201600	584	5
0	0	201600	585	8
0	0	201600	586	17
0	0	201600	587	12
0	0	201600	588	3
0	0	201600	589	8
0	0	201600	590	9
0	0	201600	591	15
0	0	201600	592	2
0	0	201600	593	11
0	0	201600	594	9
0	0	201600	595	10
0	0	201600	596	16
0	0	201600	597	8
0	0	201600	598	9
0	0	201600	599	11
0	0	201600	600	11
0	0	201600	601	7
0	0	201600	602	11
0	0	201600	603	9
0	0	201600	604	9
0	0	201600	605	13
0	0	201600	606	5
0	0	201600	607	5
0	0	201600	608	12
0	0	201600	609	10
0	0	201600	610	9
0	0	201600	611	8
0	0	201600	612	16
0	0	201600	613	8
0	0	201600	614	12
0	0	201600	615	9
0	0	201600	616	8
0	0	201600	617	3
0	0	201600	618	9
0	0	201600	619	12
0	0	201600	620	11
0	0	201600	621	5
0	0	201600	622	9
0	0	201600	623	5
0	0	201600	624	13
0	0	201600	625	7
0	0	201600	626	4
0	0	201600	627	5
0	0	201600	628	13
0	0	201600	629	10
0	0	201600	630	7
0	0	201600	631	7
0	0	201600	632	9
0	0	201600	633	15
0	0	201600	634	6
0	0	201600	635	10
0	0	201600	636	10
0	0	201600	637	15
0	0	201600	638	11
0	0	201600	639	10
0	0	201600	640	8
0	0	201600	641	7
0	0	201600	642	13
0	0	201600	643	7
0	0	201600	644	5
0	0	201600	645	3
0	0	201600	646	9
0	0	201600	647	6
0	0	201600	648	13
0	0	201600	649	9
0	0	201600	650	2
0	0	201600	651	7
0	0	201600	652	12
0	0	201600	653	5
0	0	201600	654	18
0	0	201600	655	15
0	0	201600	656	10
0	0	201600	657	7
0	0	201600	658	4
0	0	201600	659	4
0	0	201600	660	12
0	0	201600	661	9
0	0	201600	662	5
0	0	201600	663	11
0	0	201600	664	6
0	0	201600	665	13
0	0	201600	666	12
0	0	201600	667	11
0	0	201600	668	10
0	0	201600	669	7
0	0	201600	670	8
0	0	201600	671	11
0	0	201600	672	13
0	0	201600	673	7
0	0	201600	674	10
0	0	201600	675	16
0	0	201600	676	12
0	0	201600	677	9
0	0	201600	678	9
0	0	201600	679	7
0	0	201600	680	11
0	0	201600	681	16
0	0	201600	682	2
0	0	201600	683	17
0	0	201600	684	13
0	0	201600	685	8
0	0	201600	686	7
0	0	201600	687	11
0	0	201600	688	6
0	0	201600	689	6
0	0	201600	690	6
0	0	201600	691	9
0	0	201600	692	9
0	0	201600	693	11
0	0	201600	694	14
0	0	201600	695	13
0	0	201600	696	3
0	0	201600	697	0
0	0	201600	698	7
0	0	201600	699	10
0	0	201600	700	7
0	0	201600	701	8
0	0	201600	702	7
0	0	201600	703	7
0	0	201600	704	9
0	0	201600	705	5
0	0	201600	706	11
0	0	201600	707	9
0	0	201600	708	9
0	0	201600	709	7
0	0	201600	710	12
0	0	201600	711	10
0	0	201600	712	13
0	0	201600	713	11
0	0	201600	714	6
0	0	201600	715	7
0	0	201600	716	8
0	0	201600	717	7
0	0	201600	718	4
0	0	201600	719	11
0	0	201600	720	8
0	0	201600	721	7
0	0	201600	722	13
0	0	201600	723	7
0	0	201600	724	10
0	0	201600	725	9
0	0	201600	726	11
0	0	201600	727	11
0	0	201600	728	5
0	0	201600	729	12
0	0	201600	730	10
0	0	201600	731	14
0	0	201600	732	7
0	0	201600	733	13
0	0	201600	734	10
0	0	201600	735	11
0	0	201600	736	9
0	0	201600	737	7
0	0	201600	738	14
0	0	201600	739	10
0	0	201600	740	12
0	0	201600	741	7
0	0	201600	742	8
0	0	201600	743	15
0	0	201600	744	8
0	0	201600	745	11
0	0	201600	746	7
0	0	201600	747	7
0	0	201600	748	5
0	0	201600	749	9
0	0	201600	750	8
0	0	201600	751	8
0	0	201600	752	3
0	0	201600	753	9
0	0	201600	754	11
0	0	201600	755	10
0	0	201600	756	10
0	0	201600	757	12
0	0	201600	758	14
0	0	201600	759	12
0	0	201600	760	12
0	0	201600	761	8
0	0	201600	762	10
0	0	201600	763	11
0	0	201600	764	2
0	0	201600	765	12
0	0	201600	766	9
0	0	201600	767	3
0	0	201600	768	6
0	0	201600	769	8
0	0	201600	770	5
0	0	201600	771	8
0	0	201600	772	6
0	0	201600	773	10
0	0	201600	774	7
0	0	201600	775	12
0	0	201600	776	7
0	0	201600	777	7
0	0	201600	778	9
0	0	201600	779	9
0	0	201600	780	12
0	0	201600	781	5
0	0	201600	782	8
0	0	201600	783	5
0	0	201600	784	5
0	0	201600	785	5
0	0	201600	786	12
0	0	201600	787	8
0	0	201600	788	11
0	0	201600	789	8
0	0	201600	790	9
0	0	201600	791	10
0	0	201600	792	10
0	0	201600	793	10
0	0	201600	794	9
0	0	201600	795	10
0	0	201600	796	9
0	0	201600	797	12
0	0	201600	798	10
0	0	201600	799	16
0	0	201600	800	10
0	0	201600	801	8
0	0	201600	802	13
0	0	201600	803	11
0	0	201600	804	3
0	0	201600	805	14
0	0	201600	806	8
0	0	201600	807	15
0	0	201600	808	11
0	0	201600	809	2
0	0	201600	810	4
0	0	201600	811	2
0	0	201600	812	14
0	0	201600	813	2
0	0	201600	814	4
0	0	201600	815	2
0	0	201600	816	6
0	0	201600	817	14
0	0	201600	818	8
0	0	201600	819	6
0	0	201600	820	4
0	0	201600	821	15
0	0	201600	822	9
0	0	201600	823	16
0	0	201600	824	10
0	0	201600	825	6
0	0	201600	826	17
0	0	201600	827	10
0	0	201600	828	11
0	0	201600	829	8
0	0	201600	830	7
0	0	201600	831	7
0	0	201600	832	17
0	0	201600	833	16
0	0	201600	834	12
0	0	201600	835	5
0	0	201600	836	8
0	0	201600	837	10
0	0	201600	838	9
0	0	201600	839	8
0	0	201600	840	10
0	0	201600	841	14
0	0	201600	842	14
0	0	201600	843	7
0	0	201600	844	10
0	0	201600	845	7
0	0	201600	846	5
0	0	201600	847	13
0	0	201600	848	8
0	0	201600	849	7
0	0	201600	850	11
0	0	201600	851	12
0	0	201600	852	7
0	0	201600	853	8
0	0	201600	854	2
0	0	201600	855	15
0	0	201600	856	7
0	0	201600	857	3
0	0	201600	858	9
0	0	201600	859	13
0	0	201600	860	4
0	0	201600	861	9
0	0	201600	862	5
0	0	201600	863	3
0	0	201600	864	12
0	0	201600	865	13
0	0	201600	866	5
0	0	201600	867	16
0	0	201600	868	6
0	0	201600	869	9
0	0	201600	870	5
0	0	201600	871	6
0	0	201600	872	15
0	0	201600	873	11
0	0	201600	874	5
0	0	201600	875	6
0	0	201600	876	11
0	0	201600	877	3
0	0	201600	878	9
0	0	201600	879	15
0	0	201600	880	7
0	0	201600	881	5
0	0	201600	882	8
0	0	201600	883	4
0	0	201600	884	7
0	0	201600	885	8
0	0	201600	886	12
0	0	201600	887	11
0	0	201600	888	7
0	0	201600	889	11
0	0	201600	890	10
0	0	201600	891	14
0	0	201600	892	8
0	0	201600	893	16
0	0	201600	894	6
0	0	201600	895	7
0	0	201600	896	8
0	0	201600	897	8
0	0	201600	898	6
0	0	201600	899	7
0	0	201600	900	11
0	1	86400	1	7
0	1	86400	2	4
0	1	86400	3	9
0	1	86400	4	6
0	1	86400	5	8
0	1	86400	6	4
0	1	86400	7	15
0	1	86400	8	8
0	1	86400	9	6
0	1	86400	10	7
0	1	86400	11	7
0	1	86400	12	10
0	1	86400	13	2
0	1	86400	14	12
0	1	86400	15	13
0	1	86400	16	10
0	1	86400	17	16
0	1	86400	18	8
0	1	86400	19	9
0	1	86400	20	3
0	1	86400	21	4
0	1	86400	22	7
0	1	86400	23	4
0	1	86400	24	6
0	1	86400	25	7
0	1	86400	26	11
0	1	86400	27	7
0	1	86400	28	9
0	1	86400	29	3
0	1	86400	30	7
0	1	86400	31	8
0	1	86400	32	15
0	1	86400	33	9
0	1	86400	34	8
0	1	86400	35	6
0	1	86400	36	13
0	1	86400	37	12
0	1	86400	38	4
0	1	86400	39	4
0	1	86400	40	12
0	1	86400	41	18
0	1	86400	42	4
0	1	86400	43	8
0	1	86400	44	9
0	1	86400	45	13
0	1	86400	46	12
0	1	86400	47	12
0	1	86400	48	12
0	1	86400	49	9
0	1	86400	50	6
0	1	86400	51	9
0	1	86400	52	12
0	1	86400	53	3
0	1	86400	54	6
0	1	86400	55	9
0	1	86400	56	5
0	1	86400	57	1
0	1	86400	58	6
0	1	86400	59	11
0	1	86400	60	5
0	1	86400	61	12
0	1	86400	62	13
0	1	86400	63	11
0	1	86400	64	12
0	1	86400	65	16
0	1	86400	66	5
0	1	86400	67	12
0	1	86400	68	5
0	1	86400	69	6
0	1	86400	70	12
0	1	86400	71	6
0	1	86400	72	20
0	1	86400	73	4
0	1	86400	74	4
0	1	86400	75	1
0	1	86400	76	12
0	1	86400	77	10
0	1	86400	78	12
0	1	86400	79	11
0	1	86400	80	11
0	1	86400	81	10
0	1	86400	82	14
0	1	86400	83	19
0	1	86400	84	13
0	1	86400	85	8
0	1	86400	86	2
0	1	86400	87	10
0	1	86400	88	6
0	1	86400	89	6
0	1	86400	90	7
0	1	86400	91	9
0	1	86400	92	6
0	1	86400	93	7
0	1	86400	94	6
0	1	86400	95	7
0	1	86400	96	10
0	1	86400	97	18
0	1	86400	98	14
0	1	86400	99	3
0	1	86400	100	12
0	1	86400	101	12
0	1	86400	102	10
0	1	86400	103	3
0	1	86400	104	10
0	1	86400	105	16
0	1	86400	106	14
0	1	86400	107	2
0	1	86400	108	12
0	1	86400	109	8
0	1	86400	110	9
0	1	86400	111	8
0	1	86400	112	9
0	1	86400	113	11
0	1	86400	114	7
0	1	86400	115	12
0	1	86400	116	8
0	1	86400	117	10
0	1	86400	118	9
0	1	86400	119	2
0	1	86400	120	3
0	1	86400	121	9
0	1	86400	122	7
0	1	86400	123	8
0	1	86400	124	7
0	1	86400	125	14
0	1	86400	126	9
0	1	86400	127	12
0	1	86400	128	11
0	1	86400	129	6
0	1	86400	130	8
0	1	86400	131	7
0	1	86400	132	7
0	1	86400	133	16
0	1	86400	134	12
0	1	86400	135	7
0	1	86400	136	12
0	1	86400	137	8
0	1	86400	138	6
0	1	86400	139	9
0	1	86400	140	7
0	1	86400	141	4
0	1	86400	142	10
0	1	86400	143	8
0	1	86400	144	7
0	1	86400	145	10
0	1	86400	146	9
0	1	86400	147	8
0	1	86400	148	5
0	1	86400	149	3
0	1	86400	150	12
0	1	86400	151	8
0	1	86400	152	9
0	1	86400	153	7
0	1	86400	154	11
0	1	86400	155	7
0	1	86400	156	4
0	1	86400	157	4
0	1	86400	158	2
0	1	86400	159	10
0	1	86400	160	9
0	1	86400	161	8
0	1	86400	162	14
0	1	86400	163	11
0	1	86400	164	10
0	1	86400	165	10
0	1	86400	166	5
0	1	86400	167	13
0	1	86400	168	15
0	1	86400	169	5
0	1	86400	170	11
0	1	86400	171	1
0	1	86400	172	9
0	1	86400	173	10
0	1	86400	174	5
0	1	86400	175	2
0	1	86400	176	12
0	1	86400	177	6
0	1	86400	178	7
0	1	86400	179	5
0	1	86400	180	12
0	1	86400	181	7
0	1	86400	182	15
0	1	86400	183	6
0	1	86400	184	5
0	1	86400	185	7
0	1	86400	186	8
0	1	86400	187	9
0	1	86400	188	0
0	1	86400	189	7
0	1	86400	190	7
0	1	86400	191	8
0	1	86400	192	5
0	1	86400	193	15
0	1	86400	194	4
0	1	86400	195	8
0	1	86400	196	5
0	1	86400	197	10
0	1	86400	198	5
0	1	86400	199	17
[truncated: 52,001 more rows]
