# Supplementary material for: Dual-purpose dynamics emerge from a heterogeneous cell population in Drosophila metamorphosis
Source: PLoS Comput Biol. 2025 Aug 28;21(8):e1013331. doi: 10.1371/journal.pcbi.1013331 (PMC12393715; doi:10.1371/journal.pcbi.1013331)
Supplement: S1 Dataset — The ZIP file contains tab-separated text files of data used for the main plots. (PDF) [file pcbi.1013331.s014.zip › S1_Dataset/Fig4c.txt]

Hemocyte-ID	Average-speed
1000000000	1.922960359
1000000001	1.098798769
1000000004	1.967621597
1000000005	1.010013081
1000000006	1.351302422
1000000007	1.613702911
1000000008	2.009769582
1000000009	2.428270709
1000000010	1.33218595
1000000011	1.597468862
1000000014	1.142345529
1000000930	1.840688979
1000001033	1.802032471
1000002142	2.261594271
1000002203	2.120423549
1000003404	1.883072707
1000003465	2.726616842
1000003526	2.927145345
1000006048	1.480520299
1000006049	1.501485475
1000007350	1.166683598
1000007411	1.079586903
1000007472	0.884022404
1000007533	2.49726291
1000009034	1.750159842
1000009095	2.040767253
1000010716	1.75195169
1000010777	2.118337103
1000010838	2.837418531
1000012673	2.36258358
1000014533	1.383420939
1000016449	1.437825478
1000016455	2.410749576
1000016456	2.348538961
1000016457	1.383753028
1000016458	1.51543668
1000016459	2.748029458
1000016460	2.643230824
1000016821	2.456733172
1000016882	2.23437816
1000016943	2.050748884
1000017004	1.28245637
1000017065	1.277346081
1000017126	1.22184564
1000019767	2.499121718
1000019844	1.357663966
1000022605	1.51915944
1000022721	1.256321719
1000022727	1.589243626
1000022788	1.852304264
1000022849	1.742899921
1000022910	1.867248397
1000022911	1.91583335
1000026092	1.928694551
1000026093	1.919222128
1000026214	1.022323324
1000026322	1.052336185
1000026336	1.30247772
1000026397	1.823091086
1000029938	1.454363893
1000029999	1.610549773
1000030060	1.835319044
1000030163	2.261040751
1000030182	2.820566567
1000030243	1.623862088
1000030304	1.572651713
1000030365	1.574071114
1000030426	2.207057992
1000034507	2.559463796
