# Supplementary material for: Dual-purpose dynamics emerge from a heterogeneous cell population in Drosophila metamorphosis
Source: PLoS Comput Biol. 2025 Aug 28;21(8):e1013331. doi: 10.1371/journal.pcbi.1013331 (PMC12393715; doi:10.1371/journal.pcbi.1013331)
Supplement: S1 Dataset — The ZIP file contains tab-separated text files of data used for the main plots. (PDF) [file pcbi.1013331.s014.zip › S1_Dataset/Fig6d,7d.txt]

Condition(0=NoFat&Homo,1=InitialFat&Homo,2=FloatFat&Homo,3=FloatFat&SpeedHetero,4=FloatFat&TurnHetero)	Trial	Step	ID	Speed
0	0	7200	891	2.927717589
0	0	7200	892	11.65950621
0	0	7200	893	13.02867525
0	0	7200	894	6.093196203
0	0	7200	895	11.2973085
0	0	7200	896	3.734292726
0	0	7200	897	12.73639567
0	0	7200	898	8.875483184
0	0	7200	899	12.14835365
0	0	7200	900	9.880105384
0	0	7200	901	13.85273978
0	0	7200	902	4.453208082
0	0	7200	903	10.81215668
0	0	7200	904	12.4020879
0	0	7200	905	14.99999991
0	0	7200	906	2.806689462
0	0	7200	907	8.355312934
0	0	7200	908	17.27085356
0	0	7200	909	4.055099109
0	0	7200	910	13.51337608
0	0	7200	911	2.738281014
0	0	7200	912	11.17745103
0	0	7200	913	2.63478253
0	0	7200	914	13.24566238
0	0	7200	915	3.916538291
0	0	7200	916	3.82671018
0	0	7200	917	2.885759962
0	0	7200	918	3.174698303
0	0	7200	919	9.813032334
0	0	7200	920	5.227780967
0	0	7200	921	5.103822786
0	0	7200	922	17.42293491
0	0	7200	923	1.166487866
0	0	7200	924	8.947289985
0	0	7200	925	4.36778542
0	0	7200	926	5.034891892
0	0	7200	927	2.026225615
0	0	7200	928	8.713739988
0	0	7200	929	14.15740432
0	0	7200	930	11.58084573
0	0	7200	931	8.046028427
0	0	7200	932	9.206457636
0	0	7200	933	0.196083091
0	0	7200	934	7.264556943
0	0	7200	935	2.39832413
0	0	7200	936	1.214506458
0	0	7200	937	15.23705616
0	0	7200	938	2.76384051
0	0	7200	939	15.1491348
0	0	7200	940	13.61782354
0	0	7200	941	4.478894116
0	0	7200	942	4.33596337
0	0	7200	943	0.333685999
0	0	7200	944	15.73553414
0	0	7200	945	2.619803169
0	0	7200	946	8.785239747
0	0	7200	947	5.172961771
0	0	7200	948	4.995602071
0	0	7200	949	5.405211076
0	0	7200	950	11.28149187
0	0	7200	951	15.05965135
0	0	7200	952	4.650938566
0	0	7200	953	11.59202197
0	0	7200	954	14.68429181
0	0	7200	955	5.077211011
0	0	7200	956	3.592074237
0	0	7200	957	3.957401372
0	0	7200	958	2.18281144
0	0	7200	959	8.831682165
0	0	7200	960	8.736950343
0	0	7200	961	2.511269806
0	0	7200	962	7.045432705
0	0	7200	963	6.853329219
0	0	7200	964	3.568545963
0	0	7200	965	12.09203121
0	0	7200	966	6.712459597
0	0	7200	967	7.741345073
0	0	7200	968	20.43076431
0	0	7200	969	4.126924054
0	0	7200	970	6.186125929
0	0	7200	971	2.094214657
0	0	7200	972	3.776170503
0	0	7200	973	6.051492519
0	0	7200	974	4.429729528
0	0	7200	975	20.3367041
0	0	7200	976	5.249327037
0	0	7200	977	11.88124411
0	0	7200	978	5.903151116
0	0	7200	979	11.01735245
0	0	7200	980	2.992059319
0	0	7200	981	11.38793734
0	0	7200	982	3.527687903
0	0	7200	983	1.52026258
0	0	7200	984	3.085402394
0	0	7200	985	10.07910756
0	0	7200	986	3.292803702
0	0	7200	987	5.233547492
0	0	7200	988	1.755161186
0	0	7200	989	1.885621555
0	0	7200	990	3.64975491
0	0	7200	991	6.088234503
0	0	7200	992	3.472739283
0	0	7200	993	5.146903298
0	0	7200	994	3.620885836
0	0	7200	995	2.156968557
0	0	7200	996	7.89946344
0	0	7200	997	4.936291178
0	0	7200	998	4.531470838
0	0	7200	999	18.24462526
0	0	7200	1000	6.209702076
0	0	7200	1001	3.339011112
0	0	7200	1002	4.288374833
0	0	7200	1003	4.165221234
0	0	7200	1004	14.86283098
0	0	7200	1005	5.373706542
0	0	7200	1006	5.588644443
0	0	7200	1007	3.746102189
0	0	7200	1008	6.067012596
0	0	7200	1009	12.73172227
0	0	7200	1010	2.582058427
0	0	7200	1011	0.649973902
0	0	7200	1012	1.359479757
0	0	7200	1013	9.626877947
0	0	7200	1014	5.28493255
0	0	7200	1015	14.08834667
0	0	7200	1016	5.700935826
0	0	7200	1017	4.69479781
0	0	7200	1018	6.009955752
0	0	7200	1019	0.936722828
0	0	7200	1020	9.554317639
0	0	7200	1021	11.54513057
0	0	7200	1022	6.213154832
0	0	7200	1023	4.859118935
0	0	7200	1024	0.913690423
0	0	7200	1025	10.02791315
0	0	7200	1026	14.17979827
0	0	7200	1027	2.523167523
0	0	7200	1028	10.76819245
0	0	7200	1029	13.80599857
0	0	7200	1030	6.055853929
0	0	7200	1031	7.001306778
0	0	7200	1032	9.396908334
0	0	7200	1033	6.815831114
0	0	7200	1034	11.41118075
0	0	7200	1035	4.258902104
0	0	7200	1036	7.242020411
0	0	7200	1037	19.33474924
0	0	7200	1038	7.215542891
0	0	7200	1039	3.368952143
0	0	7200	1040	18.03353831
0	0	7200	1041	4.917686831
0	0	7200	1042	3.193937711
0	0	7200	1043	4.445836775
0	0	7200	1044	8.061382778
0	0	7200	1045	9.043302043
0	0	7200	1046	8.955446312
0	0	7200	1047	6.206263561
0	0	7200	1048	13.92626442
0	0	7200	1049	3.608645412
0	0	7200	1050	9.108090446
0	0	7200	1051	1.681813832
0	0	7200	1052	2.558995186
0	0	7200	1053	5.941383796
0	0	7200	1054	4.500982832
0	0	7200	1055	12.15031464
0	0	7200	1056	8.048703959
0	0	7200	1057	2.269905615
0	0	7200	1058	1.755006189
0	0	7200	1059	4.359892985
0	0	7200	1060	4.266112185
0	0	7200	1061	9.645280278
0	0	7200	1062	9.535416918
0	0	7200	1063	4.197685754
0	0	7200	1064	7.810322574
0	0	7200	1065	3.64553534
0	0	7200	1066	8.836423957
0	0	7200	1067	1.933564852
0	0	7200	1068	8.816809019
0	0	7200	1069	9.347234197
0	0	7200	1070	11.38498292
0	0	7200	1071	4.62460793
0	0	7200	1072	11.09136832
0	0	7200	1073	0.920197901
0	0	7200	1074	7.72407028
0	0	7200	1075	6.296372179
0	0	7200	1076	7.795783017
0	0	7200	1077	2.789871637
0	0	7200	1078	4.701335292
0	0	7200	1079	6.46167056
0	0	7200	1080	1.97011448
0	0	7200	1081	8.479493857
0	0	7200	1082	6.473886665
0	0	7200	1083	2.769875887
0	0	7200	1084	7.455248246
0	0	7200	1085	0.894733132
0	0	7200	1086	1.642776087
0	0	7200	1087	11.90734313
0	0	7200	1088	18.46118268
0	0	7200	1089	13.25006097
0	0	7200	1090	13.51202374
0	0	7200	1091	14.59732773
0	0	7200	1092	9.287131114
0	0	7200	1093	5.795865134
0	0	7200	1094	2.962434861
0	0	7200	1095	2.33864979
0	0	7200	1096	7.030379673
0	0	7200	1097	10.68081399
0	0	7200	1098	6.91006362
0	0	7200	1099	6.387099057
0	0	7200	1100	1.485792695
0	0	7200	1101	8.454248625
0	0	7200	1102	2.330807952
0	0	7200	1103	7.198508772
0	0	7200	1104	7.26790133
0	0	7200	1105	2.955856307
0	0	7200	1106	3.750733463
0	0	7200	1107	4.300387211
0	0	7200	1108	14.83027346
0	0	7200	1109	3.97968592
0	0	7200	1110	3.756410626
0	0	7200	1111	11.26000111
0	0	7200	1112	8.727845177
0	0	7200	1113	1.527009706
0	0	7200	1114	5.348718894
0	0	7200	1115	11.61836591
0	0	7200	1116	5.321962961
0	0	7200	1117	11.64339988
0	0	7200	1118	4.487987284
0	0	7200	1119	7.139616374
0	0	7200	1120	11.5928106
0	0	7200	1121	20.67197393
0	0	7200	1122	13.3680518
0	0	7200	1123	12.83034091
0	0	7200	1124	5.52267403
0	0	7200	1125	5.755802737
0	0	7200	1126	10.24817968
0	0	7200	1127	1.60869783
0	0	7200	1128	0.439367147
0	0	7200	1129	8.286343408
0	0	7200	1130	6.306687289
0	0	7200	1131	7.942129982
0	0	7200	1132	9.920256926
0	0	7200	1133	2.147924458
0	0	7200	1134	5.327695313
0	0	7200	1135	2.365912531
0	0	7200	1136	5.582087162
0	0	7200	1137	10.0416771
0	0	7200	1138	7.008054066
0	0	7200	1139	2.622206763
0	0	7200	1140	3.17374847
0	0	7200	1141	11.18144526
0	0	7200	1142	14.0831288
0	0	7200	1143	9.55334322
0	0	7200	1144	14.026634
0	0	7200	1145	8.667393807
0	0	7200	1146	11.26436276
0	0	7200	1147	14.70897988
0	0	7200	1148	3.996044815
0	0	7200	1149	15.78268545
0	0	7200	1150	3.923439167
0	0	7200	1151	10.88153803
0	0	7200	1152	6.731678637
0	0	7200	1153	4.6613711
0	0	7200	1154	3.786155484
0	0	7200	1155	4.576385374
0	0	7200	1156	4.967852926
0	0	7200	1157	18.28623983
0	0	7200	1158	8.238952189
0	0	7200	1159	5.812208912
0	0	7200	1160	14.66240396
0	0	7200	1161	3.033216102
0	0	7200	1162	17.42445724
0	0	7200	1163	8.56317533
0	0	7200	1164	0.368234544
0	0	7200	1165	6.624337498
0	0	7200	1166	0.74672385
0	0	7200	1167	13.56937392
0	0	7200	1168	4.775435141
0	0	7200	1169	2.813693701
0	0	7200	1170	7.501762264
0	0	7200	1171	14.26613202
0	0	7200	1172	8.729047132
0	0	7200	1173	9.775684672
0	0	7200	1174	3.488115473
0	0	7200	1175	8.855620399
0	0	7200	1176	11.50425594
0	0	7200	1177	5.655355784
0	0	7200	1178	3.575722404
0	0	7200	1179	6.365354538
0	0	7200	1180	9.910821147
0	0	7200	1181	3.195746249
0	0	7200	1182	5.331468634
0	0	7200	1183	9.060529947
0	0	7200	1184	17.65891663
0	0	7200	1185	3.643243313
0	0	7200	1186	8.138282811
0	0	7200	1187	5.288447608
0	0	7200	1188	7.329441171
0	0	7200	1189	3.28441782
0	0	7200	1190	7.037279495
0	0	7200	1191	11.74264244
0	0	7200	1192	4.00561419
0	0	7200	1193	7.240342599
0	0	7200	1194	3.974244021
0	0	7200	1195	12.65983042
0	0	7200	1196	5.502949175
0	0	7200	1197	8.801048726
0	0	7200	1198	3.241779279
0	0	7200	1199	6.922628756
0	0	7200	1200	12.7181868
0	0	7200	1201	1.239564545
0	0	7200	1202	6.389246248
0	0	7200	1203	5.968590049
0	0	7200	1204	14.1252003
0	0	7200	1205	14.99999924
0	0	7200	1206	15.31950012
0	0	7200	1207	8.249995216
0	0	7200	1208	7.160228939
0	0	7200	1209	8.388397795
0	0	7200	1210	11.22570132
0	0	7200	1211	6.124764644
0	0	7200	1212	5.068066445
0	0	7200	1213	16.0411285
0	0	7200	1214	6.151936595
0	0	7200	1215	18.77551867
0	0	7200	1216	5.86460316
0	0	7200	1217	1.272760648
0	0	7200	1218	15.23784536
0	0	7200	1219	4.492468029
0	0	7200	1220	6.122312694
0	0	7200	1221	5.988568168
0	0	7200	1222	2.474474566
0	0	7200	1223	13.46121817
0	0	7200	1224	9.651626659
0	0	7200	1225	2.746097411
0	0	7200	1226	7.963304788
0	0	7200	1227	6.159122032
0	0	7200	1228	0.356407215
0	0	7200	1229	8.363906154
0	0	7200	1230	15.08439752
0	0	7200	1231	2.218710117
0	0	7200	1232	1.271986628
0	0	7200	1233	3.114854027
0	0	7200	1234	3.683696574
0	0	7200	1235	3.483035644
0	0	7200	1236	11.08154363
0	0	7200	1237	3.981544066
0	0	7200	1238	10.65217837
0	0	7200	1239	2.467783445
0	0	7200	1240	5.026174972
0	0	7200	1241	13.95891133
0	0	7200	1242	5.64227051
0	0	7200	1243	5.146298708
0	0	7200	1244	3.733137819
0	0	7200	1245	6.392918504
0	0	7200	1246	2.207539267
0	0	7200	1247	2.344649594
0	0	7200	1248	7.256098096
0	0	7200	1249	6.186402803
0	0	7200	1250	17.70105669
0	0	7200	1251	21.09782115
0	0	7200	1252	2.783768826
0	0	7200	1253	9.788385417
0	0	7200	1254	9.876173468
0	0	7200	1255	4.916630858
0	0	7200	1256	9.424864598
0	0	7200	1257	16.69385778
0	0	7200	1258	10.80632814
0	0	7200	1259	1.844159751
0	0	7200	1260	9.210538136
0	0	7200	1261	13.42890663
0	0	7200	1262	3.064222249
0	0	7200	1263	21.99998131
0	0	7200	1264	3.690407435
0	0	7200	1265	4.534302416
0	0	7200	1266	1.597704309
0	0	7200	1267	2.882259681
0	0	7200	1268	0.577293648
0	0	7200	1269	5.447241022
0	0	7200	1270	6.895339145
0	0	7200	1271	22.00546639
0	0	7200	1272	9.316847348
0	0	7200	1273	5.873653876
0	0	7200	1274	20.32003937
0	0	7200	1275	2.955578533
0	0	7200	1276	8.687462134
0	0	7200	1277	4.427818402
0	0	7200	1278	3.624336436
0	0	7200	1279	11.2871152
0	0	7200	1280	10.9033104
0	0	7200	1281	1.833400147
0	0	7200	1282	9.945331054
0	0	7200	1283	6.776956564
0	0	7200	1284	2.910019148
0	0	7200	1285	10.55279078
0	0	7200	1286	2.990977669
0	0	7200	1287	2.163966733
0	0	7200	1288	18.17816478
0	0	7200	1289	7.407733619
0	0	7200	1290	4.971763301
0	0	7200	1291	2.950089419
0	0	7200	1292	1.661724199
0	0	7200	1293	6.011092371
0	0	7200	1294	7.737355872
0	0	7200	1295	8.5246529
0	0	7200	1296	5.515728071
0	0	7200	1297	7.585044429
0	0	7200	1298	11.41580739
0	0	7200	1299	12.64429864
0	0	7200	1300	6.772915207
0	0	7200	1301	13.02752369
0	0	7200	1302	5.357754144
0	0	7200	1303	2.14535167
0	0	7200	1304	13.9274065
0	0	7200	1305	17.00369953
0	0	7200	1306	9.004454715
0	0	7200	1307	9.463635594
0	0	7200	1308	13.82877656
0	0	7200	1309	10.56388533
0	0	7200	1310	1.070925981
0	0	7200	1311	4.275764068
0	0	7200	1312	3.10999114
0	0	7200	1313	3.345562079
0	0	7200	1314	4.70655565
0	0	7200	1315	11.8157261
0	0	7200	1316	4.710606751
0	0	7200	1317	3.9739784
0	0	7200	1318	5.710294915
0	0	7200	1319	4.195084797
0	0	7200	1320	2.251415955
0	0	7200	1321	5.583589067
0	0	7200	1322	3.267339522
0	0	7200	1323	0.986947419
0	0	7200	1324	1.486476555
0	0	7200	1325	1.890937453
0	0	7200	1326	8.453416573
0	0	7200	1327	13.1641675
0	0	7200	1328	7.285085417
0	0	7200	1329	6.419886622
0	0	7200	1330	10.28506723
0	0	7200	1331	7.571989663
0	0	7200	1332	7.372945833
0	0	7200	1333	11.36047905
0	0	7200	1334	8.975661678
0	0	7200	1335	7.06864092
0	0	7200	1336	9.58297706
0	0	7200	1337	15.06138618
0	0	7200	1338	1.341351819
0	0	7200	1339	4.878089995
0	0	7200	1340	12.11031411
0	0	7200	1341	5.056603161
0	0	7200	1342	12.33154934
0	0	7200	1343	8.647487963
0	0	7200	1344	10.64749993
0	0	7200	1345	4.308491465
0	0	7200	1346	15.49819264
0	0	7200	1347	2.004247759
0	0	7200	1348	13.82700047
0	0	7200	1349	11.58573797
0	0	7200	1350	9.632887307
0	0	7200	1351	2.4211711
0	0	7200	1352	3.448894012
0	0	7200	1353	22.04406634
0	0	7200	1354	4.461504731
0	0	7200	1355	10.19541943
0	0	7200	1356	9.08886139
0	0	7200	1357	0.740027258
0	0	7200	1358	2.880949013
0	0	7200	1359	5.78358755
0	0	7200	1360	5.089564912
0	0	7200	1361	8.737262834
0	0	7200	1362	15.62204907
0	0	7200	1363	18.61364948
0	0	7200	1364	8.357884868
0	0	7200	1365	6.714226907
0	0	7200	1366	4.013641267
0	0	7200	1367	0.867342016
0	0	7200	1368	4.915620772
0	0	7200	1369	5.239237958
0	0	7200	1370	16.7522259
0	0	7200	1371	4.293130696
0	0	7200	1372	5.060691316
0	0	7200	1373	3.208869656
0	0	7200	1374	3.114458624
0	0	7200	1375	1.63093574
0	0	7200	1376	1.896247912
0	0	7200	1377	4.884592242
0	0	7200	1378	8.025404696
0	0	7200	1379	9.105886897
0	0	7200	1380	2.380827671
0	0	7200	1381	9.344236409
0	0	7200	1382	18.26333526
0	0	7200	1383	4.616209021
0	0	7200	1384	4.083796683
0	0	7200	1385	3.010685934
0	0	7200	1386	10.05153421
0	0	7200	1387	5.262278542
0	0	7200	1388	2.462047678
0	0	7200	1389	9.110233536
0	0	7200	1390	5.736649675
0	0	7200	1391	12.44162426
0	0	7200	1392	7.841006204
0	0	7200	1393	9.084302621
0	0	7200	1394	5.068393632
0	0	7200	1395	4.512709232
0	0	7200	1396	17.6154723
0	0	7200	1397	20.13812826
0	0	7200	1398	6.254370864
0	0	7200	1399	14.99999991
0	0	7200	1400	8.379238659
0	0	7200	1401	5.401562183
0	0	7200	1402	4.185636077
0	0	7200	1403	4.995286458
0	0	7200	1404	9.89564346
0	0	7200	1405	7.066293437
0	0	7200	1406	13.96141843
0	0	7200	1407	4.267460786
0	0	7200	1408	9.796832795
0	0	7200	1409	0.839497165
0	0	7200	1410	4.463667315
0	0	7200	1411	5.157014765
0	0	7200	1412	6.154456689
0	0	7200	1413	8.51976954
0	0	7200	1414	1.646430598
0	0	7200	1415	5.361333385
0	0	7200	1416	3.641750259
0	0	7200	1417	5.406501619
0	0	7200	1418	7.415882246
0	0	7200	1419	0.800844741
0	0	7200	1420	12.89013657
0	0	7200	1421	1.252899455
0	0	7200	1422	8.601517497
0	0	7200	1423	3.889909812
0	0	7200	1424	6.788789305
0	0	7200	1425	1.416940114
0	0	7200	1426	2.817935092
0	0	7200	1427	6.527657423
0	0	7200	1428	6.515560979
0	0	7200	1429	8.70433661
0	0	7200	1430	9.043928966
0	0	7200	1431	15.57511373
0	0	7200	1432	2.946426669
0	0	7200	1433	10.85809842
0	0	7200	1434	7.39021027
0	0	7200	1435	15.5688332
0	0	7200	1436	8.89373096
0	0	7200	1437	6.046391157
0	0	7200	1438	15.98725858
0	0	7200	1439	0.804104928
0	0	7200	1440	9.527222132
0	0	7200	1441	16.20513966
0	0	7200	1442	4.784415846
0	0	7200	1443	9.107007747
0	0	7200	1444	5.746708612
0	0	7200	1445	13.82362871
0	0	7200	1446	6.942835427
0	0	7200	1447	12.67971856
0	0	7200	1448	8.519288958
0	0	7200	1449	5.556690059
0	0	7200	1450	11.1337758
0	0	7200	1451	6.05539457
0	0	7200	1452	5.256677192
0	0	7200	1453	1.257338063
0	0	7200	1454	8.285323918
0	0	7200	1455	3.101753254
0	0	7200	1456	9.435504391
0	0	7200	1457	0.61854234
0	0	7200	1458	6.185558434
0	0	7200	1459	14.98055829
0	0	7200	1460	10.01445799
0	0	7200	1461	5.027908649
0	0	7200	1462	14.98891157
0	0	7200	1463	3.450308599
0	0	7200	1464	8.480359079
0	0	7200	1465	3.66778633
0	0	7200	1466	11.15498136
0	0	7200	1467	7.059528816
0	0	7200	1468	5.497751731
0	0	7200	1469	7.147443159
0	0	7200	1470	25.38627946
0	0	7200	1471	5.171036823
0	0	7200	1472	13.77971908
0	0	7200	1473	2.102878972
0	0	7200	1474	13.81254994
0	0	7200	1475	4.552924496
0	0	7200	1476	8.106235109
0	0	7200	1477	15.36407943
0	0	7200	1478	3.835226766
0	0	7200	1479	6.190588287
0	0	7200	1480	5.774293358
0	0	7200	1481	9.098504778
0	0	7200	1482	2.998364669
0	0	7200	1483	4.758493255
0	0	7200	1484	9.753423012
0	0	7200	1485	18.21521638
0	0	7200	1486	6.692389471
0	0	7200	1487	13.43988134
0	0	7200	1488	8.885308201
0	0	7200	1489	11.12281825
0	0	7200	1490	8.245550182
0	0	7200	1491	2.154704943
0	0	7200	1492	8.782287868
0	0	7200	1493	3.089941172
0	0	7200	1494	5.045682065
0	0	7200	1495	9.539954406
0	0	7200	1496	6.414604745
0	0	7200	1497	24.4412929
0	0	7200	1498	6.994248738
0	0	7200	1499	7.713921729
0	0	7200	1500	5.634964964
0	0	7200	1501	12.43602056
0	0	7200	1502	6.448789359
0	0	7200	1503	10.68471048
0	0	7200	1504	8.325144506
0	0	7200	1505	1.406413718
0	0	7200	1506	5.63818265
0	0	7200	1507	1.101880804
0	0	7200	1508	13.4862378
0	0	7200	1509	7.030570668
0	0	7200	1510	9.091064993
0	0	7200	1511	8.031447252
0	0	7200	1512	14.11630746
0	0	7200	1513	3.608245085
0	0	7200	1514	14.43046633
0	0	7200	1515	6.711738845
0	0	7200	1516	10.90254487
0	0	7200	1517	10.13976964
0	0	7200	1518	7.84082867
0	0	7200	1519	1.847372159
0	0	7200	1520	10.44694995
0	0	7200	1521	12.70091152
0	0	7200	1522	6.430679951
0	0	7200	1523	11.18020485
0	0	7200	1524	7.928568801
0	0	7200	1525	4.267962712
0	0	7200	1526	11.26402567
0	0	7200	1527	11.40788538
0	0	7200	1528	2.687849258
0	0	7200	1529	1.517528976
0	0	7200	1530	8.386292784
0	0	7200	1531	6.224470427
0	0	7200	1532	5.978041859
0	0	7200	1533	8.443505958
0	0	7200	1534	5.342212358
0	0	7200	1535	16.26089341
0	0	7200	1536	2.681367669
0	0	7200	1537	1.333345715
0	0	7200	1538	3.091377029
0	0	7200	1539	3.977016161
0	0	7200	1540	4.889064538
0	0	7200	1541	16.42715745
0	0	7200	1542	4.590412394
0	0	7200	1543	6.584336416
0	0	7200	1544	7.828624144
0	0	7200	1545	5.96014767
0	0	7200	1546	9.161085265
0	0	7200	1547	3.536870974
0	0	7200	1548	9.177132064
0	0	7200	1549	3.533510759
0	0	7200	1550	18.44231205
0	0	7200	1551	12.89821086
0	0	7200	1552	8.251813615
0	0	7200	1553	5.232642102
0	0	7200	1554	0.334141745
0	0	7200	1555	5.269944934
0	0	7200	1556	8.339973221
0	0	7200	1557	7.17006369
0	0	7200	1558	5.543680459
0	0	7200	1559	10.76976342
0	0	7200	1560	4.683516852
0	0	7200	1561	0.935949504
0	0	7200	1562	8.551144407
0	0	7200	1563	10.32268201
0	0	7200	1564	14.67461599
0	0	7200	1565	16.62680997
0	0	7200	1566	23.9242696
0	0	7200	1567	11.10181101
0	0	7200	1568	10.89157242
0	0	7200	1569	6.12736033
0	0	7200	1570	4.925647688
0	0	7200	1571	5.557432145
0	0	7200	1572	1.768386182
0	0	7200	1573	9.546795036
0	0	7200	1574	3.990230545
0	0	7200	1575	6.708788657
0	0	7200	1576	14.97140211
0	0	7200	1577	6.363725479
0	0	7200	1578	9.554317639
0	0	7200	1579	3.801034924
0	0	7200	1580	22.31920615
0	0	7200	1581	5.546712362
0	0	7200	1582	6.995617648
0	0	7200	1583	5.863608516
0	0	7200	1584	5.167997916
0	0	7200	1585	15.58306065
0	0	7200	1586	6.481671915
0	0	7200	1587	13.05822586
0	0	7200	1588	17.08118021
0	0	7200	1589	7.982760963
0	0	7200	1590	0
0	0	7200	1591	9.260109392
0	0	7200	1592	4.968417849
0	0	7200	1593	5.519696702
0	0	7200	1594	19.29762018
0	0	7200	1595	12.8204755
0	0	7200	1596	4.641671938
0	0	7200	1597	6.877236846
0	0	7200	1598	2.56915932
0	0	7200	1599	2.967424962
0	0	7200	1600	5.942011943
0	0	7200	1601	3.252253049
0	0	7200	1602	6.247623048
0	0	7200	1603	13.54354169
0	0	7200	1604	10.93650122
0	0	7200	1605	10.10648934
0	0	7200	1606	2.565880003
0	0	7200	1607	4.262245427
0	0	7200	1608	8.123383382
0	0	7200	1609	5.921076469
0	0	7200	1610	7.32168994
0	0	7200	1611	4.175158994
0	0	7200	1612	9.028717338
0	0	7200	1613	6.399587425
0	0	7200	1614	4.007277788
0	0	7200	1615	1.188220924
0	0	7200	1616	4.264808794
0	0	7200	1617	0.608819681
0	0	7200	1618	2.956285081
0	0	7200	1619	5.625905185
0	0	7200	1620	3.170821864
0	0	7200	1621	10.92704472
0	0	7200	1622	2.341935218
0	0	7200	1623	12.30905429
0	0	7200	1624	5.7727457
0	0	7200	1625	6.104745918
0	0	7200	1626	1.922925716
0	0	7200	1627	1.403507756
0	0	7200	1628	3.60401897
0	0	7200	1629	9.58958066
0	0	7200	1630	5.32593095
0	0	7200	1631	5.447316053
0	0	7200	1632	8.050730279
0	0	7200	1633	2.415298546
0	0	7200	1634	5.52419261
0	0	7200	1635	12.49183891
0	0	7200	1636	3.586014557
0	0	7200	1637	17.12106811
0	0	7200	1638	7.698254062
0	0	7200	1639	4.434730665
0	0	7200	1640	1.114059019
0	0	7200	1641	13.11134154
0	0	7200	1642	2.826877651
0	0	7200	1643	6.526493516
0	0	7200	1644	4.640421754
0	0	7200	1645	11.87876865
0	0	7200	1646	7.279108003
0	0	7200	1647	11.63221929
0	0	7200	1648	11.332125
0	0	7200	1649	6.72585026
0	0	7200	1650	11.3035644
0	0	7200	1651	11.56443389
0	0	7200	1652	12.94653693
0	0	7200	1653	2.228470678
0	0	7200	1654	1.437194493
0	0	7200	1655	3.685731056
0	0	7200	1656	10.11028876
0	0	7200	1657	12.75269742
0	0	7200	1658	5.287763841
0	0	7200	1659	8.276709472
0	0	7200	1660	2.681510211
0	0	7200	1661	7.743864698
0	0	7200	1662	9.215555938
0	0	7200	1663	7.964294489
0	0	7200	1664	8.287323467
0	0	7200	1665	11.31905745
0	0	7200	1666	15.40581062
0	0	7200	1667	4.264143256
0	0	7200	1668	7.312322384
0	0	7200	1669	22.87734003
0	0	7200	1670	7.171563602
0	0	7200	1671	9.108642242
0	0	7200	1672	3.332516631
0	0	7200	1673	11.67275403
0	0	7200	1674	3.20778301
0	0	7200	1675	6.11205701
0	0	7200	1676	7.395364528
0	0	7200	1677	11.69480394
0	0	7200	1678	5.335675351
0	0	7200	1679	1.815086494
0	0	7200	1680	11.54073785
0	0	7200	1681	10.87959768
0	0	7200	1682	0.98984096
0	0	7200	1683	2.443347045
0	0	7200	1684	11.35960602
0	0	7200	1685	3.554706606
0	0	7200	1686	4.006798289
0	0	7200	1687	4.450142015
0	0	7200	1688	6.680082264
0	0	7200	1689	4.975364485
0	0	7200	1690	4.50310305
0	0	7200	1691	19.33351793
0	0	7200	1692	7.122420817
0	0	7200	1693	3.31343218
0	0	7200	1694	5.124790425
0	0	7200	1695	10.89602969
0	0	7200	1696	3.187298459
0	0	7200	1697	4.646574558
0	0	7200	1698	11.81587192
0	0	7200	1699	1.237314356
0	0	7200	1700	8.085912849
0	0	7200	1701	16.58703735
0	0	7200	1702	6.887708122
0	0	7200	1703	11.35293096
0	0	7200	1704	11.07846946
0	0	7200	1705	5.005388473
0	0	7200	1706	12.02066466
0	0	7200	1707	6.523465089
0	0	7200	1708	0.944197762
0	0	7200	1709	10.86383455
0	0	7200	1710	6.361824527
0	0	7200	1711	2.766026417
0	0	7200	1712	3.296687719
0	0	7200	1713	1.359842494
0	0	7200	1714	7.962229087
0	0	7200	1715	8.377928828
0	0	7200	1716	6.631069136
0	0	7200	1717	14.98512051
0	0	7200	1718	4.332078422
0	0	7200	1719	9.773119524
0	0	7200	1720	10.9281473
0	0	7200	1721	14.46872994
0	0	7200	1722	7.342068777
0	0	7200	1723	7.390921085
0	0	7200	1724	16.31089272
0	0	7200	1725	5.221284032
0	0	7200	1726	9.910447537
0	0	7200	1727	3.182551072
0	0	7200	1728	11.86698492
0	0	7200	1729	10.44735536
0	0	7200	1730	12.27383076
0	0	7200	1731	7.170226824
0	0	7200	1732	0.858848487
0	0	7200	1733	5.127965061
0	0	7200	1734	7.130983553
0	0	7200	1735	20.66678018
0	0	7200	1736	4.515924943
0	0	7200	1737	9.495837108
0	0	7200	1738	11.05643074
0	0	7200	1739	9.003207879
0	0	7200	1740	4.6612398
0	0	7200	1741	0.855601952
0	0	7200	1742	5.971480558
0	0	7200	1743	2.108304067
0	0	7200	1744	3.527862719
0	0	7200	1745	2.923390109
0	0	7200	1746	4.550744724
0	0	7200	1747	5.18157524
0	0	7200	1748	4.974545375
0	0	7200	1749	1.965190655
0	0	7200	1750	6.618765642
0	0	7200	1751	14.55227668
0	0	7200	1752	11.94012948
0	0	7200	1753	13.21603162
0	0	7200	1754	12.76734207
0	0	7200	1755	6.803114605
0	0	7200	1756	4.771705833
0	0	7200	1757	12.760792
0	0	7200	1758	14.37299247
0	0	7200	1759	8.489229572
0	0	7200	1760	9.766043
0	0	7200	1761	6.208696745
0	0	7200	1762	6.849206691
0	0	7200	1763	3.16677563
0	0	7200	1764	6.365648313
0	0	7200	1765	4.802980666
0	0	7200	1766	0.88186081
0	0	7200	1767	4.625255492
0	0	7200	1768	6.124548427
0	0	7200	1769	7.923886218
0	0	7200	1770	2.579945349
0	0	7200	1771	4.016809797
0	0	7200	1772	7.460252405
0	0	7200	1773	19.62449578
0	0	7200	1774	1.849563805
0	0	7200	1775	6.016515521
0	0	7200	1776	9.784104133
0	0	7200	1777	9.28391034
0	0	7200	1778	2.527436004
0	0	7200	1779	5.411187446
0	0	7200	1780	8.128449145
0	0	7200	1781	10.05255001
0	0	7200	1782	1.533719024
0	0	7200	1783	4.234800143
0	0	7200	1784	2.833918365
0	0	7200	1785	5.227447346
0	0	7200	1786	5.88207621
0	0	7200	1787	4.437556162
0	0	7200	1788	13.96048034
0	0	7200	1789	9.476585541
0	0	7200	1790	5.294191533
0	0	14400	891	5.541097668
0	0	14400	892	4.621198272
0	0	14400	893	12.26945611
0	0	14400	894	3.139429838
0	0	14400	895	10.42319188
0	0	14400	896	15.10883415
0	0	14400	897	2.935972726
0	0	14400	898	6.259723225
0	0	14400	899	10.3941373
0	0	14400	900	12.29113433
0	0	14400	901	9.681843227
0	0	14400	902	9.876662004
0	0	14400	903	2.169429337
0	0	14400	904	22.96290174
0	0	14400	905	14.15528584
0	0	14400	906	4.638542062
0	0	14400	907	7.889619666
0	0	14400	908	16.41069921
0	0	14400	909	15.5491581
0	0	14400	910	10.54019506
0	0	14400	911	6.649183367
0	0	14400	912	13.24179157
0	0	14400	913	5.216496377
0	0	14400	914	10.53227248
0	0	14400	915	8.046472052
0	0	14400	916	6.058221025
0	0	14400	917	8.983635552
0	0	14400	918	5.915437861
0	0	14400	919	6.465531164
0	0	14400	920	1.884348874
0	0	14400	921	13.20482272
0	0	14400	922	13.61186919
0	0	14400	923	8.820940657
0	0	14400	924	13.88082614
0	0	14400	925	12.86493869
0	0	14400	926	5.553067322
0	0	14400	927	9.437197531
0	0	14400	928	5.077097686
0	0	14400	929	6.164108693
0	0	14400	930	12.22282314
0	0	14400	931	14.28821808
0	0	14400	932	11.90050189
0	0	14400	933	14.9517565
0	0	14400	934	5.899839147
0	0	14400	935	7.547579902
0	0	14400	936	3.198177999
0	0	14400	937	16.47985014
0	0	14400	938	3.761695565
0	0	14400	939	11.75214858
0	0	14400	940	8.453223138
0	0	14400	941	14.15288249
0	0	14400	942	17.85879279
0	0	14400	943	8.193194392
0	0	14400	944	14.59061227
0	0	14400	945	2.349910004
0	0	14400	946	9.945441839
0	0	14400	947	5.246796204
0	0	14400	948	6.074070559
0	0	14400	949	5.354833736
0	0	14400	950	5.504377814
0	0	14400	951	6.924688692
0	0	14400	952	2.202423538
0	0	14400	953	11.04296877
0	0	14400	954	4.187614676
0	0	14400	955	5.054266211
0	0	14400	956	12.9899992
0	0	14400	957	6.226122476
0	0	14400	958	6.966572899
0	0	14400	959	10.83823759
0	0	14400	960	13.31198201
0	0	14400	961	5.869430582
0	0	14400	962	4.521112667
0	0	14400	963	5.645304959
0	0	14400	964	0.999507784
0	0	14400	965	14.98593034
0	0	14400	966	10.14334646
0	0	14400	967	6.60916145
0	0	14400	968	10.81356013
0	0	14400	969	1.191265653
0	0	14400	970	11.05104356
0	0	14400	971	5.283135131
0	0	14400	972	6.038744752
0	0	14400	973	11.08889551
0	0	14400	974	5.787533707
0	0	14400	975	7.295059175
0	0	14400	976	11.50601051
0	0	14400	977	3.580395492
0	0	14400	978	6.211896531
0	0	14400	979	5.116568393
0	0	14400	980	5.717002291
0	0	14400	981	4.19179199
0	0	14400	982	4.244900742
0	0	14400	983	10.26414958
0	0	14400	984	3.99325982
0	0	14400	985	2.503683781
0	0	14400	986	1.771376225
0	0	14400	987	7.984011724
0	0	14400	988	7.680994312
0	0	14400	989	5.230084734
0	0	14400	990	4.877737272
0	0	14400	991	0.641657959
0	0	14400	992	13.29931871
0	0	14400	993	0.694176581
0	0	14400	994	3.762327079
0	0	14400	995	1.967267122
0	0	14400	996	7.738564705
0	0	14400	997	7.534029089
0	0	14400	998	10.9546765
0	0	14400	999	12.87532407
0	0	14400	1000	9.64332041
0	0	14400	1001	6.197200515
0	0	14400	1002	7.502990928
0	0	14400	1003	1.404530346
0	0	14400	1004	13.90795761
0	0	14400	1005	6.929026887
0	0	14400	1006	0.620424223
0	0	14400	1007	9.941291917
0	0	14400	1008	5.576410469
0	0	14400	1009	19.68991102
0	0	14400	1010	5.834402614
0	0	14400	1011	15.0994572
0	0	14400	1012	6.906447553
0	0	14400	1013	8.060568516
0	0	14400	1014	14.86844957
0	0	14400	1015	11.71550633
0	0	14400	1016	9.231778171
0	0	14400	1017	4.544586561
0	0	14400	1018	5.823166645
0	0	14400	1019	5.224965936
0	0	14400	1020	11.81420521
0	0	14400	1021	5.744247992
0	0	14400	1022	8.042644584
0	0	14400	1023	15.12619497
0	0	14400	1024	10.19106635
0	0	14400	1025	5.107374662
0	0	14400	1026	9.71953347
0	0	14400	1027	4.216872686
0	0	14400	1028	4.466282314
0	0	14400	1029	4.502616842
0	0	14400	1030	10.8957237
0	0	14400	1031	4.62867554
0	0	14400	1032	9.052206902
0	0	14400	1033	3.713312117
0	0	14400	1034	8.877670492
0	0	14400	1035	11.60963887
0	0	14400	1036	10.73537148
0	0	14400	1037	4.513202711
0	0	14400	1038	2.58442124
0	0	14400	1039	9.71061376
0	0	14400	1040	12.65544159
0	0	14400	1041	4.009029065
0	0	14400	1042	2.792590653
0	0	14400	1043	2.992339584
0	0	14400	1044	6.063870894
0	0	14400	1045	4.40398279
0	0	14400	1046	16.92999056
0	0	14400	1047	9.080685942
0	0	14400	1048	3.251794999
0	0	14400	1049	11.88626921
0	0	14400	1050	7.276905399
0	0	14400	1051	11.60337007
0	0	14400	1052	3.669240477
0	0	14400	1053	8.582968048
0	0	14400	1054	11.49777611
0	0	14400	1055	10.88153673
0	0	14400	1056	5.488398662
0	0	14400	1057	8.004794072
0	0	14400	1058	3.536473546
0	0	14400	1059	5.729672845
0	0	14400	1060	7.101520332
0	0	14400	1061	14.02758743
0	0	14400	1062	13.10961203
0	0	14400	1063	5.925815111
0	0	14400	1064	1.707851187
0	0	14400	1065	8.870261867
0	0	14400	1066	6.885078818
0	0	14400	1067	6.188481747
0	0	14400	1068	2.73174753
0	0	14400	1069	3.3683931
0	0	14400	1070	5.587697066
0	0	14400	1071	8.241449083
0	0	14400	1072	6.375298686
0	0	14400	1073	14.15130874
0	0	14400	1074	15.45972565
0	0	14400	1075	9.470758238
0	0	14400	1076	8.842018626
0	0	14400	1077	3.969198223
0	0	14400	1078	7.322505624
0	0	14400	1079	8.509072308
0	0	14400	1080	7.402896872
0	0	14400	1081	1.952902625
0	0	14400	1082	10.00794698
0	0	14400	1083	9.807861019
0	0	14400	1084	4.38354351
0	0	14400	1085	10.26093304
0	0	14400	1086	20.71022271
0	0	14400	1087	5.636091686
0	0	14400	1088	2.235895344
0	0	14400	1089	4.167435167
0	0	14400	1090	12.04526064
0	0	14400	1091	5.456404594
0	0	14400	1092	2.821736113
0	0	14400	1093	3.974825676
0	0	14400	1094	9.6632601
0	0	14400	1095	6.809706174
0	0	14400	1096	12.61630667
0	0	14400	1097	3.152493047
0	0	14400	1098	10.15119882
0	0	14400	1099	14.08388355
0	0	14400	1100	6.698534778
0	0	14400	1101	16.62689228
0	0	14400	1102	0.979986891
0	0	14400	1103	8.144249698
0	0	14400	1104	4.784298665
0	0	14400	1105	13.9966822
0	0	14400	1106	10.81373154
0	0	14400	1107	12.7189063
0	0	14400	1108	7.808216706
0	0	14400	1109	13.6651986
0	0	14400	1110	10.86766182
0	0	14400	1111	1.994776374
0	0	14400	1112	10.76369561
0	0	14400	1113	3.304560412
0	0	14400	1114	7.735791975
0	0	14400	1115	14.33746652
0	0	14400	1116	8.362459307
0	0	14400	1117	2.760078724
0	0	14400	1118	6.940485433
0	0	14400	1119	9.873570536
0	0	14400	1120	2.769683131
0	0	14400	1121	18.60967076
0	0	14400	1122	11.84069113
0	0	14400	1123	2.250563653
0	0	14400	1124	18.44478376
0	0	14400	1125	5.336164956
0	0	14400	1126	1.359286226
0	0	14400	1127	19.97883297
0	0	14400	1128	2.601280857
0	0	14400	1129	4.956855013
0	0	14400	1130	6.407767659
0	0	14400	1131	5.237439467
0	0	14400	1132	10.33972082
0	0	14400	1133	2.368485377
0	0	14400	1134	2.717125995
0	0	14400	1135	1.653327899
0	0	14400	1136	11.9092857
0	0	14400	1137	3.095031595
0	0	14400	1138	9.518932956
0	0	14400	1139	22.35032637
0	0	14400	1140	1.724457179
0	0	14400	1141	8.669341459
0	0	14400	1142	3.677422201
0	0	14400	1143	6.272153438
0	0	14400	1144	5.850826036
0	0	14400	1145	9.774990259
0	0	14400	1146	12.26712148
0	0	14400	1147	14.65894639
0	0	14400	1148	3.121691914
0	0	14400	1149	4.215477936
0	0	14400	1150	6.262503602
0	0	14400	1151	11.76991348
0	0	14400	1152	5.154068546
0	0	14400	1153	5.423995404
0	0	14400	1154	9.191083765
0	0	14400	1155	8.355887786
0	0	14400	1156	7.024644561
0	0	14400	1157	14.50587159
0	0	14400	1158	8.896581778
0	0	14400	1159	7.518793797
0	0	14400	1160	3.481993713
0	0	14400	1161	10.69570722
0	0	14400	1162	8.562964958
0	0	14400	1163	19.04457974
0	0	14400	1164	18.16059389
0	0	14400	1165	21.25738878
0	0	14400	1166	4.559342874
0	0	14400	1167	11.97762152
0	0	14400	1168	11.02208975
0	0	14400	1169	12.66674359
0	0	14400	1170	11.31808439
0	0	14400	1171	3.438655163
0	0	14400	1172	8.471081427
0	0	14400	1173	4.889637445
0	0	14400	1174	4.299362091
0	0	14400	1175	10.59258335
0	0	14400	1176	9.760903375
0	0	14400	1177	2.415137657
0	0	14400	1178	19.69102311
0	0	14400	1179	9.005568624
0	0	14400	1180	11.1289361
0	0	14400	1181	9.213160428
0	0	14400	1182	9.369415364
0	0	14400	1183	9.186036886
0	0	14400	1184	20.42647956
0	0	14400	1185	8.066115895
0	0	14400	1186	8.760727553
0	0	14400	1187	10.23423262
0	0	14400	1188	8.364841437
0	0	14400	1189	11.0648693
0	0	14400	1190	9.366138346
0	0	14400	1191	5.905066595
0	0	14400	1192	11.37663332
0	0	14400	1193	7.350253184
0	0	14400	1194	16.28755473
0	0	14400	1195	7.821097179
0	0	14400	1196	3.08007655
0	0	14400	1197	9.394830718
0	0	14400	1198	4.245920205
0	0	14400	1199	12.23545199
0	0	14400	1200	7.081488522
0	0	14400	1201	4.523762358
0	0	14400	1202	9.647187238
0	0	14400	1203	6.174831142
0	0	14400	1204	2.28365434
0	0	14400	1205	14.38427795
0	0	14400	1206	9.972947604
0	0	14400	1207	5.359359623
0	0	14400	1208	5.055781665
0	0	14400	1209	15.31526974
0	0	14400	1210	12.79638615
0	0	14400	1211	16.05440747
0	0	14400	1212	4.173155771
0	0	14400	1213	13.17936931
0	0	14400	1214	9.872793933
0	0	14400	1215	12.32945508
0	0	14400	1216	2.153335401
0	0	14400	1217	6.853018675
0	0	14400	1218	14.43857468
0	0	14400	1219	10.11440663
0	0	14400	1220	10.54935002
0	0	14400	1221	2.633860807
0	0	14400	1222	5.711729399
0	0	14400	1223	12.99370214
0	0	14400	1224	5.126827209
0	0	14400	1225	2.725375078
0	0	14400	1226	5.940311096
0	0	14400	1227	5.931358286
0	0	14400	1228	3.77722846
0	0	14400	1229	2.517375545
0	0	14400	1230	5.514144837
0	0	14400	1231	19.76883773
0	0	14400	1232	3.319334164
0	0	14400	1233	11.40811911
0	0	14400	1234	3.804457129
0	0	14400	1235	9.555178159
0	0	14400	1236	5.46871808
0	0	14400	1237	1.710103065
0	0	14400	1238	4.834310427
0	0	14400	1239	8.924847393
0	0	14400	1240	8.038502141
0	0	14400	1241	5.209607911
0	0	14400	1242	6.995836976
0	0	14400	1243	11.19798879
0	0	14400	1244	10.44701658
0	0	14400	1245	10.431454
0	0	14400	1246	11.07768461
0	0	14400	1247	12.00363703
0	0	14400	1248	6.920852115
0	0	14400	1249	4.959726679
0	0	14400	1250	23.56429299
0	0	14400	1251	18.44475823
0	0	14400	1252	3.428298926
0	0	14400	1253	18.14975514
0	0	14400	1254	6.011727976
0	0	14400	1255	9.535452707
0	0	14400	1256	4.04032011
0	0	14400	1257	13.63155806
0	0	14400	1258	4.579635838
0	0	14400	1259	2.704958999
0	0	14400	1260	7.552129236
0	0	14400	1261	4.863303857
0	0	14400	1262	9.268021225
0	0	14400	1263	3.182748393
0	0	14400	1264	9.858830344
0	0	14400	1265	5.166634392
0	0	14400	1266	14.60498905
0	0	14400	1267	5.810156488
0	0	14400	1268	7.824800021
0	0	14400	1269	10.03615744
0	0	14400	1270	7.490796026
0	0	14400	1271	9.652955783
0	0	14400	1272	11.45430447
0	0	14400	1273	8.403111962
0	0	14400	1274	14.84299102
0	0	14400	1275	3.606254128
0	0	14400	1276	3.883473566
0	0	14400	1277	12.70498823
0	0	14400	1278	13.34117865
0	0	14400	1279	17.5845646
0	0	14400	1280	12.08898635
0	0	14400	1281	1.918810926
0	0	14400	1282	14.68917007
0	0	14400	1283	5.623744019
0	0	14400	1284	3.21584456
0	0	14400	1285	5.37291173
0	0	14400	1286	3.140571678
0	0	14400	1287	3.489979613
0	0	14400	1288	19.33327794
0	0	14400	1289	7.313946809
0	0	14400	1290	5.655215964
0	0	14400	1291	5.81483059
0	0	14400	1292	3.656638806
0	0	14400	1293	3.133230021
0	0	14400	1294	0.491344451
0	0	14400	1295	10.02709122
0	0	14400	1296	5.310070505
0	0	14400	1297	4.796296018
0	0	14400	1298	9.463112331
0	0	14400	1299	16.48839993
0	0	14400	1300	10.57250244
0	0	14400	1301	5.075631936
0	0	14400	1302	16.51611578
0	0	14400	1303	6.289226241
0	0	14400	1304	9.69543287
0	0	14400	1305	16.95624994
0	0	14400	1306	3.006909908
0	0	14400	1307	12.94673731
0	0	14400	1308	8.373320562
0	0	14400	1309	14.42919568
0	0	14400	1310	4.17577169
0	0	14400	1311	3.865040518
0	0	14400	1312	3.638388231
0	0	14400	1313	2.38366209
0	0	14400	1314	5.276180864
0	0	14400	1315	16.48548286
0	0	14400	1316	7.203450702
0	0	14400	1317	9.814907926
0	0	14400	1318	7.860434421
0	0	14400	1319	6.670279324
0	0	14400	1320	8.707055186
0	0	14400	1321	5.327249792
0	0	14400	1322	13.3895975
0	0	14400	1323	4.560411633
0	0	14400	1324	9.731615148
0	0	14400	1325	25.12337329
0	0	14400	1326	9.44160845
0	0	14400	1327	4.826700522
0	0	14400	1328	7.371515422
0	0	14400	1329	4.012816573
0	0	14400	1330	10.07703537
0	0	14400	1331	8.748283424
0	0	14400	1332	8.881291671
0	0	14400	1333	4.136734206
0	0	14400	1334	13.8893885
0	0	14400	1335	4.207203063
0	0	14400	1336	12.99754008
0	0	14400	1337	12.21596987
0	0	14400	1338	10.67528271
0	0	14400	1339	8.355646254
0	0	14400	1340	8.711308249
0	0	14400	1341	16.28531816
0	0	14400	1342	5.989950383
0	0	14400	1343	1.093001837
0	0	14400	1344	6.904494939
0	0	14400	1345	4.209849227
0	0	14400	1346	5.224712351
0	0	14400	1347	4.055035837
0	0	14400	1348	5.13240426
0	0	14400	1349	8.115931808
0	0	14400	1350	2.910364222
0	0	14400	1351	31.62173638
0	0	14400	1352	2.61647514
0	0	14400	1353	4.139400052
0	0	14400	1354	9.673481445
0	0	14400	1355	11.18888288
0	0	14400	1356	1.416318814
0	0	14400	1357	3.501894525
0	0	14400	1358	4.545682859
0	0	14400	1359	3.127624347
0	0	14400	1360	4.724457811
0	0	14400	1361	2.88536468
0	0	14400	1362	11.33725928
0	0	14400	1363	4.802356056
0	0	14400	1364	4.207393618
0	0	14400	1365	5.740508027
0	0	14400	1366	11.60816009
0	0	14400	1367	15.10299748
0	0	14400	1368	12.5697499
0	0	14400	1369	8.853215084
0	0	14400	1370	15.99381475
0	0	14400	1371	11.32217279
0	0	14400	1372	3.877389137
0	0	14400	1373	3.364679531
0	0	14400	1374	15.06019523
0	0	14400	1375	9.330164873
0	0	14400	1376	4.215570112
0	0	14400	1377	5.330787895
0	0	14400	1378	12.99074068
0	0	14400	1379	5.365019896
0	0	14400	1380	9.078689941
0	0	14400	1381	3.298404941
0	0	14400	1382	6.738218599
0	0	14400	1383	5.468317489
0	0	14400	1384	2.102726366
0	0	14400	1385	12.33066263
0	0	14400	1386	9.029527835
0	0	14400	1387	4.923144064
0	0	14400	1388	7.752510127
0	0	14400	1389	4.631173461
0	0	14400	1390	12.94101076
0	0	14400	1391	2.082392278
0	0	14400	1392	1.938630566
0	0	14400	1393	13.6641185
0	0	14400	1394	5.232707302
0	0	14400	1395	11.64420277
0	0	14400	1396	17.60637276
0	0	14400	1397	19.64327392
0	0	14400	1398	9.950022007
0	0	14400	1399	14.77901276
0	0	14400	1400	14.58696812
0	0	14400	1401	7.547147489
0	0	14400	1402	11.80975357
0	0	14400	1403	3.933150316
0	0	14400	1404	1.684727002
0	0	14400	1405	4.768994066
0	0	14400	1406	10.10903254
0	0	14400	1407	2.148954044
0	0	14400	1408	17.22241973
0	0	14400	1409	1.857552119
0	0	14400	1410	4.895231522
0	0	14400	1411	18.06555584
0	0	14400	1412	11.60013656
0	0	14400	1413	12.78557688
0	0	14400	1414	4.554923386
0	0	14400	1415	16.08425429
0	0	14400	1416	9.270778707
0	0	14400	1417	12.46077548
0	0	14400	1418	7.350638057
0	0	14400	1419	14.31577111
0	0	14400	1420	4.098223122
0	0	14400	1421	7.141589846
0	0	14400	1422	10.12255226
0	0	14400	1423	17.48196931
0	0	14400	1424	4.58086067
0	0	14400	1425	9.731391667
0	0	14400	1426	4.012899227
0	0	14400	1427	10.12070625
0	0	14400	1428	4.997175304
0	0	14400	1429	18.18990595
0	0	14400	1430	9.520946066
0	0	14400	1431	16.64088225
0	0	14400	1432	23.41519034
0	0	14400	1433	6.987555612
0	0	14400	1434	9.885807479
0	0	14400	1435	12.18390504
0	0	14400	1436	2.70628007
0	0	14400	1437	12.64451545
0	0	14400	1438	18.52209571
0	0	14400	1439	15.3579558
0	0	14400	1440	13.2239778
0	0	14400	1441	4.754145732
0	0	14400	1442	4.997366836
0	0	14400	1443	3.792680656
0	0	14400	1444	6.729657395
0	0	14400	1445	10.38622784
0	0	14400	1446	7.184666369
0	0	14400	1447	7.107480806
0	0	14400	1448	3.16826518
0	0	14400	1449	8.881333262
0	0	14400	1450	14.1688218
0	0	14400	1451	12.48791916
0	0	14400	1452	4.380886136
0	0	14400	1453	9.153548954
0	0	14400	1454	7.885495985
0	0	14400	1455	6.032027414
0	0	14400	1456	4.240133403
0	0	14400	1457	5.243366999
0	0	14400	1458	9.333956451
0	0	14400	1459	2.87237368
0	0	14400	1460	10.02825777
0	0	14400	1461	14.40279807
0	0	14400	1462	17.71233331
0	0	14400	1463	15.82479117
0	0	14400	1464	10.63817494
0	0	14400	1465	5.685691128
0	0	14400	1466	8.469692043
0	0	14400	1467	9.025614459
0	0	14400	1468	22.8263573
0	0	14400	1469	6.618055273
0	0	14400	1470	15.05325989
0	0	14400	1471	13.34801262
0	0	14400	1472	23.48368576
0	0	14400	1473	4.47558253
0	0	14400	1474	9.626408061
0	0	14400	1475	14.79082841
0	0	14400	1476	6.364524963
0	0	14400	1477	2.228251337
0	0	14400	1478	11.62391388
0	0	14400	1479	2.25542745
0	0	14400	1480	8.079040752
0	0	14400	1481	13.9431137
0	0	14400	1482	13.88330177
0	0	14400	1483	5.091850891
0	0	14400	1484	10.21250697
0	0	14400	1485	18.29265664
0	0	14400	1486	5.124646792
0	0	14400	1487	17.54421996
0	0	14400	1488	11.8735922
0	0	14400	1489	7.604237644
0	0	14400	1490	6.316577582
0	0	14400	1491	10.56918944
0	0	14400	1492	7.004765146
0	0	14400	1493	12.53539827
0	0	14400	1494	7.852655006
0	0	14400	1495	2.285058995
0	0	14400	1496	5.874642859
0	0	14400	1497	29.73722896
0	0	14400	1498	8.016837958
0	0	14400	1499	3.772634688
0	0	14400	1500	5.21568777
0	0	14400	1501	13.12617939
0	0	14400	1502	3.270420461
0	0	14400	1503	11.48820196
0	0	14400	1504	6.057867963
0	0	14400	1505	10.47321103
0	0	14400	1506	6.55230671
0	0	14400	1507	0.730015809
0	0	14400	1508	13.42541096
0	0	14400	1509	3.03595432
0	0	14400	1510	11.16006184
0	0	14400	1511	18.50065317
0	0	14400	1512	5.513417304
0	0	14400	1513	6.703274356
0	0	14400	1514	6.138374558
0	0	14400	1515	8.485309215
0	0	14400	1516	10.01948357
0	0	14400	1517	6.296013025
0	0	14400	1518	14.03474549
0	0	14400	1519	5.239488693
0	0	14400	1520	9.024121172
0	0	14400	1521	3.43716355
0	0	14400	1522	18.80459253
0	0	14400	1523	9.695716171
0	0	14400	1524	10.16957574
0	0	14400	1525	4.439150933
0	0	14400	1526	16.22206608
0	0	14400	1527	13.1554409
0	0	14400	1528	3.769357302
0	0	14400	1529	14.68077317
0	0	14400	1530	8.814230461
0	0	14400	1531	8.100827439
0	0	14400	1532	9.73510169
0	0	14400	1533	9.665509607
0	0	14400	1534	10.84860813
0	0	14400	1535	13.40316522
0	0	14400	1536	14.86864077
0	0	14400	1537	9.358449768
0	0	14400	1538	15.08683392
0	0	14400	1539	5.620712484
0	0	14400	1540	5.555896946
0	0	14400	1541	20.54129952
0	0	14400	1542	7.63923487
0	0	14400	1543	13.58628848
0	0	14400	1544	5.968826676
0	0	14400	1545	4.220551771
0	0	14400	1546	1.755501134
0	0	14400	1547	6.135157032
0	0	14400	1548	3.372467629
0	0	14400	1549	6.397913232
0	0	14400	1550	12.40008308
0	0	14400	1551	14.36612187
0	0	14400	1552	17.6780282
0	0	14400	1553	3.412147524
0	0	14400	1554	5.338518287
0	0	14400	1555	7.039744575
0	0	14400	1556	1.968453629
0	0	14400	1557	6.399909054
0	0	14400	1558	14.46435139
0	0	14400	1559	3.337838837
0	0	14400	1560	9.740383032
0	0	14400	1561	11.97462329
0	0	14400	1562	13.94614779
0	0	14400	1563	4.352159783
0	0	14400	1564	5.713859134
0	0	14400	1565	13.45812972
0	0	14400	1566	20.40201615
0	0	14400	1567	5.091121507
0	0	14400	1568	10.28659661
0	0	14400	1569	13.45875528
0	0	14400	1570	12.19000327
0	0	14400	1571	12.37175669
0	0	14400	1572	8.508360065
0	0	14400	1573	9.362029289
0	0	14400	1574	3.841747243
0	0	14400	1575	4.248041448
0	0	14400	1576	4.856741103
0	0	14400	1577	6.093782978
0	0	14400	1578	11.69471259
0	0	14400	1579	2.217742997
0	0	14400	1580	16.74826706
0	0	14400	1581	9.869280527
0	0	14400	1582	1.255011472
0	0	14400	1583	3.283695097
0	0	14400	1584	5.554673248
0	0	14400	1585	2.1536386
0	0	14400	1586	5.543443077
0	0	14400	1587	17.70489941
0	0	14400	1588	4.355213051
0	0	14400	1589	9.891457129
0	0	14400	1590	15.45938481
0	0	14400	1591	7.185851248
0	0	14400	1592	6.04916386
0	0	14400	1593	4.995598535
0	0	14400	1594	15.98044472
0	0	14400	1595	3.848307026
0	0	14400	1596	2.7280927
0	0	14400	1597	4.23279929
0	0	14400	1598	4.873728123
0	0	14400	1599	13.17978482
0	0	14400	1600	1.210220522
0	0	14400	1601	3.159261409
0	0	14400	1602	3.258048109
0	0	14400	1603	5.563590467
0	0	14400	1604	3.063166235
0	0	14400	1605	5.115866125
0	0	14400	1606	2.306324821
0	0	14400	1607	3.908704772
0	0	14400	1608	5.033038554
0	0	14400	1609	11.67063893
0	0	14400	1610	6.341162201
0	0	14400	1611	6.234471476
0	0	14400	1612	10.42133886
0	0	14400	1613	6.015130512
0	0	14400	1614	8.962623145
0	0	14400	1615	3.713239997
0	0	14400	1616	6.104805247
0	0	14400	1617	6.351330692
0	0	14400	1618	11.83730797
0	0	14400	1619	9.680010011
0	0	14400	1620	5.669094243
0	0	14400	1621	2.847914392
0	0	14400	1622	6.470712994
0	0	14400	1623	6.208981102
0	0	14400	1624	2.265900066
0	0	14400	1625	6.744986857
0	0	14400	1626	9.131930513
0	0	14400	1627	9.260063769
0	0	14400	1628	8.06595165
0	0	14400	1629	2.913985886
0	0	14400	1630	14.51081302
0	0	14400	1631	15.82196395
0	0	14400	1632	6.859560555
0	0	14400	1633	9.068409212
0	0	14400	1634	18.2351403
0	0	14400	1635	0.802270019
0	0	14400	1636	6.755751331
0	0	14400	1637	9.59403557
0	0	14400	1638	24.45362933
0	0	14400	1639	14.67375004
0	0	14400	1640	5.241638578
0	0	14400	1641	16.47012041
0	0	14400	1642	13.47899424
0	0	14400	1643	3.916003428
0	0	14400	1644	5.793813099
0	0	14400	1645	11.73496841
0	0	14400	1646	4.325766859
0	0	14400	1647	11.4025289
0	0	14400	1648	7.096691005
0	0	14400	1649	5.734557295
0	0	14400	1650	13.7490927
0	0	14400	1651	10.96351042
0	0	14400	1652	7.853927962
0	0	14400	1653	12.20571127
0	0	14400	1654	16.06662974
0	0	14400	1655	7.182863468
0	0	14400	1656	21.14521555
0	0	14400	1657	4.402607881
0	0	14400	1658	7.185626222
0	0	14400	1659	9.888991291
0	0	14400	1660	7.48933414
0	0	14400	1661	16.13167344
0	0	14400	1662	8.932528056
0	0	14400	1663	5.625943614
0	0	14400	1664	17.69384639
0	0	14400	1665	9.514443099
0	0	14400	1666	19.15279312
0	0	14400	1667	3.809727281
0	0	14400	1668	1.384383584
0	0	14400	1669	25.41617666
0	0	14400	1670	0.422435825
0	0	14400	1671	4.100580404
0	0	14400	1672	7.436681889
0	0	14400	1673	2.951296054
0	0	14400	1674	7.056807734
0	0	14400	1675	14.68190511
0	0	14400	1676	7.747625811
0	0	14400	1677	17.13539783
0	0	14400	1678	5.113363917
0	0	14400	1679	3.741294906
0	0	14400	1680	7.769824588
0	0	14400	1681	4.067510559
0	0	14400	1682	7.298062713
0	0	14400	1683	5.661418761
0	0	14400	1684	3.21797486
0	0	14400	1685	12.40361608
0	0	14400	1686	9.618996795
0	0	14400	1687	5.774928097
0	0	14400	1688	9.323872784
0	0	14400	1689	8.481101898
0	0	14400	1690	11.9986478
0	0	14400	1691	23.18380091
0	0	14400	1692	17.07855403
0	0	14400	1693	2.822805964
0	0	14400	1694	19.09773237
0	0	14400	1695	7.002442294
0	0	14400	1696	2.360929985
0	0	14400	1697	3.834007661
0	0	14400	1698	1.931900906
0	0	14400	1699	12.71319807
0	0	14400	1700	8.895353418
0	0	14400	1701	11.62213592
0	0	14400	1702	6.585112867
0	0	14400	1703	5.807590111
0	0	14400	1704	3.689162869
0	0	14400	1705	10.2503298
0	0	14400	1706	12.90778858
0	0	14400	1707	10.0620168
0	0	14400	1708	11.19242243
0	0	14400	1709	9.319226337
0	0	14400	1710	8.112121481
0	0	14400	1711	11.01528256
0	0	14400	1712	7.954558171
0	0	14400	1713	6.255905191
0	0	14400	1714	6.785641823
0	0	14400	1715	10.69183558
0	0	14400	1716	1.418844914
0	0	14400	1717	16.58782971
0	0	14400	1718	7.107306394
0	0	14400	1719	2.768281287
0	0	14400	1720	5.252930286
0	0	14400	1721	6.576586411
0	0	14400	1722	13.91383117
0	0	14400	1723	8.98224032
0	0	14400	1724	12.01720818
0	0	14400	1725	9.757285961
0	0	14400	1726	9.486333562
0	0	14400	1727	2.361630304
0	0	14400	1728	6.729969234
0	0	14400	1729	6.624154451
0	0	14400	1730	11.0434629
0	0	14400	1731	13.38149698
0	0	14400	1732	6.929140927
0	0	14400	1733	4.923098731
0	0	14400	1734	2.453333325
0	0	14400	1735	5.353168104
0	0	14400	1736	12.13559326
0	0	14400	1737	6.088848771
0	0	14400	1738	7.307806361
0	0	14400	1739	11.44848001
0	0	14400	1740	5.407436015
0	0	14400	1741	14.41648224
0	0	14400	1742	6.959715274
0	0	14400	1743	7.808544574
0	0	14400	1744	5.526717462
0	0	14400	1745	8.067359738
0	0	14400	1746	2.647869015
0	0	14400	1747	3.710438349
0	0	14400	1748	4.538837941
0	0	14400	1749	5.156848635
0	0	14400	1750	18.12200359
0	0	14400	1751	11.47572998
0	0	14400	1752	2.103303294
0	0	14400	1753	15.86873399
0	0	14400	1754	6.188340985
0	0	14400	1755	11.18680572
0	0	14400	1756	5.24158882
0	0	14400	1757	9.031216087
0	0	14400	1758	8.82634332
0	0	14400	1759	11.78418115
0	0	14400	1760	14.24463377
0	0	14400	1761	8.24130044
0	0	14400	1762	10.28134329
0	0	14400	1763	6.64974403
0	0	14400	1764	12.87231092
0	0	14400	1765	12.64053672
0	0	14400	1766	13.09849397
0	0	14400	1767	10.45923349
0	0	14400	1768	15.59484912
0	0	14400	1769	9.529395611
0	0	14400	1770	15.86647223
0	0	14400	1771	10.57800337
0	0	14400	1772	10.90976133
0	0	14400	1773	4.38918778
0	0	14400	1774	13.99029708
0	0	14400	1775	6.250413147
0	0	14400	1776	8.057191763
0	0	14400	1777	3.83370275
0	0	14400	1778	11.43112908
0	0	14400	1779	6.72427651
0	0	14400	1780	14.97145455
0	0	14400	1781	10.64642962
0	0	14400	1782	11.1671773
0	0	14400	1783	3.754978847
0	0	14400	1784	11.21953398
0	0	14400	1785	7.773760509
0	0	14400	1786	10.03860125
0	0	14400	1787	5.424010863
0	0	14400	1788	4.571656124
0	0	14400	1789	23.69504011
0	0	14400	1790	6.107828463
0	0	21600	891	1.394246824
0	0	21600	892	8.54402696
0	0	21600	893	17.85889241
0	0	21600	894	8.646977195
0	0	21600	895	17.18772253
0	0	21600	896	15.06917915
0	0	21600	897	7.024953416
0	0	21600	898	1.889136158
0	0	21600	899	13.11548452
0	0	21600	900	17.17056583
0	0	21600	901	13.79290053
0	0	21600	902	15.91618103
0	0	21600	903	10.89241252
0	0	21600	904	21.01371868
0	0	21600	905	6.823702617
0	0	21600	906	5.749656274
0	0	21600	907	6.954158595
0	0	21600	908	13.85857133
0	0	21600	909	9.105440688
0	0	21600	910	9.755728353
0	0	21600	911	14.50864355
0	0	21600	912	12.8771288
0	0	21600	913	3.607503556
0	0	21600	914	4.472200098
0	0	21600	915	6.26502068
0	0	21600	916	4.455624081
0	0	21600	917	8.863552897
0	0	21600	918	7.394308354
0	0	21600	919	10.49424861
0	0	21600	920	11.83389278
0	0	21600	921	1.715453582
0	0	21600	922	12.28481868
0	0	21600	923	20.97111503
0	0	21600	924	8.731084942
0	0	21600	925	2.552774447
0	0	21600	926	9.150894517
0	0	21600	927	6.496600972
0	0	21600	928	2.909098427
0	0	21600	929	11.79113517
0	0	21600	930	0.848900418
0	0	21600	931	21.46186927
0	0	21600	932	0.362619464
0	0	21600	933	9.244417752
0	0	21600	934	10.40094155
0	0	21600	935	1.561798953
0	0	21600	936	6.599619939
0	0	21600	937	12.20675464
0	0	21600	938	5.508720434
0	0	21600	939	5.582380762
0	0	21600	940	19.92806543
0	0	21600	941	6.458503857
0	0	21600	942	4.756238712
0	0	21600	943	4.351734868
0	0	21600	944	11.84468113
0	0	21600	945	1.875569492
0	0	21600	946	1.290995614
0	0	21600	947	10.49871055
0	0	21600	948	2.419165464
0	0	21600	949	4.159945066
0	0	21600	950	5.57806769
0	0	21600	951	5.401702428
0	0	21600	952	3.589661526
0	0	21600	953	11.73669381
0	0	21600	954	3.38523285
0	0	21600	955	4.465888018
0	0	21600	956	8.715597218
0	0	21600	957	4.521970661
0	0	21600	958	13.68209263
0	0	21600	959	11.1557178
0	0	21600	960	6.250191627
0	0	21600	961	3.233384953
0	0	21600	962	4.166662305
0	0	21600	963	2.442090549
0	0	21600	964	4.214831476
0	0	21600	965	6.68519998
0	0	21600	966	7.932288293
0	0	21600	967	4.607548767
0	0	21600	968	17.77991989
0	0	21600	969	3.775085872
0	0	21600	970	5.265885107
0	0	21600	971	3.040086106
0	0	21600	972	7.548800262
0	0	21600	973	5.287469152
0	0	21600	974	0.891863824
0	0	21600	975	19.07963828
0	0	21600	976	5.363704596
0	0	21600	977	7.192571092
0	0	21600	978	6.289922828
0	0	21600	979	11.1592656
0	0	21600	980	17.73776248
0	0	21600	981	2.994388986
0	0	21600	982	3.921320649
0	0	21600	983	6.493680456
0	0	21600	984	5.781195685
0	0	21600	985	2.29620268
0	0	21600	986	4.848276145
0	0	21600	987	13.12423088
0	0	21600	988	7.278310693
0	0	21600	989	12.93861601
0	0	21600	990	10.95609402
0	0	21600	991	8.244419871
0	0	21600	992	6.84392678
0	0	21600	993	9.309758451
0	0	21600	994	8.478717275
0	0	21600	995	0.585882206
0	0	21600	996	4.958167613
0	0	21600	997	15.93874938
0	0	21600	998	11.61564631
0	0	21600	999	5.471629941
0	0	21600	1000	13.30433874
0	0	21600	1001	9.212102504
0	0	21600	1002	7.148399534
0	0	21600	1003	0.564894434
0	0	21600	1004	15.28153026
0	0	21600	1005	12.79340392
0	0	21600	1006	11.3289061
0	0	21600	1007	10.19498265
0	0	21600	1008	14.24931579
0	0	21600	1009	13.24848412
0	0	21600	1010	3.567093251
0	0	21600	1011	15.26124332
0	0	21600	1012	1.495472866
0	0	21600	1013	18.00396567
0	0	21600	1014	6.897688865
0	0	21600	1015	10.82293306
0	0	21600	1016	0.892741964
0	0	21600	1017	5.968594318
0	0	21600	1018	12.29909853
0	0	21600	1019	3.949099385
0	0	21600	1020	13.20185161
0	0	21600	1021	3.243021101
0	0	21600	1022	13.03180374
0	0	21600	1023	12.82531918
0	0	21600	1024	11.23422987
0	0	21600	1025	9.857001211
0	0	21600	1026	19.92806543
0	0	21600	1027	2.929662842
0	0	21600	1028	4.228197819
0	0	21600	1029	6.133814514
0	0	21600	1030	5.91871722
0	0	21600	1031	12.56965729
0	0	21600	1032	11.50094567
0	0	21600	1033	15.80996431
0	0	21600	1034	1.947146978
0	0	21600	1035	15.06807069
0	0	21600	1036	8.658901739
0	0	21600	1037	6.966584015
0	0	21600	1038	7.219110448
0	0	21600	1039	8.074970371
0	0	21600	1040	7.974795468
0	0	21600	1041	8.155832317
0	0	21600	1042	8.63453909
0	0	21600	1043	14.84584612
0	0	21600	1044	2.168735046
0	0	21600	1045	6.705036217
0	0	21600	1046	15.84301207
0	0	21600	1047	12.29671235
0	0	21600	1048	19.32469683
0	0	21600	1049	2.511814262
0	0	21600	1050	19.48934968
0	0	21600	1051	6.493679486
0	0	21600	1052	3.742127188
0	0	21600	1053	7.526589748
0	0	21600	1054	9.69768801
0	0	21600	1055	20.72349844
0	0	21600	1056	8.339818897
0	0	21600	1057	4.320203048
0	0	21600	1058	4.642404877
0	0	21600	1059	5.457343088
0	0	21600	1060	3.195396946
0	0	21600	1061	8.451934109
0	0	21600	1062	2.42309289
0	0	21600	1063	3.21800673
0	0	21600	1064	5.445057892
0	0	21600	1065	5.302874795
0	0	21600	1066	11.94270832
0	0	21600	1067	8.158294747
0	0	21600	1068	17.74477123
0	0	21600	1069	2.649333865
0	0	21600	1070	9.723651452
0	0	21600	1071	5.619031272
0	0	21600	1072	8.933389835
0	0	21600	1073	2.902339873
0	0	21600	1074	5.495026001
0	0	21600	1075	5.243817365
0	0	21600	1076	5.596812023
0	0	21600	1077	9.703427062
0	0	21600	1078	7.285151082
0	0	21600	1079	9.300337133
0	0	21600	1080	2.234775347
0	0	21600	1081	9.465445608
0	0	21600	1082	9.821517753
0	0	21600	1083	9.824266731
0	0	21600	1084	10.7849405
0	0	21600	1085	7.151992496
0	0	21600	1086	10.09597759
0	0	21600	1087	4.743541211
0	0	21600	1088	8.35717381
0	0	21600	1089	10.83114295
[truncated: 484,001 more rows]
