# Supplementary material for: Dual-purpose dynamics emerge from a heterogeneous cell population in Drosophila metamorphosis
Source: PLoS Comput Biol. 2025 Aug 28;21(8):e1013331. doi: 10.1371/journal.pcbi.1013331 (PMC12393715; doi:10.1371/journal.pcbi.1013331)
Supplement: S1 Dataset — The ZIP file contains tab-separated text files of data used for the main plots. (PDF) [file pcbi.1013331.s014.zip › S1_Dataset/Fig4b.txt]

Hemocyte-ID	Frame	Displacement
1000000000	1	0
1000000000	2	1.723244814
1000000000	3	8.392757559
1000000000	4	9.880383184
1000000000	5	21.43561717
1000000000	6	26.47971498
1000000000	7	27.42097212
1000000000	8	32.75321294
1000000000	9	35.95307326
1000000000	10	38.52701681
1000000000	11	44.19275771
1000000000	12	45.36723845
1000000000	13	47.16539418
1000000000	14	50.17690684
1000000000	15	52.47135951
1000000000	16	57.12908507
1000000000	17	72.23015492
1000000000	18	79.09617872
1000000000	19	80.58516125
1000000000	20	85.94034863
1000000000	21	97.35726844
1000000000	22	99.26108171
1000000000	23	100.2736833
1000000000	24	102.2303846
1000000000	25	106.5754654
1000000000	26	113.0396549
1000000000	27	118.319743
1000000000	28	120.8912743
1000000000	29	121.6213428
1000000000	30	122.6371823
1000000000	31	124.4613402
1000000000	32	126.3671359
1000000000	33	127.6678607
1000000000	34	136.5569102
1000000000	35	140.8110697
1000000000	36	142.3940717
1000000000	37	143.4276428
1000000000	38	149.7026317
1000000000	39	150.4767993
1000000000	40	153.9985085
1000000000	41	155.5926719
1000000000	42	157.7576447
1000000000	43	159.3923682
1000000000	44	166.2924699
1000000000	45	168.4479171
1000000000	46	169.7854268
1000000000	47	178.5971624
1000000000	48	181.7638272
1000000000	49	182.8759446
1000000000	50	184.1211289
1000000000	51	186.1955264
1000000000	52	191.8831783
1000000000	53	194.687412
1000000000	54	195.2845895
1000000000	55	196.7028053
1000000000	56	207.9844296
1000000000	57	210.5381012
1000000000	58	214.8171741
1000000000	59	216.5102955
1000000000	60	223.1280139
1000000000	61	230.7552431
1000000001	1	0
1000000001	2	0.963690199
1000000001	3	2.002809615
1000000001	4	3.276414927
1000000001	5	3.467772733
1000000001	6	4.381532028
1000000001	7	6.101347242
1000000001	8	6.500073376
1000000001	9	8.237528648
1000000001	10	9.896712088
1000000001	11	10.54122384
1000000001	12	11.86163062
1000000001	13	12.20392265
1000000001	14	12.88909741
1000000001	15	14.57835343
1000000001	16	15.27575717
1000000001	17	17.60048107
1000000001	18	19.24989646
1000000001	19	20.54945485
1000000001	20	21.83540395
1000000001	21	22.9927893
1000000001	22	25.36355264
1000000001	23	26.43676944
1000000001	24	30.64749511
1000000001	25	32.99351009
1000000001	26	36.67235654
1000000001	27	40.51972893
1000000001	28	44.67103223
1000000001	29	48.19175615
1000000001	30	50.37659942
1000000001	31	50.9892292
1000000001	32	53.41261475
1000000001	33	54.9226118
1000000001	34	56.597753
1000000001	35	57.91966155
1000000001	36	62.71253036
1000000001	37	64.40411355
1000000001	38	65.11422564
1000000001	39	68.39525643
1000000001	40	70.79389058
1000000001	41	73.39535387
1000000001	42	75.80543571
1000000001	43	77.41903972
1000000001	44	80.90577486
1000000001	45	84.23317115
1000000001	46	87.02982291
1000000001	47	88.99672814
1000000001	48	95.08831689
1000000001	49	97.53486483
1000000001	50	98.82657405
1000000001	51	102.0191297
1000000001	52	104.9642505
1000000001	53	108.5545833
1000000001	54	114.6443115
1000000001	55	116.984149
1000000001	56	117.8235765
1000000001	57	119.6561566
1000000001	58	123.6251076
1000000001	59	127.9475156
1000000001	60	130.0333062
1000000001	61	131.8558523
1000000004	1	0
1000000004	2	1.214763368
1000000004	3	2.458372454
1000000004	4	4.584488858
1000000004	5	5.962131703
1000000004	6	9.440791015
1000000004	7	10.9754385
1000000004	8	12.83026086
1000000004	9	19.39711665
1000000004	10	22.97147201
1000000004	11	30.18985663
1000000004	12	35.47947718
1000000004	13	44.47367242
1000000004	14	50.82124621
1000000004	15	53.86816309
1000000004	16	56.1903225
1000000004	17	56.81952657
1000000004	18	60.20215606
1000000004	19	66.25024247
1000000004	20	74.83172158
1000000004	21	79.30926157
1000000004	22	86.85858579
1000000004	23	90.90706835
1000000004	24	93.1955852
1000000004	25	100.8222546
1000000004	26	102.7331798
1000000004	27	109.8653198
1000000004	28	117.3127072
1000000004	29	124.4332561
1000000004	30	126.6995827
1000000004	31	131.1912149
1000000004	32	134.5433456
1000000004	33	137.0747771
1000000004	34	139.9855285
1000000004	35	144.0644497
1000000004	36	146.6349242
1000000004	37	152.6222772
1000000004	38	155.9014262
1000000004	39	163.7346504
1000000004	40	164.3563124
1000000004	41	167.9170336
1000000004	42	169.0193018
1000000004	43	173.1072668
1000000004	44	175.6978146
1000000004	45	179.8996651
1000000004	46	184.1447308
1000000004	47	185.0254306
1000000004	48	186.3533327
1000000004	49	190.9037267
1000000004	50	191.8773538
1000000004	51	199.3124904
1000000004	52	202.0190536
1000000004	53	206.9124917
1000000004	54	209.8238017
1000000004	55	214.2991194
1000000004	56	218.6203799
1000000004	57	221.3102756
1000000004	58	223.9780813
1000000004	59	226.9533213
1000000004	60	232.5234377
1000000004	61	236.1145917
1000000005	1	0
1000000005	2	5.558887721
1000000005	3	8.149526013
1000000005	4	11.05532332
1000000005	5	17.78687234
1000000005	6	20.18992712
1000000005	7	21.53949447
1000000005	8	22.5787224
1000000005	9	27.17525107
1000000005	10	28.25665841
1000000005	11	31.45342637
1000000005	12	32.8108924
1000000005	13	33.7513691
1000000005	14	36.21388345
1000000005	15	36.74212862
1000000005	16	37.93735934
1000000005	17	40.81776036
1000000005	18	42.2302734
1000000005	19	43.95838447
1000000005	20	45.29831442
1000000005	21	46.80908614
1000000005	22	49.35416347
1000000005	23	50.92045497
1000000005	24	52.19499288
1000000005	25	54.39830335
1000000005	26	56.36073685
1000000005	27	57.12005287
1000000005	28	57.79032013
1000000005	29	66.52599143
1000000005	30	68.37498085
1000000005	31	69.64511398
1000000005	32	71.82457973
1000000005	33	73.09921107
1000000005	34	74.59610163
1000000005	35	76.07640936
1000000005	36	76.58763933
1000000005	37	77.54209677
1000000005	38	79.79356821
1000000005	39	80.46036551
1000000005	40	82.67024104
1000000005	41	84.7392062
1000000005	42	85.93000941
1000000005	43	87.22913912
1000000005	44	88.54072011
1000000005	45	88.94274817
1000000005	46	91.52431273
1000000005	47	91.97868713
1000000005	48	98.341273
1000000005	49	99.4057946
1000000005	50	100.0546569
1000000005	51	101.2104047
1000000005	52	102.5614343
1000000005	53	106.4893068
1000000005	54	108.4397738
1000000005	55	111.3923742
1000000005	56	114.0724587
1000000005	57	116.2416039
1000000005	58	117.2214762
1000000005	59	118.5689134
1000000005	60	120.2196857
1000000005	61	121.2015697
1000000006	1	0
1000000006	2	6.368885143
1000000006	3	9.227127653
1000000006	4	12.38566057
1000000006	5	13.01557472
1000000006	6	14.35435868
1000000006	7	16.12571868
1000000006	8	19.1041774
1000000006	9	21.37325027
1000000006	10	23.85279665
1000000006	11	27.45020975
1000000006	12	30.61889514
1000000006	13	31.59192095
1000000006	14	35.85446437
1000000006	15	38.50127528
1000000006	16	41.22492618
1000000006	17	41.99516396
1000000006	18	46.34590463
1000000006	19	48.26256763
1000000006	20	49.85749446
1000000006	21	50.64686652
1000000006	22	52.93275468
1000000006	23	58.18165564
1000000006	24	60.87506069
1000000006	25	61.823149
1000000006	26	63.10110803
1000000006	27	64.1863202
1000000006	28	70.98955908
1000000006	29	76.03859218
1000000006	30	78.98195676
1000000006	31	80.49668625
1000000006	32	82.87998758
1000000006	33	85.07686537
1000000006	34	85.341368
1000000006	35	87.57352929
1000000006	36	90.16459885
1000000006	37	92.18370856
1000000006	38	94.06504237
1000000006	39	100.6259103
1000000006	40	104.863037
1000000006	41	106.4375127
1000000006	42	108.224291
1000000006	43	111.1975789
1000000006	44	114.2600455
1000000006	45	120.9940724
1000000006	46	122.7791334
1000000006	47	125.1923669
1000000006	48	126.8387763
1000000006	49	129.1774708
1000000006	50	132.5820447
1000000006	51	134.1793364
1000000006	52	140.6866939
1000000006	53	142.5264337
1000000006	54	147.4314569
1000000006	55	151.0052798
1000000006	56	152.2365609
1000000006	57	154.3045078
1000000006	58	156.9026211
1000000006	59	158.8225288
1000000006	60	159.9563383
1000000006	61	162.1562907
1000000007	1	0
1000000007	2	1.158340641
1000000007	3	2.036044606
1000000007	4	10.24026017
1000000007	5	12.0079584
1000000007	6	12.81320959
1000000007	7	25.45397497
1000000007	8	27.82436076
1000000007	9	28.41155238
1000000007	10	33.06244348
1000000007	11	39.45693068
1000000007	12	45.80253334
1000000007	13	53.96017237
1000000007	14	54.69956266
1000000007	15	58.24919504
1000000007	16	62.85227788
1000000007	17	64.85858045
1000000007	18	66.48442946
1000000007	19	72.0697975
1000000007	20	74.73222347
1000000007	21	79.31603026
1000000007	22	83.27437667
1000000007	23	92.30254406
1000000007	24	92.62185646
1000000007	25	96.15595003
1000000007	26	101.6654081
1000000007	27	103.8883319
1000000007	28	107.5088487
1000000007	29	110.0703039
1000000007	30	111.9243164
1000000007	31	114.2628586
1000000007	32	116.2875105
1000000007	33	117.899915
1000000007	34	118.9006264
1000000007	35	119.5339076
1000000007	36	121.8388804
1000000007	37	125.6792485
1000000007	38	131.9551689
1000000007	39	142.1011224
1000000007	40	145.4830286
1000000007	41	148.5532784
1000000007	42	149.0092828
1000000007	43	149.4652872
1000000007	44	150.4397661
1000000007	45	150.7648906
1000000007	46	157.0618831
1000000007	47	159.6118371
1000000007	48	161.9466016
1000000007	49	163.2787772
1000000007	50	164.4442647
1000000007	51	166.7188937
1000000007	52	169.2400233
1000000007	53	171.5068107
1000000007	54	173.757441
1000000007	55	177.8095066
1000000007	56	181.7217856
1000000007	57	185.5781089
1000000007	58	188.6769807
1000000007	59	191.4845128
1000000007	60	192.8971892
1000000007	61	193.6443493
1000000008	1	0
1000000008	2	2.265027143
1000000008	3	5.794110629
1000000008	4	7.749305579
1000000008	5	12.02974161
1000000008	6	16.27130324
1000000008	7	20.35411685
1000000008	8	24.15093764
1000000008	9	24.86066857
1000000008	10	29.12811956
1000000008	11	33.77264259
1000000008	12	37.18728323
1000000008	13	46.97717535
1000000008	14	54.60614804
1000000008	15	64.46508021
1000000008	16	67.71295213
1000000008	17	68.98785891
1000000008	18	72.20227428
1000000008	19	80.60913029
1000000008	20	86.56206531
1000000008	21	92.86439929
1000000008	22	94.94748401
1000000008	23	102.1712751
1000000008	24	105.0997564
1000000008	25	106.8041856
1000000008	26	113.200681
1000000008	27	120.7088522
1000000008	28	125.4993623
1000000008	29	129.6540699
1000000008	30	133.3767092
1000000008	31	136.4734298
1000000008	32	139.1895814
1000000008	33	140.88543
1000000008	34	142.7118429
1000000008	35	147.0249379
1000000008	36	150.3459802
1000000008	37	154.0264642
1000000008	38	160.007601
1000000008	39	161.5704194
1000000008	40	162.9071277
1000000008	41	166.1083963
1000000008	42	167.7018184
1000000008	43	173.8555206
1000000008	44	179.5576673
1000000008	45	181.8228249
1000000008	46	183.7605251
1000000008	47	185.8463804
1000000008	48	190.1063933
1000000008	49	194.0702114
1000000008	50	198.7770912
1000000008	51	201.0094879
1000000008	52	202.9807797
1000000008	53	205.8847137
1000000008	54	206.5216792
1000000008	55	211.0707587
1000000008	56	215.1287067
1000000008	57	220.6212488
1000000008	58	225.0178162
1000000008	59	233.1050911
1000000008	60	238.9721149
1000000008	61	241.1723498
1000000009	1	0
1000000009	2	4.742952599
1000000009	3	6.793867932
1000000009	4	10.74019279
1000000009	5	13.0951086
1000000009	6	15.00459925
1000000009	7	18.45310437
1000000009	8	20.14904434
1000000009	9	23.77433108
1000000009	10	32.19812565
1000000009	11	34.51060951
1000000009	12	45.93388418
1000000009	13	60.41365407
1000000009	14	64.19392067
1000000009	15	72.11223495
1000000009	16	82.77875949
1000000009	17	83.62541467
1000000009	18	85.5136164
1000000009	19	91.27925447
1000000009	20	96.34329832
1000000009	21	104.4771035
1000000009	22	108.0330735
1000000009	23	109.9527496
1000000009	24	116.2122575
1000000009	25	119.107567
1000000009	26	122.0483582
1000000009	27	140.5469174
1000000009	28	143.7157816
1000000009	29	148.5250135
1000000009	30	152.0939079
1000000009	31	153.0038218
1000000009	32	159.1737097
1000000009	33	163.7753913
1000000009	34	165.3558872
1000000009	35	168.8699087
1000000009	36	169.9269087
1000000009	37	182.6181059
1000000009	38	185.4371059
1000000009	39	194.4368289
1000000009	40	210.6887029
1000000009	41	211.5216895
1000000009	42	218.7041769
1000000009	43	233.8368816
1000000009	44	235.2820059
1000000009	45	237.4351271
1000000009	46	243.0754257
1000000009	47	246.7544135
1000000009	48	249.236231
1000000009	49	250.339107
1000000009	50	254.7085688
1000000009	51	256.9142259
1000000009	52	257.4075744
1000000009	53	258.6648024
1000000009	54	261.9547708
1000000009	55	264.6104434
1000000009	56	271.8442101
1000000009	57	272.5349101
1000000009	58	276.033478
1000000009	59	283.6996557
1000000009	60	286.8419737
1000000009	61	291.3924851
1000000010	1	0
1000000010	2	0.625412744
1000000010	3	1.262953644
1000000010	4	4.882093936
1000000010	5	6.851371636
1000000010	6	10.33876468
1000000010	7	12.76517084
1000000010	8	14.29425399
1000000010	9	15.75736491
1000000010	10	16.39796288
1000000010	11	19.23353146
1000000010	12	21.25919333
1000000010	13	22.36320655
1000000010	14	26.81465001
1000000010	15	28.37709667
1000000010	16	29.03055685
1000000010	17	29.79548316
1000000010	18	31.68596751
1000000010	19	32.46705265
1000000010	20	34.9300354
1000000010	21	38.93114
1000000010	22	39.95970718
1000000010	23	41.05002092
1000000010	24	41.77923477
1000000010	25	42.63847397
1000000010	26	44.01494228
1000000010	27	50.81700085
1000000010	28	53.53910038
1000000010	29	56.63196696
1000000010	30	60.36301287
1000000010	31	62.7509088
1000000010	32	65.32706369
1000000010	33	66.04059217
1000000010	34	70.66356825
1000000010	35	78.14631173
1000000010	36	81.20237352
1000000010	37	83.16727511
1000000010	38	84.30668342
1000000010	39	89.615971
1000000010	40	91.26438509
1000000010	41	93.63738741
1000000010	42	98.58278577
1000000010	43	100.698123
1000000010	44	103.4166182
1000000010	45	105.2066182
1000000010	46	107.7424028
1000000010	47	113.8171436
1000000010	48	116.4248999
1000000010	49	118.9819001
1000000010	50	122.8890172
1000000010	51	123.1470172
1000000010	52	125.7875742
1000000010	53	132.2500657
1000000010	54	133.7242071
1000000010	55	134.1078698
1000000010	56	137.9448557
1000000010	57	138.632602
1000000010	58	139.5521198
1000000010	59	140.4443513
1000000010	60	150.7279654
1000000010	61	159.862314
1000000011	1	0
1000000011	2	9.26046271
1000000011	3	11.34395144
1000000011	4	13.43123628
1000000011	5	18.44615462
1000000011	6	26.35057184
1000000011	7	33.89892353
1000000011	8	36.34844546
1000000011	9	46.63790969
1000000011	10	51.20335819
1000000011	11	53.97577112
1000000011	12	55.25870068
1000000011	13	60.6413436
1000000011	14	62.03223663
1000000011	15	64.08668092
1000000011	16	65.23124864
1000000011	17	66.52004511
1000000011	18	73.16339278
1000000011	19	76.94532908
1000000011	20	81.29379053
1000000011	21	85.33103438
1000000011	22	88.74526608
1000000011	23	89.36289273
1000000011	24	91.8655118
1000000011	25	92.84571765
1000000011	26	94.89072059
1000000011	27	96.0419831
1000000011	28	97.62123632
1000000011	29	103.5204082
1000000011	30	105.2458593
1000000011	31	107.8848919
1000000011	32	108.7434028
1000000011	33	110.0275805
1000000011	34	111.0212855
1000000011	35	113.0795461
1000000011	36	116.0724337
1000000011	37	116.8334038
1000000011	38	120.2287391
1000000011	39	122.9375349
1000000011	40	124.5677551
1000000011	41	126.949234
1000000011	42	130.5001141
1000000011	43	133.085298
1000000011	44	143.7200696
1000000011	45	145.280566
1000000011	46	147.0667241
1000000011	47	149.2752633
1000000011	48	149.5822633
1000000011	49	151.9164581
1000000011	50	155.621014
1000000011	51	157.6750678
1000000011	52	160.2157866
1000000011	53	162.1674907
1000000011	54	163.9425022
1000000011	55	171.3129325
1000000011	56	174.1849137
1000000011	57	179.0373829
1000000011	58	181.1806265
1000000011	59	183.9924837
1000000011	60	187.8511707
1000000011	61	191.6962635
