# Supplementary material for: Dual-purpose dynamics emerge from a heterogeneous cell population in Drosophila metamorphosis
Source: PLoS Comput Biol. 2025 Aug 28;21(8):e1013331. doi: 10.1371/journal.pcbi.1013331 (PMC12393715; doi:10.1371/journal.pcbi.1013331)
Supplement: S1 File — The ZIP file contains the source codes in C++: “main.cpp,” “Monitor.cpp,” and “Monitor.hpp” with a “makefile” file. (ZIP) [file pcbi.1013331.s015.zip]

Archive with 12 entries (11 files):
- S1File/
- __MACOSX/._S1File
- S1File/.DS_Store
- __MACOSX/S1File/._.DS_Store
- S1File/makefile
- __MACOSX/S1File/._makefile
- S1File/Monitor.cpp
- __MACOSX/S1File/._Monitor.cpp
- S1File/Monitor.hpp
- __MACOSX/S1File/._Monitor.hpp
- S1File/main.cpp
- __MACOSX/S1File/._main.cpp
