# Supplementary material for: Dual-purpose dynamics emerge from a heterogeneous cell population in Drosophila metamorphosis
Source: PLoS Comput Biol. 2025 Aug 28;21(8):e1013331. doi: 10.1371/journal.pcbi.1013331 (PMC12393715; doi:10.1371/journal.pcbi.1013331)
Supplement: S1 File — The ZIP file contains the source codes in C++: “main.cpp,” “Monitor.cpp,” and “Monitor.hpp” with a “makefile” file. (ZIP) [file pcbi.1013331.s015.zip › S1File/main.cpp]

// Simulation code for Wakita et al.'s "Dual-purpose dynamics emerge from a heterogeneous cell population in Drosophila metamorphosis"
// GLUT sample program: Generated by Masahiro Shimizu (Apr., 10, 2007, Revision 0.1)
#define CheckMod -1
#define GL_SILENCE_DEPRECATION
#include <iostream>
#include <unistd.h>
#include <cstdlib>
#include <time.h>
#include <cmath>
#include <GLUT/glut.h>
#include "Monitor.hpp"
#define dt (0.5)
#define stepMax (136800) //31h=136800, 53h=295200
#define agent(i,j)        agent[(N)*(j)+(i)]
#define SQ(i)        ((i)*(i))
#define ABS(i,j)        (sqrt(SQ(i.x-j.x)+SQ(i.y-j.y)))
#define ABS2(i)            (sqrt(SQ(i.x)+SQ(i.y)))
#define MAX(i,j)        (((i)>(j))?(i):(j))
#define MIN(i,j)        (((i)<(j))?(i):(j))
#define pi (3.14159265358979323846)
#define W (400) // window size
#define BUF (32)

using namespace std; // to declare "cout" & "cin"
Monitor monitor;
int winid;
FILE *fp;
FILE *fp2;

// =============== [NUMBER] ===============
//Number of Fatbody cells (Nf), Hemocytes (Nh), Muscle units (Nm)
const int Nf = 90, Nh = 800, Nm = 900;
const int N = Nf + Nh + Nm;
const int Nfh = Nf + Nh;

// =============== [OPTION] ===============
const bool flagSave = 1; // [1: save images; require "MovieDir" folder] [0: not]

int trial;
const int trialStart = 0; //0
const int trialMax = 5; //1,3,10
std::string filePrefix[] = {
    "filename",
};

int condition;
const int conditionStart = 0;
const int conditionMax = sizeof(filePrefix)/sizeof(filePrefix[0]); //[1: least] [max: number of filePrefix elements]
std::string filename = filePrefix[conditionStart];

int simCount = 0;
const int simTotal = (trialMax-trialStart) * (conditionMax-conditionStart);

// [OPTION: Fat]
const bool flagFatFloat = 1;
const bool heteroFloatRad = 1; // [1: final size hetero] [0: homo]

// [OPTION: Mus]
const int flagInitFiber = 2; // [0: mus hem entire] [1: mus 1 fibers] [2: mus 2 fibers]


// [Type Vector Definition]
typedef struct{double x,y;} Vector;
Vector operator +(Vector a,Vector b){Vector c; c.x=a.x+b.x; c.y=a.y+b.y; return c;}
Vector operator -(Vector a,Vector b){Vector c; c.x=a.x-b.x; c.y=a.y-b.y; return c;}
double operator *(Vector a,Vector b){double c; c=a.x*b.x+a.y*b.y; return c;}
Vector ax(double a,Vector b){Vector c; c.x=a*b.x; c.y=a*b.y; return c;}
Vector wx(double a,Vector b){Vector c; c.x=b.x/a; c.y=b.y/a; return c;}

// [GLOBAL: Field]
const double Lh = 300.0; // field height
const double Lw = 300.0; // field width
const double Lx = 200.0; // window width

const bool flagFuncNear = 1; // [1: func only near (when Nh>0)] [0: func all (when Nh==0)]
const double distNear = 0.7; // 0.4 [0.5: search half-window diameter from agent center] [1.0: search window-inner-fit circle] [1.4: visually all]
const int stepNear = 100;
bool isNear[N][N];

// [GLOBAL: Misc]
int step;
double t;
const int stepDisplay = 120; //100 10
const int stepPoint = 720; // 1000=10min // per step to output coordinates of agents in txt
char info[40][256]; // information for display
const int rowInfo = sizeof(info)/sizeof(info[0]);
double yInfo[rowInfo];
int kind[N];
bool isPause = 0;
clock_t clockStart, clockEnd;
time_t now;
char nowCode[16];
const Vector vec0 = {0.0,0.0};

// [GLOBAL: Stable & Narrow]
int flagStable = 0; // [0: not stabilize] [1: all auto-velocities down] [2: friction up] [3: f-h adhesion up] [4: h-h adhesion up] [5: narrow]
const int stepStableStart = 129600; //129600=18 +12=30h
const int stepStableEnd = stepStableStart + 144000; // 144000=20h [flagStable>0 common]
const int stepStableBy = 120; // [flagStable>0 common] param changed by 120 step = 1 min

double velocityStableDiv;
double frictionStableBy;
double adhStableFH;
double adhStableHH;
double adhStableBy = .004 / ((double)(stepStableEnd-stepStableStart)*dt/60);

Vector vecNarrow[N];
double widthNarrow = 0.0;
double coeffRepulNarrow = .001; // [flagStable==5]
double widthNarrowBy;

// [GLOBAL: Agent Position]
Vector agent[2*N];
Vector vec[N][N], vecUnit[N][N]; // func(); globalized to avoid segmentation fault
double vecAbs[N][N]; // func(); globalized to avoid segmentation fault

// [GLOBAL: Radius]
double rad[N]; // radius of each agent
const double radConst[] = {23.0, 4.0, 6.0}; // radius {Fat, Hem, Mus}

// [GLOBAL: Friction]
double friction[N];
const double frictionConst[] = {.03, .03, .03}; // friction {Fat, Hem, Mus}

// [GLOBAL: Auto-Mobility]
Vector vecAuto[N]; // unit vector (moving direction) of each agent
double velocity[N]; // "v0"
double velocityInit[N]; // initial velocity (for stable)
double velocityConst[] = {.0025, .005, 0.0}; // eat {Fat, Hem, Mus}
double angleAuto[N]; // moving direction
double angleAutoThrConst = 0.005; // Turn Angle Threshold
double angleAutoThr[N];
int turnN0, turnN;

// [GLOBAL: Repulsion]
Vector vecRepul[N][N]; // func(); globalized to avoid segmentation fault
double coeffRepul = .001; // 30.0; // repulsion coeff; independent of size

// [GLOBAL: Adhesion]
Vector vecAdh[N][N]; // func(); globalized to avoid segmentation fault
double adh[N][N]; // one-way adhesivity
double adhConst[] = {0.0, .002, 0.0, 0.0, 0.0, 0.0};  // sole adhesivity f-h .003
//                   0ff  1fh  2fm  3hh  4hm  5mm

const int flagEatAdh = 1;
int eatID[N]; // mus: ID of host hem // hem: number of eat
Vector vecEat[Nm];
double adhEatConst = .01;
bool isAttach[Nm];
bool isDetach[Nm];

// [GLOBAL: Total Interaction]
Vector vecInter[N]; // inter-agent force composed of repulsion and adhesion; "ff"
bool isContact[N][N]; // whether two agents touch

// [GLOBAL: Fat]
int stepFloat[Nf];
int stepFloatConst = 14400; //14400=2h +12=14h [no float: 1440000]
const int stepFloatBy = 120; //120=1min
const double radFloatBy = radConst[0] / 60; //0.1
// fatRad / 60 = radFloatBy for 1h float
//radFloatBy*stepFloatBy*dt [rad/min] = fatRad [rad]
double radFloat[Nf];
const double radFloatConst = radConst[0];
int isFloatable[Nf];

// [OPTION: Hem Hetero] H T R H T R H T R H T R H T R H T R H T R H T R H T R H T R H T R H T R H T R
double groupFat[Nf];
double groupHem[Nh];
double groupMus[Nm];
int heteroFat = 1;
int heteroHem = 0; // [0: homo] [1: equi-distant gradual] [2: two groups] [3: three groups]
const int heteroMus = 0;
const double heteroAdhMH = 0.0; // [0.0: homo]
const double heteroVelocityH = 0.0; // [0.0: homo] v001-9: 1.6
const double heteroTurnH = -0.0; // [0.0: homo] thr0001-9: -1.6
const double heteroRadF = 10.0/radConst[0]; // 0.25
Vector colH[Nh];
// if constHoge==10, heteroHoge==1.0 makes a range 5-15 (heteroGroup==1 equal interval; heteroGroup==2 two extremes)
// heteroHoge==2.0 makes 0 or 2*hoge
// H T R H T R H T R H T R H T R H T R H T R H T R H T R H T R H T R H T R H T R H T R H T R H T R H T R

// ==================== INITIAL ====================
void init(){
    int i, j, flag, count;
    double tmpd, tmpd2;
    
    // [INITIAL: File]
    if(simCount==0){
        trial = trialStart;
        condition = conditionStart;
        now = time(NULL); struct tm *pnow = localtime(&now); strftime(nowCode,16,"%m/%d %H:%M:%S",pnow);
        printf("\n★.☆'★.☆'★.☆'★.☆'★.☆'★.☆'★ Will run %d trials * %d conditions = [%d] with %d steps (%s) ★.☆'★.☆'★.☆'★.☆'★.☆'★.☆'★\n\n",trialMax-trialStart,conditionMax-conditionStart,simTotal,stepMax,nowCode);
    }
    // +=-=+=-=+=-=+=-=+=-=+=-=+=-=+=-=+=-=+=-=+=-=+=-=+=-=+=-=+=-=+=-=+=-=+=-=+=-=+=-=+=-=+=-=+=-=+=-=+
    // [INITIAL: Parameter changes in stabilization operations]
    /*
    if(trial==trialStart){
        if(condition==0) {flagStable=1; velocityStableDiv = ((double)(stepStableEnd-stepStableStart)*dt/60) / (1.0 - .80);} // if 1-.6, x0.6 during stepStableStart to End
        else if(condition==1) {flagStable=2; frictionStableBy = 0.009 / ((double)(stepStableEnd-stepStableStart)*dt/60);} // 1.0+what; x1.25: .03+0.0075
        else if(condition==2) {flagStable=3; adhStableBy = .0020 / ((double)(stepStableEnd-stepStableStart)*dt/60);}
        else if(condition==3) {flagStable=4; adhStableBy = .0022 / ((double)(stepStableEnd-stepStableStart)*dt/60);}
        else if(condition==4) {flagStable=5; widthNarrowBy = 90.0 / ((double)(stepStableEnd-stepStableStart)*dt/60);}
    }
     */
    // +=-=+=-=+=-=+=-=+=-=+=-=+=-=+=-=+=-=+=-=+=-=+=-=+=-=+=-=+=-=+=-=+=-=+=-=+=-=+=-=+=-=+=-=+=-=+=-=+
    
    simCount++;
    step = 0;
    t = 0.0;
    srand(trial);
    
    if(filePrefix[condition]==""){ cout << "Exit by the condition end" << endl; exit(0);}
    
    if(flagSave){
        if(filePrefix[condition]!="a"){
            filename = filePrefix[condition] + ",s" + std::to_string(trial);
        }
        std::string txt = filename + ".txt";
        fp=fopen(txt.c_str(),"w");
    }else{
        filename = "!!! NO SAVE !!! " + filePrefix[condition] + ",s" + std::to_string(trial);
    }
    
    // Clock
    clockStart = clock();
    printf("Start%s \"%s%s\n",flagSave?" to write":"",filename.c_str(),flagSave?".txt\"":"\" without save");
    
    // [INITIAL: Information]
    for(i=0;i<rowInfo;++i) yInfo[i] = .93-.048*(double)i;
    i=0;
    ++i;snprintf(info[i],BUF,"dt: %.3f",dt);
    ++i;snprintf(info[i],BUF,"disp /%dst",stepDisplay);
    ++i;if(flagFuncNear) snprintf(info[i],BUF,"func: <2*%.0f*%.1f /%dst",Lh,distNear,stepNear);
    else snprintf(info[i],BUF,"func: entire field (2*%.0f)",Lh);
    ++i;snprintf(info[i],BUF,"coord: /%dst", stepPoint);
    ++i;snprintf(info[i],BUF,"%sseed: %d",flagSave?"":"[{(* NO SAVE *)}] ",trial);
    ++i;snprintf(info[i],BUF,"N m%d h%d f%d",Nm,Nh,Nf);
    ++i;snprintf(info[i],BUF,"rad m%.1f h%.1f f%.3f",radConst[2],radConst[1],radConst[0]);
    ++i;snprintf(info[i],BUF,"f m%.3f h%.3f f%.3f",frictionConst[2],frictionConst[1],frictionConst[0]);
    ++i;snprintf(info[i],BUF,"v m%.2f h%.4f f%.3f",velocityConst[2],velocityConst[1],velocityConst[0]);
    ++i;snprintf(info[i],BUF,"ang thr: rand0,1 <%.4f",angleAutoThrConst);
    ++i;snprintf(info[i],BUF,"rep: %.4f*over", coeffRepul);
    ++i;snprintf(info[i],BUF,"ad %s","sum");
    ++i;snprintf(info[i],BUF,"ad mm%.4f",adhConst[5]);
    ++i;snprintf(info[i],BUF,"ad mh%.4f eat%.3f",adhConst[4],flagEatAdh?adhEatConst:0);
    ++i;snprintf(info[i],BUF,"ad mf%.4f", adhConst[2]);
    ++i;snprintf(info[i],BUF,"ad hh%.4f", adhConst[3]);
    ++i;snprintf(info[i],BUF,"ad hf%.4f",adhConst[1]);
    ++i;snprintf(info[i],BUF,"ad ff%.4f",adhConst[0]);
    ++i;snprintf(info[i],BUF,"htr group m %d, h %d, f %d", heteroMus, heteroHem, heteroFat);
    ++i;snprintf(info[i],BUF,"htr adh mh%.2f, v h%.3f", heteroAdhMH, heteroVelocityH);
    ++i;snprintf(info[i],BUF,"htr r f %.1f", heteroRadF);
    ++i;snprintf(info[i],BUF,"htr thr h %.2f", heteroTurnH);
    ++i;snprintf(info[i],BUF,"f float %sst", flagFatFloat?std::to_string(stepFloatConst).c_str():"-");
    ++i;snprintf(info[i],BUF,"stb %.0f-%.0fh by%.0fm %s", (double)stepStableStart*dt/3600+12, (double)stepStableEnd*dt/3600+12, (double)stepStableBy*dt/60, flagStable==0?"no":flagStable==1?"v":flagStable==2?"fr":flagStable==3?"hf":flagStable==4?"hh":flagStable==5?"nr":"nr&hf");
    ++i;
    if(flagStable==1) snprintf(info[i],BUF,"v: %.6fx", 1.0-((double)(stepStableEnd-stepStableStart)*dt/60)/velocityStableDiv);
    else if(flagStable==2) snprintf(info[i],BUF,"fr: +%.6f", frictionStableBy*((double)(stepStableEnd-stepStableStart)*dt/60));
    else if(flagStable==3) snprintf(info[i],BUF,"hf: +%.6f", adhStableBy*((double)(stepStableEnd-stepStableStart)*dt/60));
    else if(flagStable==4) snprintf(info[i],BUF,"hh: +%.6f", adhStableBy*((double)(stepStableEnd-stepStableStart)*dt/60));
    else if(flagStable==5) snprintf(info[i],BUF,"nr: w%.0f c%.4f", widthNarrowBy*((double)(stepStableEnd-stepStableStart)*dt/60), coeffRepulNarrow);
    
    snprintf(info[29],BUF," ");

    // [INITIAL: Fat Radius & Velocity & Heteros if any]
    if(Nf>0){
        tmpd = 0.0;
        for(j=0;j<Nf;++j){
            groupFat[j] = heteroFat==0 ? 0.0 : (double)j/(Nf-1)-.5 ; // -0.5 to +0.5
            if(heteroFat==2) groupFat[j] = groupFat[j]<0 ? -0.5 : groupFat[j]>0 ? 0.5 : 0.0 ;
            
            kind[j] = 0;
            eatID[j] = -2;
            rad[j] = flagFatFloat ? 0.0 : radConst[0] * (1 + heteroRadF * groupFat[j]);
            
            velocity[j] = flagFatFloat ? 0.0 : velocityConst[0]; // / SQ(rad[j]) causes zero division
            velocityInit[j] = velocityConst[0];
            friction[j] = frictionConst[0];
            stepFloat[j] = stepFloatConst;
            radFloat[j] = radFloatConst;
            if(heteroFloatRad) radFloat[j] = radConst[0] * (1 + heteroRadF * groupFat[j]);
            tmpd += SQ(radFloat[j]);
            isFloatable[j] = 0;
            angleAutoThr[j] = angleAutoThrConst;
        }
        tmpd2 = sqrt(SQ(radConst[0])*(double)Nf / tmpd);
        for(j=0;j<Nf;++j) radFloat[j] *= tmpd2;
    }
    
    
    // [INITIAL: Hem Radius & Velocity]
    if(Nh>0){
        for(j=0;j<Nh;++j){
            groupHem[j] = heteroHem==0 ? 0.0 : (double)j/(Nh-1)-.5 ; // -0.5 to +0.5
            if(heteroHem==2) groupHem[j] = groupHem[j]<0 ? -0.5 : groupHem[j]>0 ? 0.5 : 0.0 ;
            else if(heteroHem==3) groupHem[j] = j<Nh*3/4 ? -0.25 : 0.75 ;
            else if(heteroHem==4) groupHem[j] = j<Nh/4 ? -0.75 : 0.25 ;
            colH[j].x = MIN(1.0, 1.0+groupHem[j]);
            colH[j].y = MIN(1.0, 1.0-groupHem[j]);
            
            kind[Nf+j] = 1;
            eatID[Nf+j] = 0;
            rad[Nf+j] = radConst[1];
            velocityInit[Nf+j] = velocity[Nf+j] = velocityConst[1] * (1 + heteroVelocityH * groupHem[j]);
            friction[Nf+j] = frictionConst[1];
            angleAutoThr[Nf+j] = angleAutoThrConst * (1 + heteroTurnH * groupHem[j]);
        }
    }
    
    // [INITIAL: Mus Radius & Velocity]
    for(j=0;j<Nm;++j){
        groupMus[j] = heteroMus==0 ? 0.0 : (double)j/(Nm-1)-.5 ; // -0.5 to +0.5
        if(heteroMus==2) groupMus[j] = groupMus[j]<0 ? -0.5 : groupMus[j]>0 ? 0.5 : 0 ;
        
        kind[Nfh+j] = 2;
        eatID[Nfh+j] = -1;
        isAttach[j] = 0;
        isDetach[j] = 0;
        rad[Nfh+j] = radConst[2];
        velocityInit[Nfh+j] = velocity[Nfh+j] = velocityConst[2];
        friction[Nfh+j] = frictionConst[2];
        angleAutoThr[Nfh+j] = angleAutoThrConst;
    }
    
    // [INITIAL: Position]
    for(j=0;j<N;++j){
                if(flagInitFiber==0||j<Nf&&flagFatFloat){
                    agent(j,0).x = Lw * (2.0 * (rand()%8192) / 8192.0 - 1.0);
                }else if(flagInitFiber==1){
                    if(Nfh<=j) agent(j,0).x = Lw * (2.0 * ((rand()%8192) / 8192.0) - 1.0) * (double)1/3;
                    else agent(j,0).x = Lw * ((double)4/3 * ((rand()%8192) / 8192.0) + (double)1/3);
                }else{
                    if(Nfh<=j) agent(j,0).x = Lw * (2.0 * (rand()%8192) / 8192.0 - 1.0) * (double)1/6 - Lw/2 + Lw*(double)(j%2);
                    else agent(j,0).x = Lw * (2.0 * (rand()%8192) / 8192.0 - 1.0) * (double)1/3 + Lw*(double)(j%2);
                }
                agent(j,0).y = Lh * (2.0 * (rand()%8192) / 8192.0 - 1.0);
    }
    
    // [INITIAL: Flag, Auto]
    for(j=0;j<N;++j){
        for(i=0;i<N;++i) {
            isNear[j][i] = 1;
            isContact[j][i] = 0;
        }
        angleAuto[j] = 2.0 * pi * (rand()%8192) / 8192.0;
        vecAuto[j].x = cos(angleAuto[j]);
        vecAuto[j].y = sin(angleAuto[j]);
        vecNarrow[j] = vec0;
    }
    widthNarrow = 0.0;
    adhStableFH = adhConst[1];
    adhStableHH = adhConst[3];
    
    // to avoid angle calc of v=0 agents
    turnN0 = velocityConst[0]==0.0 ? Nf : 0 ;
    turnN = velocityConst[2]==0.0 ? Nfh : N ;
    
    // [INITIAL: Adhesivity] when not polarized
    for(j=0;j<N;++j){
        for(i=0;i<N;++i){
            if(j!=i){
                if(j<Nf&&i<Nf){
                    adh[j][i] = adhConst[0]; // Fat-Fat
                }
                else if(j<Nf&&i<Nfh || i<Nf&&j<Nfh){
                    adh[j][i] = adhConst[1]; // Fat-Hem
                }
                else if(j<Nf&&i<N || i<Nf&&j<N){
                    adh[j][i] = adhConst[2]; // Fat-Mus
                }
                else if(Nf<=j&&j<Nfh && Nf<=i&&i<Nfh || Nf<=i&&i<Nfh && Nf<=j&&j<Nfh){
                    adh[j][i] = adhConst[3]; // Hem-Hem
                }
                else if(Nf<=j&&j<Nfh && Nfh<=i){
                    adh[j][i] = adhConst[4] * (1 + heteroAdhMH * groupHem[j]); // Hem(j)-Mus(i)
                }
                else if(Nf<=i&&i<Nfh && Nfh<=j){
                    adh[j][i] = adhConst[4] * (1 + heteroAdhMH * groupHem[i]); // Hem(i)-Mus(j)
                }
                else if(Nfh<=j && Nfh<=i || Nfh<=i && Nfh<=j){
                    adh[j][i] = adhConst[5]; // Mus-Mus
                }
            }
        }
    }
    
}
// ^^^ init ^^^


// ==================== FUNCTION ====================
void func(Vector *p, Vector *pOut){
    int j, i, k;
    int M = N;
    double tmp;
    
    // [FUNCTION: Relative Position & Unit Vector]
    for(j=0;j<M-1;++j){
        for(i=j+1;i<M;++i){
            if(isNear[j][i]){
                // Vector
                vec[j][i] = p[i] - p[j];
                
                // Periodic boundary
                if(vec[j][i].x>Lw)       vec[j][i].x -= 2.0*Lw;
                else if(vec[j][i].x<-Lw) vec[j][i].x += 2.0*Lw;
                if(vec[j][i].y>Lh)       vec[j][i].y -= 2.0*Lh;
                else if(vec[j][i].y<-Lh) vec[j][i].y += 2.0*Lh;
                
                // Vector length, Unit vector, Contact Flag
                tmp = SQ(vec[j][i].x) + SQ(vec[j][i].y);
                isContact[j][i] = isContact[i][j] = tmp<SQ(rad[j]+rad[i]) && rad[j]>0.0 && rad[i]>0.0 ; // avoid heavy sqrt
                
                if(isContact[j][i]){
                    vecAbs[j][i] = sqrt(tmp);
                    vecUnit[j][i] = wx(vecAbs[j][i], vec[j][i]);
                    vecUnit[i][j] = vec0 - vecUnit[j][i];
                }
            } // isNear
        }
    }
    
    // [FUNCTION: Repulsion & Adhesion Vector]
    for(j=0;j<M-1;++j){
        for(i=j+1;i<M;++i){
            if(isContact[j][i]){
                vecRepul[j][i] = ax(-coeffRepul * (rad[j]+rad[i]-vecAbs[j][i]), vecUnit[j][i]);
                vecRepul[i][j] = vec0 - vecRepul[j][i];
                vecAdh[j][i] = ax(adh[j][i], vecUnit[j][i]);
                vecAdh[i][j] = vec0 - vecAdh[j][i];
            }
        }
    }
    
    if(widthNarrow>0){
        for(j=0;j<M;++j){
            tmp = widthNarrow + rad[j];
            if(Lh-fabs(p[j].y)>tmp){
                vecNarrow[j] = vec0;
            }else{
                vecNarrow[j].x = 0.0;
                vecNarrow[j].y = - coeffRepulNarrow * (tmp + fabs(p[j].y) - Lh) * (2.0*(double)(p[j].y>0)-1.0) ;
            }
        }
    }
    
    // [FUNCTION: Total Interaction Vector]
    for(j=0;j<M;++j){
        vecInter[j] = vec0;
        for(i=0;i<M;++i){
            if(isContact[j][i]){
                vecInter[j] = vecInter[j] + vecRepul[j][i] + vecAdh[j][i];
            }
        }
    }
    
    // [FUNCTION: Differential Equation for Agent Position]
    for(i=0;i<N;++i){
        pOut[i] = ax(dt / friction[i], ax(velocity[i], vecAuto[i]) + vecInter[i] + vecNarrow[i]);
    }
}


// ==================== EULER ====================
int euler(void){
    int tt, i, j;
    double tmpx, tmpy;
    int tint;
    
    if(flagFuncNear && step>=500 && step%stepNear==0){
        for(j=0;j<N-1;++j){
            for(i=j+1;i<N;++i){
                tmpx = agent(j,0).x-agent(i,0).x<-Lw ? Lw*2 : agent(j,0).x-agent(i,0).x>Lw ? -Lw*2 : 0.0 ;
                tmpy = agent(j,0).y-agent(i,0).y<-Lh ? Lh*2 : agent(j,0).y-agent(i,0).y>Lh ? -Lh*2 : 0.0 ;
                isNear[j][i] = isNear[i][j] = SQ(agent(j,0).x-agent(i,0).x+tmpx) + SQ(agent(j,0).y-agent(i,0).y+tmpy) < SQ(Lh*distNear); //0.6,5000; 0.4,2000
            }
        }
    }
    
    for(tt=0;tt<stepDisplay;++tt){
        t = step * dt;
        
        // [EULER: Hem Eat Adh]
        if(flagEatAdh&&step>100){ // step>(a while) to avoid initial hem overlaps mus to get eatID but escapes
            for(j=0;j<Nm;++j){
                if(eatID[Nfh+j]<0){
                    for(i=0;i<Nh;++i){
                        if(isContact[Nfh+j][Nf+i]){
                            eatID[Nfh+j] = i; // mus: ID of host hem
                            eatID[Nf+i]++; // hem: number of eat
                            isAttach[j] = 1;
                        }
                    }
                // rarely detach after eat
                }else if(!isContact[Nfh+j][Nf+eatID[Nfh+j]]){
                    eatID[Nfh+j] = -1;
                    eatID[Nf+eatID[Nfh+j]]--;
                    isDetach[j] = 1;
                }
            }
        }
        
        
        
        // [EULER: + Eat Adh] moved from before adh/repul in func
        if(flagEatAdh){
            for(j=0;j<Nm;++j){
                if(isAttach[j]&&eatID[Nfh+j]>-1){
                    adh[Nfh+j][Nf+eatID[Nfh+j]] = adh[Nf+eatID[Nfh+j]][Nfh+j] = adhEatConst;
                    
                    for(i=0;i<Nf;++i){
                        adh[Nfh+j][i] = adh[i][Nfh+j] = adhConst[1]; // * 2.0 eaten M to any F
                    }
                    for(i=0;i<Nh;++i){
                        if(i!=eatID[Nfh+j]){
                            adh[Nfh+j][Nf+i] = adh[Nf+i][Nfh+j] = adhConst[3]; // * 2.0 eaten M to any H (non-self)
                        }
                    }
                    for(i=0;i<Nm;++i){
                        if(eatID[Nfh+i]>-1){
                            adh[Nfh+j][Nfh+i] = adh[Nfh+i][Nfh+j] = adhConst[3]; // * 2.0 eaten M to eaten M
                        }else{
                            adh[Nfh+j][Nfh+i] = adh[Nfh+i][Nfh+j] = 0.0; // eaten M to free M (a full part of hem cannot eat mus)
                        }
                    }
                    isAttach[j] = 0;
                }
                if(isDetach[j]){
                    for(i=0;i<Nf;++i){
                        adh[Nfh+j][i] = adh[i][Nfh+j] = adhConst[2]; // * 2.0 free M to any F
                    }
                    for(i=0;i<Nh;++i){
                        adh[Nfh+j][Nf+i] = adh[Nf+i][Nfh+j] = adhEatConst; // free M to any H
                    }
                    for(i=0;i<Nm;++i){
                        adh[Nfh+j][Nfh+i] = adh[Nfh+i][Nfh+j] = adhConst[5]; // * 2.0 free M to free M
                    }
                    isDetach[j] = 0;
                }
            }
        }
        
        // [EULER: Fat Float] OPTION
        if(flagFatFloat&&step>stepFloatConst&&step%stepFloatBy==0){
            for(j=0;j<Nf;++j){
                if(!isFloatable[j]){
                    tint = 0;
                    while(tint==0){
                        for(i=0;i<Nm;++i){
                            if(eatID[Nfh+i]==-1 && SQ(agent(j,0).x-agent(Nfh+i,0).x)+SQ(agent(j,0).y-agent(Nfh+i,0).y) < SQ(rad[Nfh+i]+radFloat[j])){
                                tint ++;
                            }
                        }
                        if(tint==0){
                            isFloatable[j] = 1;
                            break;
                        }
                    }
                }else if(rad[j]<radFloat[j]){
                    rad[j] += radFloatBy;
                    velocity[j] = velocityConst[0];
                }
            }
        }
        
        // [EULER: Stabilize]
        if(flagStable && stepStableStart<=step && step<stepStableEnd && step%stepStableBy==0){
            if(flagStable==1){ // stable velocity
                for(j=Nf;j<Nfh;++j){
                    velocity[j] -= velocityInit[j] / velocityStableDiv;
                }
            }
            else if(flagStable==2){ // stable friction
                for(j=0;j<N;++j){
                    friction[j] += frictionStableBy;
                }
            }
            else if(flagStable==3){ // stable f-h adhesion
                adhStableFH += adhStableBy;
                for(j=0;j<Nf;++j){
                    for(i=0;i<Nh;++i){
                        adh[j][Nf+i] = adh[Nf+i][j] = adhStableFH; // fat & hem
                    }
                    for(i=0;i<Nm;++i){
                        if(eatID[Nfh+i]>-1) adh[j][Nfh+i] = adh[Nfh+i][j] = adhStableFH; // fat & eaten mus
                    }
                }
            }
            else if(flagStable==4){ // stable h-h adhesion
                adhStableHH += adhStableBy;
                for(j=0;j<Nh-1;++j){
                    for(i=j+1;i<Nh;++i){
                        adh[Nf+j][Nf+i] = adh[Nf+i][Nf+j] = adhStableHH; // hem & hem
                    }
                }
                for(j=0;j<Nh;++j){
                    for(i=0;i<Nm;++i){
                        if(eatID[Nfh+i]>-1&&eatID[Nfh+i]!=j) adh[Nf+j][Nfh+i] = adh[Nfh+i][Nf+j] = adhStableHH; // hem & eaten mus (non-self)
                    }
                }
                for(j=0;j<Nm-1;++j){
                    if(eatID[Nfh+j]>-1){
                        for(i=j+1;i<Nm;++i){
                            if(eatID[Nfh+i]>-1) adh[Nfh+j][Nfh+i] = adh[Nfh+i][Nfh+j] = adhStableHH; // eaten mus & eaten mus
                        }
                    }
                }
            }
            if(flagStable>4){ // stable narrow // else removed to coexist with HF
                widthNarrow += widthNarrowBy; //if(widthNarrow<widthNarrowMax)
            }
        }
        
        // [EULER: Euler Agent Position]
        func(&agent(0,0),&agent(0,1));
        
        for(j=0;j<N;++j){
                agent(j,0) = agent(j,0) + agent(j,1);
                
                if(agent(j,0).x>=Lw)      agent(j,0).x -= 2*Lw;
                else if(agent(j,0).x<-Lw) agent(j,0).x += 2*Lw;
                if(agent(j,0).y>=Lh)      agent(j,0).y -= 2*Lh;
                else if(agent(j,0).y<-Lh) agent(j,0).y += 2*Lh;
        }
        
        srand(trial+step);
        for(j=turnN0;j<turnN;++j){
                if((rand()%8192)/8192.0 < angleAutoThr[j]){
                    angleAuto[j] = 2.0 * pi * (rand()%8192) / 8192.0;
                    vecAuto[j].x = cos(angleAuto[j]);
                    vecAuto[j].y = sin(angleAuto[j]);
                }
        }
        
        // [EULER: Step & Finish]
        ++step;
    } //tt
    return 0;
}


void idle(void){
    glutSetWindow(winid);
    glutPostRedisplay();
}


void display(void){
    int i, j;
    double tmp, tmpx, tmpy;

    glClear(GL_COLOR_BUFFER_BIT);
    glLoadIdentity();
    
    euler();
    monitor.SetAllColor(.0,.0,.0);
    monitor.DrawRectangle(-Lw,-Lh,Lw,Lh);
    
    if(flagStable>4){
        monitor.SetAllColor(.0,.2,.4);
        monitor.DrawRectangle(-Lw,Lh-widthNarrow,Lw,Lh);
        monitor.DrawRectangle(-Lw,-Lh,Lw,widthNarrow-Lh);
    }
    
    // [DISPLAY: Fat Bodies]
    monitor.SetAllColor(.45, .45, .45);
    for(j=0;j<Nf;++j){
        monitor.DrawCircle(agent(j,0).x,agent(j,0).y,rad[j]);
        monitor.DrawCircle(agent(j,0).x-2.0*Lw,agent(j,0).y,rad[j]);
        monitor.DrawCircle(agent(j,0).x+2.0*Lw,agent(j,0).y,rad[j]);
        monitor.DrawCircle(agent(j,0).x,agent(j,0).y-2.0*Lh,rad[j]);
        monitor.DrawCircle(agent(j,0).x,agent(j,0).y+2.0*Lh,rad[j]);
    }
    
    // [DISPLAY: Mus Bodies]
    for(j=0;j<Nm;++j){
        if(eatID[Nfh+j]==-1) monitor.SetAllColor(1.0, 1.0, .0); // Mus Free
        else monitor.SetAllColor(.0, 1.0, .0); // Mus Eaten
        monitor.DrawCircle(agent(Nfh+j,0).x,agent(Nfh+j,0).y,rad[Nfh+j]);
        monitor.DrawCircle(agent(Nfh+j,0).x-2.0*Lw,agent(Nfh+j,0).y,rad[Nfh+j]);
        monitor.DrawCircle(agent(Nfh+j,0).x+2.0*Lw,agent(Nfh+j,0).y,rad[Nfh+j]);
        monitor.DrawCircle(agent(Nfh+j,0).x,agent(Nfh+j,0).y-2.0*Lh,rad[Nfh+j]);
        monitor.DrawCircle(agent(Nfh+j,0).x,agent(Nfh+j,0).y+2.0*Lh,rad[Nfh+j]);
    }
    
    
    // [DISPLAY: Eat Lines]
    if(flagEatAdh){
        monitor.SetAllColor(.0, .0, .0);
        for(j=0;j<Nm;++j){
            if(eatID[Nfh+j]>=0){
                tmpx = agent(Nfh+j,0).x-agent(Nf+eatID[Nfh+j],0).x<-Lw ? Lw*2 : agent(Nfh+j,0).x-agent(Nf+eatID[Nfh+j],0).x>Lw ? -Lw*2 : 0.0 ;
                tmpy = agent(Nfh+j,0).y-agent(Nf+eatID[Nfh+j],0).y<-Lh ? Lh*2 : agent(Nfh+j,0).y-agent(Nf+eatID[Nfh+j],0).y>Lh ? -Lh*2 : 0.0 ;
                monitor.DrawLine(agent(Nfh+j,0).x+tmpx, agent(Nfh+j,0).y+tmpy, agent(Nf+eatID[Nfh+j],0).x, agent(Nf+eatID[Nfh+j],0).y, 1.0);
            }
        }
    }
    
    // [DISPLAY: Hem Bodies]
    for(j=0;j<Nh;++j){
        monitor.SetAllColor(colH[j].x, .3, colH[j].y);
        monitor.DrawCircle(agent(Nf+j,0).x,agent(Nf+j,0).y,rad[Nf+j]);
        monitor.DrawCircle(agent(Nf+j,0).x-2.0*Lw,agent(Nf+j,0).y,rad[Nf+j]);
        monitor.DrawCircle(agent(Nf+j,0).x+2.0*Lw,agent(Nf+j,0).y,rad[Nf+j]);
        monitor.DrawCircle(agent(Nf+j,0).x,agent(Nf+j,0).y-2.0*Lh,rad[Nf+j]);
        monitor.DrawCircle(agent(Nf+j,0).x,agent(Nf+j,0).y+2.0*Lh,rad[Nf+j]);
    }
    
    
    // [DISPLAY: Information board]
    snprintf(info[0],BUF,"step: %d",step);
    if(flagStable==4) snprintf(info[17],BUF,"ad hh%.5f", adhStableHH);
    else if(flagStable==3) snprintf(info[18],BUF,"ad hf%.5f", adhStableFH);
    else if(flagStable==2) snprintf(info[9],BUF,"f m%.3f h%.3f f%.3f",friction[Nfh],friction[Nf],friction[0]);
    else if(flagStable==1){
        snprintf(info[29],BUF,"v 0h%.4f %dh%.4f", velocity[Nf], Nh, velocity[Nfh-1]);
        snprintf(info[30],BUF,"v 0f%.4f %df%.4f", velocity[0], Nf, velocity[Nf-1]);
    }
    monitor.SetAllColor(.2,.2,.2);
    monitor.DrawRectangle(-Lw-Lx,-Lh,-Lw,Lh);
    monitor.SetAllColor(1.0,1.0,1.0);
    for(i=0;i<rowInfo;++i) monitor.String(-0.99,yInfo[i],info[i]);
    snprintf(info[0],BUF,"t=%.0f",t);
    monitor.String(-0.68,yInfo[0],info[0]);
    snprintf(info[0],BUF,"%.0f h",floor(t/3600)+12);
    monitor.String(-0.68,yInfo[1],info[0]); //-.68 -.48
    
    
    
    // [EULER: Save Point]
    if(flagSave){
        if(step%stepPoint==0||step==100){
            for(j=0;j<N;++j) fprintf(fp, "%d %d %d %.6f %.6f %d\n", step, j, kind[j], agent(j,0).x, agent(j,0).y, eatID[j]);
        }
        
        if(step%stepDisplay==0&&step>stepDisplay) monitor.SavePPMData(); // last step missed if after glFlush()
    }
    
    glFlush();
    glutSwapBuffers();
    
    // [DISPLAY: Finish]
    if(step>stepMax){
        fclose(fp);
        clockEnd = clock();
        
        // Save movie file
        if(flagSave){
            std::string cmd = "ffmpeg -hide_banner -loglevel panic -y -r 30 -i MovieDir/temp_%05d.ppm -vcodec libx264 -pix_fmt yuv420p -qscale 0 '" + filename + ".mp4'";
            // [-hide_banner -loglevel panic] to suppress terminal output
            // [-y] overwrite the homonymous file without asking
            // '' to avoid syntax error when () included in filename
            std::system(cmd.c_str());
            printf("Output MP4");
        }
        
        now = time(NULL); struct tm *pnow = localtime(&now); strftime(nowCode,16,"%H:%M:%S",pnow);
        printf("\n★☆★☆★☆★☆★☆★☆★☆★☆ \"%s\" DONE (%f s) at %s [%d/%d] ☆★☆★☆★☆★☆★☆★☆★☆★\n\n",
               filename.c_str(),(double)(clockEnd-clockStart)/CLOCKS_PER_SEC,nowCode,simCount,simTotal);
        
        // Next trial or exit
        trial++;
        if(trial < trialMax){
            monitor.CountInit();
            init();
        }else{
            condition++;
            if(condition < conditionMax){
                trial = trialStart;
                monitor.CountInit(); // initialize ppm file increment to 00000 (monitor function added)
                init();
            }else{
                exit(0);
            }
        }
    } // step>=stepMax
}


void keyboard(unsigned char key, int x, int y){
    switch(key){
        case '\033': exit(0); break; //esc
        case 'p': //pause
            if(!isPause) {isPause=1; glutIdleFunc(0); std::cout << "pause" << std::endl;}
            else         {isPause=0; glutIdleFunc(idle); std::cout << "unpause" << std::endl;}
            break;
    }
}

void resize(int w, int h){
    glViewport(0, 0, w, h);
    glLoadIdentity();
    glOrtho(-w*.05, w*.05, -h*.05, h*.05, -1.0, 1.0);
}

void OpenGL_init(int *argcp , char **argv){
    glutInit(argcp, argv);
    glutInitDisplayMode(GLUT_RGBA | GLUT_DOUBLE);
    glutInitWindowSize(monitor.GetWindowSize(Monitor::X),monitor.GetWindowSize(Monitor::Y));
    glutInitWindowPosition( 10 , 100 );
    winid = glutCreateWindow("simulation");
    init();
    glutDisplayFunc(display);
    glutReshapeFunc(resize);
    glutKeyboardFunc(keyboard);
    glClearColor(1.0, 1.0, 1.0, 1.0);
}

void monitor_init(){
    monitor.SetWindowSize(floor((Lw*2+Lx)/4*0.66)*4, floor(Lh*2/4*0.66)*4); // should be multiples of 4
    monitor.SetMovieMode(1);
    monitor.SetMovieName("./MovieDir/temp_");
    monitor.SetZoom(Lh*.5);
    monitor.SetCenter(-Lx/2, 0);
}


int main(int argc, char *argv[]){
    // Ask if overwrite the homonymous file
    if(flagSave&&filePrefix[conditionStart]!="a"){
        filename = filePrefix[conditionStart] + ",s" + std::to_string(trialStart);
        std::string txt = filename + ".txt";
        if(access(txt.c_str(),F_OK)==0 && filename!="a"){
            char input;
            cout << "Overwrite the existing file? (y/n): ";
            cin >> input;
            if(input!='y'){
                cout << "Exit to avoid overwrite" << endl;
                exit(0);
            }
        }
    }
    
    monitor_init();
    OpenGL_init(&argc, argv);
    std::cout << "OpenGL init OK" << std::endl;
    glutIdleFunc(idle);
    glutMainLoop();
    return 0;
}
